# Supplementary material for: Targeting the glycine-rich domain of TDP-43 with antibodies prevents its aggregation in vitro and reduces neurofilament levels in vivo
Source: Acta Neuropathol Commun. 2023 Jul 11;11:112. doi: 10.1186/s40478-023-01592-z (PMC10334564; doi:10.1186/s40478-023-01592-z)
Supplement: Supplementary file 2 — Additional file 2: Table S1. Differential expression analysis of control PBS, TDP-PBS, TDP10+12, and TDP15 neocortex using DESeq2 as described in the methods. Samples are compared to either ctrl PBS or TDP-PBS. In column D “−1” and “+1” indicate significant genes and the direction of change. [file 40478_2023_1592_MOESM2_ESM.xlsx]

## Sheet: Legend
Supplemental Table S1
Differential expression analysis of control (ctrl) PBS (n=17), TDP-PBS (n=10), TDP10+12 (n=10) and TDP15 (n=12) neocortex using DESeq2 as described in the methods. Samples are compared to either ctrl PBS or TDP-PBS. In column “sig” “-1” and “+1” indicate

## Sheet: TDP-PBS vs Ctrl-PBS
	EnsemblName	baseMean	sig	LFC	LFCse	pvalue	padj
1	0610005C13Rik	0.431165	0	-0.192585	1.26334	0.878839	NA
2	0610006L08Rik	0.614389	0	0.0718702	0.97093	0.940993	NA
3	0610009B22Rik	115.118	0	-0.13564	0.080938	0.0937686	0.20284
4	0610009E02Rik	15.8318	0	-0.174798	0.198055	0.377467	0.555556
5	0610009L18Rik	25.1165	-1	-0.521208	0.188984	0.00581661	0.0203549
6	0610010F05Rik	406.905	-1	-0.227749	0.0660327	0.000562609	0.00262431
7	0610010K14Rik	607.534	-1	-0.306891	0.0680983	6.58802e-06	4.76722e-05
8	0610012G03Rik	334.871	0	-0.136815	0.0581667	0.0186663	0.0552768
9	0610025J13Rik	1.0073	0	0.970379	0.890404	0.275793	NA
10	0610030E20Rik	564.677	0	0.0546407	0.0474776	0.249784	0.417769
11	0610031O16Rik	0	0	NA	NA	NA	NA
12	0610038B21Rik	6.65573	0	-0.709497	0.303034	0.0192163	0.0566272
13	0610039H22Rik	0.986961	0	0.637506	1.01702	0.530767	NA
14	0610039K10Rik	0.88697	0	1.94933	0.886325	0.0278537	NA
15	0610040B10Rik	19.005	0	-0.32141	0.210696	0.127143	0.256059
16	0610040F04Rik	21.1799	0	-0.202439	0.333024	0.543267	0.701441
17	0610040J01Rik	59.405	0	0.140881	0.142838	0.323985	0.500664
18	0610043K17Rik	5.52597	0	0.245217	0.336413	0.466052	0.637233
19	1100001I12Rik	0	0	NA	NA	NA	NA
20	1110002E22Rik	73.132	0	-0.0526001	0.159262	0.741192	0.847335
21	1110002J07Rik	16.4664	1	0.913623	0.229221	6.72598e-05	0.000392854
22	1110002L01Rik	204.357	0	-0.0468208	0.0724948	0.518376	0.680564
23	1110002O04Rik	3.59505	-1	-1.18406	0.44883	0.00833712	0.0278647
24	1110004F10Rik	800.331	1	0.151759	0.0435494	0.000492575	0.00232644
25	1110006O24Rik	27.2341	0	0.123444	0.196485	0.529832	0.690656
26	1110008P14Rik	1492.41	-1	-0.696964	0.0845597	1.68971e-16	5.39611e-15
27	1110015O18Rik	1.29585	0	-1.11108	0.740583	0.133541	0.265859
28	1110017D15Rik	51.324	0	-0.0337158	0.146217	0.817636	0.895888
29	1110018N20Rik	243.762	-1	-0.688732	0.0608813	1.13532e-29	1.25568e-27
30	1110019D14Rik	19.0278	1	0.493041	0.178209	0.0056635	0.0198824
31	1110020A21Rik	9.40563	0	-0.195437	0.300551	0.515523	0.678703
32	1110025L11Rik	0.0201595	0	0	4.10583	1	NA
33	1110028F11Rik	1.69631	0	0.671451	1.02481	0.512342	0.676177
34	1110028F18Rik	0.527975	0	1.04862	1.25547	0.403581	NA
35	1110032A03Rik	556.132	0	-0.12804	0.0857953	0.135598	0.268843
36	1110032F04Rik	162.036	-1	-0.534805	0.0988062	6.2094e-08	6.42002e-07
37	1110036E04Rik	0.020712	0	-0.209532	4.10583	0.959299	NA
38	1110038B12Rik	323.015	1	1.47533	0.0822671	6.47109e-72	1.11446e-68
39	1110038F14Rik	174.982	0	0.151862	0.0702426	0.030621	0.0832736
40	1110046J04Rik	30.2047	0	0.265588	0.1741	0.127136	0.256059
41	1110051M20Rik	1679.15	0	-0.116803	0.0490836	0.0173281	0.0518167
42	1110057P08Rik	0	0	NA	NA	NA	NA
43	1110058D11Rik	0.709295	0	0.709679	1.07122	0.507655	NA
44	1110059E24Rik	149.324	0	-0.0267924	0.0864944	0.756744	0.858427
45	1110059G10Rik	132.615	0	0.0860294	0.0922538	0.351063	0.52893
46	1110065P20Rik	250.516	0	0.115468	0.0753485	0.125412	0.253398
47	1190005I06Rik	0.650355	0	-0.239719	1.21411	0.84348	NA
48	1190007I07Rik	66.4553	-1	-0.567578	0.151005	0.000170826	0.000906157
49	1190028D05Rik	0	0	NA	NA	NA	NA
50	1300002E11Rik	183.347	1	0.755659	0.0741481	2.17049e-24	1.5125e-22
51	1300017J02Rik	1.37082	0	0.61546	0.786693	0.434016	0.608652
52	1500002C15Rik	18.4304	-1	-0.624943	0.187743	0.000872477	0.0038521
53	1500002F19Rik	18.4174	0	-0.112103	0.19827	0.571797	0.724715
54	1500004A13Rik	1269.14	0	-0.0949065	0.0820617	0.247466	0.415021
55	1500009C09Rik	1675.92	1	0.209147	0.0511652	4.35697e-05	0.000265481
56	1500009L16Rik	120.72	1	0.59964	0.100867	2.76659e-09	3.53687e-08
57	1500011B03Rik	1699.74	1	0.16446	0.042448	0.000106893	0.000594808
58	1500012K07Rik	6.56844	0	-0.154572	0.365684	0.67252	0.799878
59	1500015A07Rik	30.9088	-1	-0.488988	0.151348	0.00123403	0.00525036
60	1500015L24Rik	4.84128	0	-0.698862	0.403966	0.0836303	0.185554
61	1500026H17Rik	20.1382	0	-0.311035	0.19883	0.11774	0.241593
62	1500035N22Rik	16.7668	0	-0.0450324	0.306496	0.88319	0.933728
63	1520401A03Rik	8.80592	1	1.0327	0.329845	0.00174293	0.00712871
64	1600002D24Rik	0.306214	0	-0.939388	1.5343	0.540366	NA
65	1600010M07Rik	2.26016	1	1.34874	0.47658	0.00465421	0.0168419
66	1600012H06Rik	324.396	1	0.297125	0.0590264	4.80924e-07	4.28671e-06
67	1600012P17Rik	0.163622	0	1.07164	2.78896	0.700798	NA
68	1600014C10Rik	366.297	1	0.443793	0.0790083	1.94251e-08	2.1968e-07
69	1600014C23Rik	1.15855	0	-2.22505e-05	0.954994	0.999981	NA
70	1600015H23Rik	0.466915	0	-0.700265	1.31476	0.594298	NA
71	1600019K03Rik	0	0	NA	NA	NA	NA
72	1600020E01Rik	31.3424	0	-0.185677	0.151985	0.22183	0.384207
73	1600023N17Rik	2.16712	0	0.318266	0.51486	0.536469	0.696094
74	1600025M17Rik	0.103071	0	0.197792	3.05281	0.948341	NA
75	1600027J07Rik	0	0	NA	NA	NA	NA
76	1600029I14Rik	1.45056	0	-0.488235	0.725533	0.500989	0.666926
77	1600029O15Rik	24.2975	1	0.654259	0.181077	0.000302488	0.0015072
78	1700001C19Rik	4.34262	0	0.305826	0.515891	0.553308	0.710138
79	1700001D01Rik	0.342755	0	0.478301	1.5219	0.753309	NA
80	1700001F09Rik	0.103186	0	-0.260463	3.448	0.939785	NA
81	1700001G01Rik	0.930731	0	0.613478	0.897995	0.494503	NA
82	1700001G11Rik	2.90367	0	-0.462051	0.624857	0.459633	0.631573
83	1700001G17Rik	2.99707	-1	-1.68116	0.588916	0.0043082	0.015741
84	1700001J03Rik	9.41721	0	0.520046	0.273376	0.0571301	0.13743
85	1700001J04Rik	1.31291	0	1.5773	0.722297	0.0289821	0.0797886
86	1700001J11Rik	0	0	NA	NA	NA	NA
87	1700001K19Rik	0.0614541	0	0.825769	4.10583	0.840604	NA
88	1700001K23Rik	0.120498	0	0.248725	3.33243	0.940503	NA
89	1700001L05Rik	72.4359	0	-0.360278	0.158372	0.022913	0.0655966
90	1700001L19Rik	104.437	-1	-0.757384	0.106624	1.21816e-12	2.44636e-11
91	1700001O22Rik	146.8	0	-0.152384	0.119023	0.200441	0.357591
92	1700001P01Rik	2.12127	0	0.67243	0.513496	0.190361	0.344423
93	1700003C15Rik	0.104725	0	-0.0907342	3.43486	0.978926	NA
94	1700003D09Rik	1.28949	0	0.544721	0.784552	0.487489	0.655613
95	1700003E16Rik	712.567	-1	-0.163718	0.0622981	0.00858959	0.0285621
96	1700003E24Rik	0.54468	0	-1.49933	1.42039	0.291164	NA
97	1700003F12Rik	2.51897	0	1.23124	0.541663	0.023022	0.0658384
98	1700003G18Rik	0.12048	0	0.078992	2.95263	0.978657	NA
99	1700003H04Rik	0.0393412	0	0	4.10583	1	NA
100	1700003I22Rik	0	0	NA	NA	NA	NA
101	1700003L19Rik	1.2441	0	0.289832	0.75883	0.702501	0.821475
102	1700003M07Rik	596.726	-1	-0.321492	0.0797863	5.59162e-05	0.000332724
103	1700003P14Rik	0.0598751	0	0	4.10583	1	NA
104	1700006A11Rik	0.0824419	0	0.078994	3.64455	0.982708	NA
105	1700006F04Rik	0.120779	0	-0.0907399	2.63803	0.972561	NA
106	1700006H20Rik	0	0	NA	NA	NA	NA
107	1700006H21Rik	0.121932	0	0.0280643	2.9442	0.992395	NA
108	1700006J14Rik	0.464702	0	-0.0737752	1.39496	0.957822	NA
109	1700007F19Rik	5.89206	-1	-0.785916	0.324156	0.0153295	0.0466833
110	1700007J10Rik	0.244521	0	-0.481121	1.96861	0.806924	NA
111	1700007K13Rik	36.1327	0	-0.316658	0.17766	0.0746865	0.169703
112	1700007L15Rik	3.70097	0	0.254993	0.407553	0.531531	0.69207
113	1700007P06Rik	21.9282	1	1.18741	0.239465	7.10077e-07	6.14084e-06
114	1700008C04Rik	0.0813881	0	0.248728	4.10583	0.951694	NA
115	1700008J07Rik	54.3287	-1	-0.296908	0.107074	0.00555525	0.0195594
116	1700008K24Rik	0.0413973	0	0.0789932	4.10583	0.98465	NA
117	1700008O03Rik	13.6486	0	-0.278739	0.223988	0.213338	0.373382
118	1700008P02Rik	0.0186307	0	0	4.10583	1	NA
119	1700009C05Rik	0.570841	0	1.05156	1.29331	0.416172	NA
120	1700009J07Rik	0.582659	0	1.72273	1.02972	0.0943259	NA
121	1700009N14Rik	0	0	NA	NA	NA	NA
122	1700010B08Rik	0.0417957	0	0.248722	4.10583	0.951695	NA
123	1700010D01Rik	0	0	NA	NA	NA	NA
124	1700010G06Rik	8.54594	1	0.758119	0.313455	0.0155806	0.0473428
125	1700010H22Rik	0.0999869	0	0.367522	3.47619	0.9158	NA
126	1700010I02Rik	0.302943	0	0.146873	1.78716	0.934502	NA
127	1700010I14Rik	10.8598	0	0.220123	0.267918	0.411302	0.587631
128	1700010J16Rik	0.080217	0	0.367521	4.10583	0.928675	NA
129	1700010K23Rik	0.366851	0	-0.532042	1.44054	0.711878	NA
130	1700010L04Rik	0.980891	0	1.45975	0.893299	0.102236	NA
131	1700010N08Rik	1.09213	0	1.52824	1.18373	0.196691	NA
132	1700011B04Rik	0	0	NA	NA	NA	NA
133	1700011C11Rik	0	0	NA	NA	NA	NA
134	1700011L22Rik	0.406878	0	0.0959526	1.30949	0.941587	NA
135	1700011M02Rik	0	0	NA	NA	NA	NA
136	1700012A03Rik	0.0196706	0	0	4.10583	1	NA
137	1700012B07Rik	0.0613544	0	0.248725	4.10583	0.951695	NA
138	1700012B09Rik	1.906	0	-1.44473	0.680945	0.0338665	0.0901177
139	1700012C14Rik	2.31261	0	0.0562968	0.500021	0.910357	0.949454
140	1700012D01Rik	1.95761	0	-0.121705	0.55704	0.827051	0.901737
141	1700012D14Rik	10.2904	0	-0.382478	0.306157	0.211559	0.371083
142	1700012D16Rik	0.020712	0	-0.209532	4.10583	0.959299	NA
143	1700012H19Rik	0.801361	0	-0.174426	0.951528	0.854554	NA
144	1700012I11Rik	0.436024	0	-1.10911	1.68435	0.510228	NA
145	1700012J15Rik	0.0589749	0	0	4.10583	1	NA
146	1700012P22Rik	0.204877	0	0.944593	1.82079	0.603912	NA
147	1700013D24Rik	0	0	NA	NA	NA	NA
148	1700013F07Rik	23.5218	0	-0.173524	0.192819	0.368157	0.546394
149	1700013G24Rik	0.0203313	0	-0.209532	4.10583	0.959299	NA
150	1700013H16Rik	0.197828	0	0.656057	1.99995	0.742884	NA
151	1700013N06Rik	0.041394	0	0.0789932	4.10583	0.98465	NA
152	1700014D04Rik	17.9702	-1	-0.911014	0.212403	1.79416e-05	0.000118681
153	1700014L14Rik	0	0	NA	NA	NA	NA
154	1700015C15Rik	0.243258	0	-0.430197	2.16247	0.842312	NA
155	1700015G11Rik	0.0785764	0	0.825772	4.10583	0.840603	NA
156	1700015I17Rik	0.978713	0	-0.78954	1.0632	0.457718	NA
157	1700016A09Rik	10.4138	0	-0.0700791	0.262822	0.789746	0.878997
158	1700016B01Rik	0.168765	0	0.0789921	2.76588	0.977216	NA
159	1700016C15Rik	0.0389041	0	0	4.10583	1	NA
160	1700016C19Rik	1.04158	0	-0.220286	0.819252	0.788017	NA
161	1700016D06Rik	0.225606	0	-0.022858	1.66368	0.989038	NA
162	1700016G22Rik	0.390163	0	-0.650849	1.66356	0.69562	NA
163	1700016H13Rik	0.406743	0	-0.977537	1.36612	0.474266	NA
164	1700016J18Rik	1.21653	0	-0.0650035	0.797215	0.935014	0.964124
165	1700016K05Rik	0.347224	0	1.04594	1.60852	0.515528	NA
166	1700016K19Rik	55.1554	-1	-1.04806	0.136876	1.90281e-14	4.77405e-13
167	1700016L04Rik	1.09072	0	0.152034	0.807354	0.850632	NA
168	1700016L21Rik	0	0	NA	NA	NA	NA
169	1700016P04Rik	0	0	NA	NA	NA	NA
170	1700017B05Rik	397.066	1	0.259752	0.0745168	0.000490644	0.00231777
171	1700017G19Rik	0.511947	0	0.557193	1.60551	0.728553	NA
172	1700017J07Rik	0.123659	0	0.367522	2.93434	0.900327	NA
173	1700017L05Rik	0	0	NA	NA	NA	NA
174	1700017M07Rik	2.46191	0	0.833423	0.590701	0.158272	0.301335
175	1700017N19Rik	0.332518	0	-0.362313	1.78648	0.839285	NA
176	1700018A04Rik	1.69464	0	-0.237954	0.565314	0.673811	0.800703
177	1700018A23Rik	0.516145	0	-1.31879	1.28007	0.302895	NA
178	1700018B08Rik	0.383324	0	-1.39765	1.67004	0.402653	NA
179	1700018B24Rik	0.1787	0	-0.430192	2.74724	0.875567	NA
180	1700018F24Rik	0.081373	0	0	4.10583	1	NA
181	1700018G05Rik	0	0	NA	NA	NA	NA
182	1700018L02Rik	21.8432	0	-0.355003	0.196222	0.0704218	0.162156
183	1700019A02Rik	5.3395	0	-0.116741	0.367138	0.750503	0.853681
184	1700019C18Rik	0	0	NA	NA	NA	NA
185	1700019D03Rik	208.38	1	0.424814	0.0776392	4.45873e-08	4.7695e-07
186	1700019E08Rik	0	0	NA	NA	NA	NA
187	1700019F05Rik	0	0	NA	NA	NA	NA
188	1700019G24Rik	0.935596	0	0.939486	1.12069	0.401858	NA
189	1700019J19Rik	0.166238	0	0.605129	2.77002	0.827073	NA
190	1700019L22Rik	10.7829	0	-0.569227	0.285679	0.0463115	0.115796
191	1700019M22Rik	0	0	NA	NA	NA	NA
192	1700019N19Rik	4.29839	0	0.175964	0.359503	0.624514	0.763882
193	1700019P21Rik	0	0	NA	NA	NA	NA
194	1700020A23Rik	0.0849483	0	0	4.10583	1	NA
195	1700020D05Rik	15.8534	0	0.156253	0.221709	0.480955	0.649902
196	1700020D12Rik	0.244012	0	-1.56069	2.13517	0.464814	NA
197	1700020D14Rik	0	0	NA	NA	NA	NA
198	1700020G03Rik	3.77927	0	0.0649019	0.484499	0.893437	0.93974
199	1700020G17Rik	0.0199786	0	0	4.10583	1	NA
200	1700020L24Rik	7.89285	0	0.583203	0.352381	0.0979177	0.209932
201	1700020M21Rik	0.0420315	0	0	4.10583	1	NA
202	1700020N01Rik	0.221059	0	0.656058	1.97194	0.739364	NA
203	1700020N15Rik	0.225129	0	-0.599928	1.97351	0.761135	NA
204	1700020N18Rik	3.88298	0	0.673448	0.711403	0.343818	0.521765
205	1700021F02Rik	0.265574	0	0.316602	1.94446	0.870658	NA
206	1700021F07Rik	0.181715	0	-0.209542	2.45787	0.93206	NA
207	1700021G15Rik	0.434297	0	-0.0737754	1.48778	0.960451	NA
208	1700021L23Rik	0.547352	0	-1.42485	1.1281	0.206571	NA
209	1700021N21Rik	2.4574	0	0.722482	0.542193	0.18269	0.334435
210	1700022A21Rik	0	0	NA	NA	NA	NA
211	1700022A22Rik	0.0398402	0	0.248722	4.10583	0.951695	NA
212	1700022E09Rik	0	0	NA	NA	NA	NA
213	1700022H01Rik	0.224835	0	-0.939385	1.97387	0.634138	NA
214	1700022H16Rik	0.100702	0	1.40277	3.95936	0.72312	NA
215	1700022I11Rik	0.936273	0	2.07372	0.761182	0.0064431	NA
216	1700022N22Rik	1.335	0	0.546214	0.665247	0.411607	0.587935
217	1700023A20Rik	0.0829257	0	0.367521	4.10583	0.928675	NA
218	1700023C21Rik	0.12342	0	0.825782	2.62512	0.753089	NA
219	1700023D09Rik	7.1524	0	-0.159903	0.294738	0.587455	0.736819
220	1700023F02Rik	1.57195	0	-0.511183	0.790612	0.517913	0.680319
221	1700023G09Rik	0.0812617	0	0.825772	4.10583	0.840603	NA
222	1700024B05Rik	0.427942	0	-0.76966	1.24504	0.536455	NA
223	1700024B18Rik	1.26716	0	-0.34433	0.952944	0.71785	0.83164
224	1700024G13Rik	1.51306	0	-0.137545	0.719976	0.848494	0.914244
225	1700024I08Rik	0.0197871	0	0.248719	4.10583	0.951696	NA
226	1700024J04Rik	0.777903	0	-0.528945	1.21203	0.662537	NA
227	1700024N05Rik	0.0827753	0	0	4.10583	1	NA
228	1700025B11Rik	0.557128	0	2.46941	1.13638	0.0297768	NA
229	1700025C18Rik	0	0	NA	NA	NA	NA
230	1700025D23Rik	0.161821	0	-0.260468	2.50513	0.91719	NA
231	1700025F24Rik	0.183598	0	-0.549001	2.45197	0.822834	NA
232	1700025G04Rik	1262.37	-1	-0.436115	0.0525549	1.05633e-16	3.43713e-15
233	1700025H01Rik	0.0198749	0	0	4.10583	1	NA
234	1700025J12Rik	0.610888	0	-1.428	1.10827	0.197576	NA
235	1700025K04Rik	0.0620003	0	0.537247	4.10583	0.895894	NA
236	1700025K24Rik	0.166297	0	-1.05818	3.09506	0.732432	NA
237	1700025M24Rik	0.208214	0	0.435405	2.17853	0.841588	NA
238	1700025N23Rik	0.362955	0	-1.11806	1.7941	0.533163	NA
239	1700025O08Rik	0	0	NA	NA	NA	NA
240	1700026D11Rik	2.08253	0	0.933183	0.728843	0.200418	0.357576
241	1700026F02Rik	0	0	NA	NA	NA	NA
242	1700026J12Rik	0.182031	0	-0.379271	2.45538	0.877243	NA
243	1700026J14Rik	0.426793	0	-1.70092	1.30738	0.193254	NA
244	1700027A15Rik	0.0387874	0	0	4.10583	1	NA
245	1700027F06Rik	0.0199434	0	0.248719	4.10583	0.951696	NA
246	1700027F09Rik	0.14005	0	0.248721	2.86185	0.930744	NA
247	1700027H10Rik	0.0599359	0	0	4.10583	1	NA
248	1700027I24Rik	0.145001	0	0.316597	2.54486	0.900993	NA
249	1700027J07Rik	0.181445	0	-0.090738	2.45708	0.970541	NA
250	1700028B04Rik	0.671612	0	-0.82311	1.05806	0.436605	NA
251	1700028D13Rik	0.0210627	0	0.248719	4.10583	0.951696	NA
252	1700028E10Rik	5.23004	0	0.269722	0.341053	0.429031	0.603698
253	1700028I16Rik	0.484667	0	0.673867	1.31077	0.607183	NA
254	1700028J19Rik	14.7928	0	-0.3921	0.234109	0.0939611	0.203147
255	1700028K03Rik	8.5094	0	-0.1295	0.289544	0.654692	0.787197
256	1700028M03Rik	0	0	NA	NA	NA	NA
257	1700028P14Rik	15.0016	0	-0.301052	0.22952	0.189636	0.343502
258	1700028P15Rik	0.161694	0	0.0280642	2.25761	0.990082	NA
259	1700029B22Rik	0.102526	0	-0.379261	3.45372	0.912558	NA
260	1700029F12Rik	0.446102	0	0.219452	1.25204	0.860862	NA
261	1700029H14Rik	1.75764	0	-1.14294	0.729729	0.117288	0.240901
262	1700029I15Rik	19.265	-1	-0.523029	0.206309	0.011239	0.0358729
263	1700029J03Rik	0	0	NA	NA	NA	NA
264	1700029J07Rik	51.9396	-1	-0.336727	0.115994	0.00369645	0.0137995
265	1700029M03Rik	0.0616973	0	-0.548984	4.10583	0.893633	NA
266	1700029M20Rik	0.605583	0	-0.27387	1.26884	0.829111	NA
267	1700029N11Rik	0.0197871	0	0.248719	4.10583	0.951696	NA
268	1700029P11Rik	0.206	0	-0.599926	2.1753	0.782709	NA
269	1700030A11Rik	0.659752	0	-0.451592	0.961905	0.638729	NA
270	1700030C10Rik	6.10244	0	-0.819695	0.793475	0.301583	0.477256
271	1700030C12Rik	1.15681	0	-1.33668	0.932711	0.151826	NA
272	1700030C14Rik	5.18133	0	-0.0788645	0.615673	0.898074	0.942356
273	1700030F04Rik	0.551097	0	-1.52128	1.19404	0.202643	NA
274	1700030I03Rik	0.257929	0	1.2133	1.95469	0.534791	NA
275	1700030J22Rik	212.752	-1	-0.31822	0.0694891	4.66271e-06	3.48273e-05
276	1700030K09Rik	85.6525	0	0.0483241	0.111241	0.663992	0.794162
277	1700030L20Rik	0.0826407	0	0.0789993	4.10583	0.984649	NA
278	1700030L22Rik	0.496037	0	-0.0291926	1.27464	0.981728	NA
279	1700030M09Rik	1.20349	0	0.52868	0.811129	0.514541	0.678041
280	1700030N03Rik	0.387156	0	0.214651	1.55604	0.890283	NA
281	1700030O20Rik	0.225397	0	-0.481122	1.80363	0.789659	NA
282	1700031A10Rik	3.55063	0	-2.20937	1.32545	0.0955392	0.205929
283	1700031F05Rik	0.80388	0	0.873159	1.14577	0.446015	NA
284	1700031L13Rik	0.0216718	0	0.248719	4.10583	0.951696	NA
285	1700031M16Rik	0.138732	0	1.21517	2.56816	0.636095	NA
286	1700031P21Rik	0.243321	0	-0.311391	2.15787	0.88526	NA
287	1700034B16Rik	0	0	NA	NA	NA	NA
288	1700034E13Rik	0	0	NA	NA	NA	NA
289	1700034G24Rik	0.0209705	0	0.248719	4.10583	0.951696	NA
290	1700034H15Rik	233.268	0	0.118173	0.11111	0.287526	0.461374
291	1700034I23Rik	2.75292	0	0.325099	0.721283	0.652189	0.785657
292	1700034J05Rik	0.0799647	0	0	4.10583	1	NA
293	1700034K08Rik	0.341404	0	1.35835	1.31006	0.299799	NA
294	1700034P13Rik	1.15087	0	-1.13887	0.988443	0.249245	NA
295	1700036A12Rik	2.921	0	-0.249354	0.485484	0.607518	0.750556
296	1700036G14Rik	0	0	NA	NA	NA	NA
297	1700037C18Rik	11.5672	0	0.307131	0.216737	0.156464	0.298718
298	1700037F03Rik	0.362693	0	0.897931	3.10392	0.77236	NA
299	1700037H04Rik	1280.23	-1	-0.324048	0.0632867	3.05019e-07	2.80378e-06
300	1700039E22Rik	0.265163	0	-1.05819	1.94231	0.585883	NA
301	1700039I01Rik	0.854524	0	0.324643	0.933081	0.727896	NA
302	1700039M10Rik	0.928733	0	0.356516	0.867406	0.681062	NA
303	1700040D17Rik	10.252	0	-0.153473	0.242377	0.526605	0.687717
304	1700040F15Rik	0.019986	0	0	4.10583	1	NA
305	1700040G22Rik	0	0	NA	NA	NA	NA
306	1700040K01Rik	0.447507	0	0.0619895	1.47674	0.966517	NA
307	1700040P09Rik	0.0411513	0	0.0789932	4.10583	0.98465	NA
308	1700041A01Rik	0.182645	0	-0.430198	2.21529	0.846023	NA
309	1700041B01Rik	0.304255	0	0.72425	1.34213	0.589454	NA
310	1700041C23Rik	0.0400998	0	-0.379258	4.10583	0.926404	NA
311	1700041I07Rik	0.0411732	0	0.248722	4.10583	0.951695	NA
312	1700041M19Rik	0.0202734	0	0	4.10583	1	NA
313	1700042G07Rik	0.139338	0	-0.379272	2.5676	0.882568	NA
314	1700042G15Rik	1.30097	0	1.00696	0.940726	0.284437	0.457684
315	1700042O10Rik	0.124273	0	0.774854	2.93088	0.791491	NA
316	1700044C05Rik	0	0	NA	NA	NA	NA
317	1700044K03Rik	0	0	NA	NA	NA	NA
318	1700045H11Rik	0.329972	0	0.898167	1.73972	0.605666	NA
319	1700046C09Rik	0	0	NA	NA	NA	NA
320	1700047A11Rik	0.0414826	0	0.248722	4.10583	0.951695	NA
321	1700047E10Rik	0.103255	0	-0.379267	3.05149	0.901086	NA
322	1700047F07Rik	2.43822	0	-1.18933	0.654276	0.0690972	0.159885
323	1700047G03Rik	0.406005	0	-0.0228543	1.67071	0.989086	NA
324	1700047L14Rik	0.0410121	0	-0.209529	4.10583	0.9593	NA
325	1700047M11Rik	96.2511	0	-0.105189	0.124584	0.398492	0.575538
326	1700048B10Rik	0	0	NA	NA	NA	NA
327	1700048F04Rik	2.5038	0	-0.0934698	0.524421	0.858539	0.920376
328	1700048M11Rik	0	0	NA	NA	NA	NA
329	1700048O14Rik	0.0612014	0	0.537247	4.10583	0.895894	NA
330	1700048O20Rik	92.5685	1	0.638707	0.182375	0.000461486	0.00219379
331	1700049E15Rik	0.122725	0	0.486323	2.93965	0.868601	NA
332	1700049E17Rik1	0.291381	0	-0.073778	1.78258	0.966986	NA
333	1700049E17Rik2	0.658375	0	0.0326744	0.915243	0.971521	NA
334	1700049E22Rik	0.324213	0	-1.25744	1.52879	0.410788	NA
335	1700049J03Rik	2.00138	0	-0.14272	0.645977	0.825142	0.900675
336	1700049L16Rik	0	0	NA	NA	NA	NA
337	1700051A21Rik	1.99403	0	-0.809413	0.577346	0.160929	0.304924
338	1700052H01Rik	0.0405865	0	-0.209529	4.10583	0.9593	NA
339	1700052I22Rik	0.145945	0	-0.0907399	2.54118	0.971515	NA
340	1700052K11Rik	135.624	0	0.12609	0.0851595	0.138703	0.273336
341	1700054A03Rik	0.0622183	0	-0.0907328	4.10583	0.982369	NA
342	1700054K19Rik	0	0	NA	NA	NA	NA
343	1700054M17Rik	0.284267	0	-0.362315	1.52868	0.812648	NA
344	1700054O19Rik	0.177769	0	-0.0907378	2.46413	0.970626	NA
345	1700055C04Rik	0.0210627	0	0.248719	4.10583	0.951696	NA
346	1700055D16Rik	5.45263	0	0.401705	0.364765	0.270779	0.442447
347	1700055D18Rik	11.2205	0	-0.14056	0.262039	0.591676	0.739958
348	1700055K11Rik	0.121174	0	-0.209532	3.32775	0.949794	NA
349	1700055L01Rik	1.92143	0	-0.749188	0.628292	0.233097	0.397552
350	1700056E22Rik	1.92484	0	0.488476	0.691408	0.479881	0.649234
351	1700057G04Rik	0.446758	0	1.22255	1.18157	0.300818	NA
352	1700057H15Rik	0.735325	0	-0.686552	0.906603	0.448883	NA
353	1700057H21Rik	0.0806532	0	-0.379252	4.10583	0.926405	NA
354	1700060C16Rik	0	0	NA	NA	NA	NA
355	1700060C20Rik	1.7452	0	0.370124	0.654642	0.571812	0.724715
356	1700061F12Rik	0.0794695	0	0.0789952	3.68034	0.982875	NA
357	1700061I17Rik	0.0634889	0	-0.379255	4.10583	0.926404	NA
358	1700061J23Rik	0.36785	0	-0.430201	1.42676	0.763015	NA
359	1700061N14Rik	0.0609425	0	0.248724	4.10583	0.951695	NA
360	1700062C10Rik	0	0	NA	NA	NA	NA
361	1700063A18Rik	0.100921	0	0.197793	3.46783	0.954516	NA
362	1700063D05Rik	28.4931	0	-0.578476	0.262575	0.0275888	0.076566
363	1700063H04Rik	0.0621353	0	-0.209527	4.10583	0.9593	NA
364	1700063H06Rik	0.0622646	0	-0.209526	4.10583	0.959301	NA
365	1700063O14Rik	0.266102	0	0.605137	1.78831	0.735074	NA
366	1700064F23Rik	0.0202733	0	-0.209532	4.10583	0.959299	NA
367	1700064J06Rik	0.0626933	0	0.825769	4.10583	0.840604	NA
368	1700064M15Rik	0.87315	0	0.344771	0.913997	0.706016	NA
369	1700065D16Rik	2.51727	0	-0.363526	0.541729	0.502191	0.668008
370	1700065I16Rik	0	0	NA	NA	NA	NA
371	1700065J11Rik	0.0609483	0	-0.209527	4.10583	0.9593	NA
372	1700065J18Rik	0.48615	0	0.435411	1.22352	0.72194	NA
373	1700065L07Rik	0.0592236	0	0	4.10583	1	NA
374	1700065O20Rik	0.0398107	0	-0.209529	4.10583	0.9593	NA
375	1700066B17Rik	0.536974	0	-0.532471	1.09947	0.628176	NA
376	1700066B19Rik	0.979052	0	0.594302	0.882088	0.500474	NA
377	1700066C05Rik	0	0	NA	NA	NA	NA
378	1700066J03Rik	0.506754	0	-0.700884	1.22705	0.567867	NA
379	1700066M21Rik	315.331	-1	-0.21561	0.0637457	0.000718693	0.00324222
380	1700066N21Rik	0	0	NA	NA	NA	NA
381	1700066O22Rik	0.0379315	0	0	4.10583	1	NA
382	1700067G17Rik	0.0628219	0	-0.0907328	4.10583	0.982369	NA
383	1700067K01Rik	1.59026	0	-0.476929	0.720455	0.507982	0.67277
384	1700067P10Rik	3.59057	0	0.0605289	0.737477	0.934586	0.963951
385	1700069L16Rik	0.667048	0	-0.238813	1.19085	0.841058	NA
386	1700069P05Rik	0	0	NA	NA	NA	NA
387	1700071G01Rik	0	0	NA	NA	NA	NA
388	1700071K01Rik	1.99118	0	-0.222653	0.573455	0.697819	0.817706
389	1700071M16Rik	0.0401333	0	0	4.10583	1	NA
390	1700072B07Rik	0	0	NA	NA	NA	NA
391	1700072F12Rik	0	0	NA	NA	NA	NA
392	1700072I22Rik	0.178006	0	0.825785	2.02733	0.683768	NA
393	1700072O05Rik	0.188582	0	1.96041	3.87952	0.613331	NA
394	1700073E17Rik	0.876151	0	-0.579686	1.09683	0.597145	NA
395	1700074H08Rik	0.101734	0	0.248724	3.46064	0.942704	NA
396	1700074P13Rik	0.24284	0	0.887906	1.96583	0.651507	NA
397	1700080F18Rik	0.104769	0	0.656049	3.43449	0.848512	NA
398	1700080G11Rik	0	0	NA	NA	NA	NA
399	1700080N15Rik	0.204898	0	-0.481118	2.67781	0.857413	NA
400	1700080O16Rik	0.0397935	0	0	4.10583	1	NA
401	1700081B01Rik	1.47128	0	0.444032	0.676605	0.511654	0.675787
402	1700081H04Rik	0.0203313	0	-0.209532	4.10583	0.959299	NA
403	1700082M22Rik	3.81155	0	-0.248141	0.42698	0.561137	0.716267
404	1700083H02Rik	0	0	NA	NA	NA	NA
405	1700084D21Rik	0.243249	0	-0.192586	1.65677	0.907461	NA
406	1700084E18Rik	4.34072	0	-0.358113	0.417773	0.391337	0.568457
407	1700084F23Rik	0.0580658	0	0	4.10583	1	NA
408	1700084J12Rik	0.167071	0	-0.26047	2.24209	0.907515	NA
409	1700084M14Rik	0	0	NA	NA	NA	NA
410	1700085C21Rik	0.733105	0	-0.268927	1.38676	0.846235	NA
411	1700086D15Rik	4.39519	0	0.576318	0.38311	0.1325	0.264309
412	1700086L19Rik	169.156	-1	-0.228897	0.0955171	0.016557	0.0498013
413	1700086O06Rik	44.238	0	-0.00511844	0.158612	0.974257	0.985981
414	1700086P04Rik	21.1997	0	0.277332	0.196421	0.157973	0.300883
415	1700087M22Rik	0.020417	0	-0.209532	4.10583	0.959299	NA
416	1700088E04Rik	94.4405	0	0.0351653	0.133537	0.79229	0.880725
417	1700091H14Rik	0.225285	0	0.987581	2.13425	0.643558	NA
418	1700091J24Rik	0.0990888	0	0.94458	3.08199	0.759237	NA
419	1700092C02Rik	0.722991	0	0.879052	1.07273	0.412528	NA
420	1700092C10Rik	0	0	NA	NA	NA	NA
421	1700092E19Rik	0	0	NA	NA	NA	NA
422	1700092K14Rik	0.571485	0	-0.137699	1.17634	0.906815	NA
423	1700092M07Rik	0.487292	0	0.0959533	1.22402	0.937516	NA
424	1700093K21Rik	12.6349	1	0.966805	0.281604	0.000596487	0.00275727
425	1700094D03Rik	76.4807	-1	-0.326697	0.111526	0.0033969	0.0128201
426	1700094J05Rik	0.240321	0	-0.141663	1.96348	0.942483	NA
427	1700094M23Rik	3.51294	0	-0.655346	0.45605	0.150717	0.290944
428	1700094M24Rik	0.0600198	0	0	4.10583	1	NA
429	1700095A13Rik	0.0418336	0	-0.379258	4.10583	0.926404	NA
430	1700095A21Rik	0.34691	0	-0.532042	1.67378	0.750585	NA
431	1700095B10Rik	0.0197871	0	0.248719	4.10583	0.951696	NA
432	1700095J03Rik	4.15021	0	0.229746	0.439129	0.600845	0.745752
433	1700095J07Rik	0.981808	0	0.868166	0.770424	0.259799	NA
434	1700095J12Rik	0.0628687	0	-0.379255	4.10583	0.926404	NA
435	1700095K22Rik	0	0	NA	NA	NA	NA
436	1700096J18Rik	0.11997	0	0.537251	2.95562	0.855761	NA
437	1700096K18Rik	46.5903	0	-0.298847	0.136162	0.0281783	0.0779763
438	1700096P03Rik	0	0	NA	NA	NA	NA
439	1700097N02Rik	3.85209	0	-0.0256935	0.556391	0.963168	0.980326
440	1700099I09Rik	1.56081	0	-0.0902949	0.684477	0.895049	0.940697
441	1700100I10Rik	0.841506	0	-0.0236561	0.867843	0.978254	NA
442	1700100L14Rik	0	0	NA	NA	NA	NA
443	1700101I11Rik	18.2262	0	-0.014838	0.205427	0.942419	0.968818
444	1700101O22Rik	0.242387	0	-0.888456	2.35705	0.706221	NA
445	1700102H20Rik	2.80254	0	0.101382	0.441638	0.818435	0.896503
446	1700102J08Rik	0.298845	0	1.11432	2.12038	0.599214	NA
447	1700102P08Rik	18.3207	0	0.496934	0.238914	0.0375282	0.0978633
448	1700104B16Rik	3.88841	0	0.486102	0.422124	0.2495	0.417409
449	1700104L18Rik	0	0	NA	NA	NA	NA
450	1700105F02Rik	0.285921	0	-0.939389	1.42841	0.510765	NA
451	1700105P06Rik	3.11917	0	-0.0324244	0.485978	0.946805	0.971564
452	1700108F19Rik	0.789337	0	-0.857359	0.950232	0.366917	NA
453	1700108I11Rik	0.100431	0	0	3.96301	1	NA
454	1700108J01Rik	0.0221496	0	-0.209532	4.10583	0.959299	NA
455	1700108N06Rik	1.15727	0	-0.417382	1.04044	0.688303	NA
456	1700109G14Rik	0.386141	0	-0.0228559	1.36575	0.986648	NA
457	1700109G15Rik	0.0216272	0	0	4.10583	1	NA
458	1700109H08Rik	23.062	0	-0.438129	0.193209	0.0233508	0.0666916
459	1700109I08Rik	0	0	NA	NA	NA	NA
460	1700109K24Rik	0.164742	0	-0.260468	2.48785	0.916617	NA
461	1700110C19Rik	10.5829	0	0.222024	0.25993	0.393013	0.569981
462	1700110I01Rik	0.555793	0	-1.43564	1.05023	0.171633	NA
463	1700110I07Rik	0.0208174	0	-0.209532	4.10583	0.959299	NA
464	1700110K17Rik	0.258464	0	1.05631	1.5351	0.491385	NA
465	1700111N16Rik	0.384864	0	0.43541	1.23763	0.724982	NA
466	1700112D23Rik	6.4273	0	0.500971	0.322948	0.120843	0.246459
467	1700112H15Rik	0.689366	0	1.7989	1.1228	0.109122	NA
468	1700112J05Rik	0	0	NA	NA	NA	NA
469	1700112J16Rik	18.8205	0	0.259909	0.239613	0.278054	0.450582
470	1700112M02Rik	0.143542	0	0.367521	2.30065	0.873081	NA
471	1700112N08Rik	0.451364	0	1.39001	1.24959	0.265977	NA
472	1700113A16Rik	28.1154	0	-0.127487	0.176846	0.470978	0.641278
473	1700113B09Rik	0.0818485	0	0.0789993	4.10583	0.984649	NA
474	1700113H08Rik	0.60485	0	0.877588	1.03324	0.395684	NA
475	1700116B05Rik	0.282799	0	-0.888466	1.66229	0.593008	NA
476	1700116H05Rik	0.288681	0	-0.141663	1.7716	0.936266	NA
477	1700119H24Rik	0.383963	0	0.544386	1.38471	0.694216	NA
478	1700120B22Rik	0.762835	0	-0.402208	1.12376	0.720409	NA
479	1700120C14Rik	16.4111	0	-0.22165	0.23411	0.343753	0.521758
480	1700120E14Rik	0.059224	0	0	4.10583	1	NA
481	1700120G07Rik	1.03688	0	0.236269	0.860619	0.783675	NA
482	1700120K04Rik	0.881286	0	0.434336	0.93699	0.642975	NA
483	1700121C08Rik	9.501	0	0.176146	0.293478	0.54837	0.705876
484	1700121L16Rik	0	0	NA	NA	NA	NA
485	1700121M21Rik	0.0587016	0	0.248725	4.10583	0.951695	NA
486	1700121N20Rik	0.10416	0	0.0789948	3.43965	0.981677	NA
487	1700122C19Rik	0.126477	0	-1.05816	4.10583	0.796622	NA
488	1700122E12Rik	0.827509	0	0.733583	0.924971	0.427727	NA
489	1700122H20Rik	0.468215	0	2.16676	1.33652	0.104975	NA
490	1700122O11Rik	0.0792333	0	0	4.10583	1	NA
491	1700123J17Rik	0.507324	0	0.531289	0.966398	0.582482	NA
492	1700123K08Rik	1.5052	0	0.405108	0.771214	0.599384	0.744629
493	1700123L14Rik	1.46022	0	1.56872	0.729857	0.0316063	0.0852702
494	1700123M08Rik	14.3104	-1	-0.729671	0.22918	0.00145339	0.0060764
495	1700123O12Rik	0.120868	0	-0.260462	3.32347	0.937533	NA
496	1700123O20Rik	205.578	0	0.0669362	0.0674531	0.321033	0.497729
497	1700123O21Rik	0.347645	0	0.701654	1.51011	0.64219	NA
498	1700124L16Rik	14.5218	0	-0.417529	0.213557	0.0505689	0.124618
499	1700124M09Rik	0.324357	0	0.435409	1.3558	0.748099	NA
500	1700125G02Rik	0.976635	0	0.312165	0.752026	0.67807	NA
501	1700125G22Rik	0.578612	0	0.0862188	1.01696	0.932436	NA
502	1700125H03Rik	0.187324	0	-0.26047	2.20376	0.905915	NA
503	1700125H20Rik	4.16257	0	0.847581	0.453827	0.061814	0.14606
504	1700126A01Rik	0.0613555	0	-0.209526	4.10583	0.959301	NA
505	1700126H18Rik	0.0607704	0	0.248725	4.10583	0.951695	NA
506	1700127F24Rik	0.221432	0	-0.65085	1.9713	0.741277	NA
507	1700128A07Rik	0.0611553	0	0	4.10583	1	NA
508	1700128E19Rik	0.0615191	0	0.537247	4.10583	0.895894	NA
509	1700128F08Rik	0.16358	0	0.486327	2.49924	0.845714	NA
510	1700129C05Rik	0.186912	0	0.197795	2.43401	0.935233	NA
511	1810006J02Rik	0.222364	0	1.30545	2.14653	0.543076	NA
512	1810007C17Rik	0.0635277	0	-0.209527	4.10583	0.9593	NA
513	1810007D17Rik	0.690022	0	1.41362	0.930766	0.128819	NA
514	1810008I18Rik	0.0414975	0	0.248722	4.10583	0.951695	NA
515	1810009A15Rik	0.511211	0	-0.698015	1.12718	0.535747	NA
516	1810009J06Rik	0.201388	0	1.06452	2.19242	0.627289	NA
517	1810010H24Rik	61.2399	0	0.281206	0.139479	0.0437886	0.110658
518	1810010K12Rik	3.75047	0	0.465924	0.45363	0.304373	0.479967
519	1810012K16Rik	3.34332	0	-0.371617	0.505359	0.462125	0.633877
520	1810013A23Rik	1.41647	-1	-3.25984	1.35604	0.0162194	0.0489384
521	1810013D15Rik	1.04973	0	-0.832947	0.891712	0.350253	NA
522	1810013L24Rik	601.19	1	0.303374	0.0543624	2.39716e-08	2.66842e-07
523	1810014B01Rik	26.6439	0	-0.3914	0.169803	0.021165	0.0613206
524	1810018F18Rik	0.958254	0	0.731727	0.880093	0.405737	NA
525	1810019D21Rik	1.39838	0	0.494808	0.713384	0.487929	0.655913
526	1810019N24Rik	1.54973	0	-0.126913	0.677179	0.851335	0.915886
527	1810020O05Rik	37.2437	-1	-0.712691	0.230977	0.00203173	0.00817677
528	1810021B22Rik	17.7165	0	0.0234339	0.208543	0.91053	0.949559
529	1810021M19Rik	5.3297	0	-0.726554	0.418521	0.0825633	0.18371
530	1810024B03Rik	14.8105	0	-0.245262	0.229171	0.284522	0.457737
531	1810030O07Rik	383.154	0	-0.0541281	0.0513069	0.291431	0.465303
532	1810034E14Rik	2.12913	0	-0.0283529	0.530558	0.957382	0.976541
533	1810035K13Rik	0	0	NA	NA	NA	NA
534	1810037I17Rik	392.538	0	-0.122701	0.0654902	0.0609879	0.144618
535	1810041H14Rik	0.813175	0	-0.456888	0.924628	0.621213	NA
536	1810044D09Rik	7.45961	0	-0.426481	0.331661	0.19848	0.355379
537	1810046K07Rik	0.980568	0	0.720709	0.976764	0.460603	NA
538	1810049I09Rik	0.0425965	0	0.537244	4.10583	0.895895	NA
539	1810053B23Rik	0.611233	0	1.05352	1.20062	0.380228	NA
540	1810055G02Rik	818.601	0	0.0735604	0.0531804	0.166596	0.31264
541	1810058I24Rik	305.39	0	-0.00481668	0.0609333	0.936994	0.965547
542	1810062G17Rik	1.87002	0	0.35413	0.600052	0.55508	0.711625
543	1810062O18Rik	18.1678	0	-0.143628	0.193164	0.457146	0.629196
544	1810063I02Rik	0	0	NA	NA	NA	NA
545	1810064F22Rik	0.45141	0	1.08215	1.36574	0.428157	NA
546	1810065E05Rik	0.221526	0	0.0280648	1.97127	0.988641	NA
547	1810073O08Rik	4.00032	0	0.445491	0.506098	0.378726	0.556762
548	2010001A14Rik	46.5033	0	0.11833	0.127772	0.354394	0.53232
549	2010001M07Rik	0	0	NA	NA	NA	NA
550	2010003K11Rik	0.121703	0	0.486324	2.63348	0.853488	NA
551	2010009K17Rik	0.166512	0	0.537252	2.77833	0.846667	NA
552	2010010A06Rik	0.575777	0	0.0116479	1.03503	0.991021	NA
553	2010016I18Rik	0.949096	0	0.0275776	0.85739	0.974341	NA
554	2010106C02Rik	0	0	NA	NA	NA	NA
555	2010106E10Rik	0.972452	0	0.15252	1.0729	0.886956	NA
556	2010109A12Rik	0.670398	0	0.712384	1.06688	0.504307	NA
557	2010109P13Rik	0.0212296	0	-0.209532	4.10583	0.959299	NA
558	2010110K18Rik	0.603218	0	1.54571	0.981711	0.11537	NA
559	2010203P06Rik	0.359548	0	0.316602	1.44599	0.826688	NA
560	2010204K13Rik	160.325	-1	-0.34344	0.0955985	0.000327485	0.0016187
561	2010308F09Rik	2.82384	0	0.345177	0.596949	0.563105	0.717754
562	2010310C07Rik	0.360639	0	1.11432	2.04361	0.585566	NA
563	2010315B03Rik	189.743	0	0.123045	0.107317	0.251567	0.420225
564	2010320M18Rik	92.2348	0	-0.0275863	0.122702	0.822117	0.898912
565	2010320O07Rik	2.77579	0	0.373452	0.46082	0.417707	0.593596
566	2200002D01Rik	0.450403	0	0.729833	1.14684	0.524525	NA
567	2200002J24Rik	0.0796181	0	0	4.10583	1	NA
568	2210010C04Rik	0.678706	0	0.0518624	0.976614	0.957649	NA
569	2210011K15Rik	0.491683	0	1.07381	1.33803	0.422244	NA
570	2210016F16Rik	124.901	0	0.142278	0.0870798	0.102283	0.216862
571	2210016L21Rik	2045.52	1	0.1831	0.0397612	4.12476e-06	3.11079e-05
572	2210039B01Rik	1.5286	0	-0.0982006	0.753827	0.896353	0.94161
573	2210404E10Rik	0.0197871	0	0.248719	4.10583	0.951696	NA
574	2210406O10Rik	27.0419	0	-0.200651	0.168002	0.232347	0.396666
575	2210407C18Rik	0.267111	0	-0.481123	1.52936	0.753073	NA
576	2210408F21Rik	67.0529	0	-0.274573	0.127031	0.0306598	0.0833423
577	2210408I21Rik	153.9	0	0.0453922	0.0837784	0.587947	0.737119
578	2210409D07Rik	0.605864	0	0.0038408	1.10493	0.997227	NA
579	2210409E12Rik	0.0613868	0	-0.379255	4.10583	0.926404	NA
580	2210414B05Rik	0.0416349	0	-0.379258	4.10583	0.926404	NA
581	2210416O15Rik	3.35348	0	-0.453604	0.50407	0.368183	0.546394
582	2210417A02Rik	0.0996936	0	0	3.07739	1	NA
583	2210418O10Rik	775.122	0	0.0276141	0.0716261	0.699844	0.819402
584	2210420H20Rik	0.283129	0	0.316601	1.77885	0.858738	NA
585	2300002M23Rik	0.221673	0	0	4.10583	1	NA
586	2300003K06Rik	0	0	NA	NA	NA	NA
587	2300009A05Rik	104.727	-1	-0.510003	0.0917456	2.71501e-08	3.00973e-07
588	2310001H17Rik	3.18206	0	0.0869072	0.534084	0.870737	0.927107
589	2310001K24Rik	0.205102	0	0.0280664	2.40722	0.990697	NA
590	2310002D06Rik	0.727019	0	0.574162	0.954703	0.547571	NA
591	2310002F09Rik	5.14648	0	-0.401892	0.448494	0.370203	0.54848
592	2310002L09Rik	0.118982	0	-0.209538	2.96147	0.943593	NA
593	2310003N18Rik	0.0202734	0	0	4.10583	1	NA
594	2310005A03Rik	0.0196272	0	0	4.10583	1	NA
595	2310005E17Rik	0	0	NA	NA	NA	NA
596	2310008N11Rik	1.92589	0	1.53671	0.679028	0.0236292	0.0673434
597	2310009B15Rik	54.0674	1	0.410741	0.123589	0.000889102	0.00391546
598	2310010J17Rik	10.7753	0	-0.489389	0.255205	0.0551578	0.133673
599	2310011J03Rik	380.575	0	-0.00261717	0.0572471	0.963536	0.980328
600	2310015A10Rik	168.944	0	0.0661873	0.107024	0.53629	0.696048
601	2310015A16Rik	0.262607	0	1.54986	2.08954	0.458256	NA
602	2310015D24Rik	4.06245	0	-0.513339	0.466967	0.271635	0.443455
603	2310015K22Rik	0.179419	0	-0.209542	2.46301	0.932201	NA
604	2310016D03Rik	0.205928	0	0.146871	1.81903	0.935648	NA
605	2310016D23Rik	0	0	NA	NA	NA	NA
606	2310016G11Rik	3.18631	0	-0.973245	0.517045	0.059792	0.142455
607	2310020H05Rik	0.020712	0	-0.209532	4.10583	0.959299	NA
608	2310022A10Rik	471.644	1	0.164596	0.0500766	0.00101304	0.00439862
609	2310022B05Rik	1364.44	0	-0.120171	0.0685431	0.0795652	0.178339
610	2310026I22Rik	4.40775	0	0.0438754	0.44978	0.922291	0.956127
611	2310030A07Rik	0.222062	0	0.0280641	1.80862	0.98762	NA
612	2310030G06Rik	34.4038	0	-0.257588	0.148554	0.0829242	0.184258
613	2310033P09Rik	164.64	-1	-0.328586	0.090419	0.000279026	0.0014048
614	2310034C09Rik	0	0	NA	NA	NA	NA
615	2310034G01Rik	3.6525	0	-0.488675	0.399793	0.221586	0.38382
616	2310034O05Rik	1.44253	0	0.838537	0.600632	0.162687	0.307193
617	2310039H08Rik	33.7876	0	-0.213039	0.157437	0.176002	0.325329
618	2310039L15Rik	0.33534	0	0.40783	1.64396	0.804074	NA
619	2310040G24Rik	7.8794	0	0.0731169	0.299697	0.807255	0.889694
620	2310043L19Rik	0.726576	0	-1.42155	0.943585	0.131927	NA
621	2310043M15Rik	1.06503	0	2.39983	0.778522	0.00205239	NA
622	2310043O21Rik	0.12029	0	-0.0907335	3.3275	0.978246	NA
623	2310047D07Rik	19.2866	0	-0.407489	0.180934	0.0243135	0.068929
624	2310047K21Rik	87.5203	0	-0.251881	0.111847	0.0243213	0.068941
625	2310050C09Rik	0	0	NA	NA	NA	NA
626	2310057J18Rik	0.0999283	0	0.248723	3.47672	0.942968	NA
627	2310057M21Rik	247.532	0	-0.114683	0.0559167	0.0402704	0.10347
628	2310057N15Rik	0	0	NA	NA	NA	NA
629	2310061I04Rik	2664.77	0	0.0578617	0.0794384	0.466379	0.637561
630	2310061N02Rik	0	0	NA	NA	NA	NA
631	2310065F04Rik	1.72808	0	-0.371022	0.679512	0.585058	0.735177
632	2310067E19Rik	28.4729	0	0.0165223	0.193841	0.932073	0.962451
633	2310068J16Rik	9.47896	1	0.735452	0.283223	0.00941176	0.0307823
634	2310069B03Rik	0.895271	0	0.0882066	1.18762	0.940794	NA
635	2310069G16Rik	50.4123	0	-0.241548	0.138621	0.0814186	0.181532
636	2310075C17Rik	2.80976	1	2.20488	0.588715	0.000180226	0.000950234
637	2310075K07Rik	19.3853	0	-0.122235	0.198817	0.538678	0.697833
638	2310079G19Rik	0	0	NA	NA	NA	NA
639	2310081J21Rik	0.452041	0	-0.811331	1.94316	0.67629	NA
640	2400006E01Rik	0.877136	0	0.731172	0.840206	0.384175	NA
641	2410002F23Rik	995.776	1	0.119812	0.0498157	0.016168	0.0488381
642	2410003I16Rik	3.36135	0	0.58365	0.526146	0.267304	0.438344
643	2410003L11Rik	0.864728	0	-1.53643	0.89518	0.0861009	NA
644	2410004B18Rik	130.697	-1	-0.222042	0.0754713	0.00326026	0.0123734
645	2410004I01Rik	5.46331	0	-0.235796	0.402172	0.557669	0.713579
646	2410004P03Rik	32.0173	0	-0.0125043	0.208391	0.952152	0.974226
647	2410006H16Rik	182.449	1	1.6528	0.11345	4.4486e-48	1.84931e-45
648	2410012E07Rik	0.0411087	0	0.248722	4.10583	0.951695	NA
649	2410017I17Rik	0.179025	0	0.0789908	2.46417	0.974428	NA
650	2410018L13Rik	11.836	0	-0.597697	0.28253	0.0343858	0.091298
651	2410021H03Rik	0.201694	0	0.367522	1.99257	0.853663	NA
652	2410022M11Rik	41.7001	0	-0.208125	0.168464	0.216671	0.377494
653	2410080I02Rik	25.806	1	0.682116	0.144399	2.31439e-06	1.82959e-05
654	2410124H12Rik	0.30353	0	-0.532042	1.7998	0.767527	NA
655	2410137M14Rik	19.5017	0	-0.105658	0.407258	0.795298	0.882354
656	2410141K09Rik	0.0607103	0	-0.209526	4.10583	0.959301	NA
657	2500002B13Rik	10.0629	0	-0.211014	0.278754	0.449055	0.621858
658	2500004C02Rik	62.5311	0	-0.202418	0.113293	0.0739904	0.168555
659	2510002D24Rik	291.142	0	-0.156309	0.0816363	0.0555314	0.134416
660	2510003B16Rik	3.63764	0	-1.00391	0.463569	0.0303408	0.0826886
661	2510009E07Rik	1061.69	0	-0.0992468	0.0466503	0.0333816	0.0890662
662	2510039O18Rik	787.423	1	0.300436	0.0570873	1.41918e-07	1.38309e-06
663	2600006K01Rik	3.16179	0	0.108384	0.423849	0.798171	0.883868
664	2600014E21Rik	58.6667	0	-0.267279	0.166232	0.107863	0.225754
665	2610001J05Rik	227.552	1	0.294461	0.0563027	1.69542e-07	1.62861e-06
666	2610002M06Rik	762.808	-1	-0.28891	0.0565014	3.16552e-07	2.90757e-06
667	2610005L07Rik	964.023	1	0.374907	0.08787	1.98463e-05	0.000130243
668	2610008E11Rik	312.744	1	0.357973	0.0681224	1.48142e-07	1.43621e-06
669	2610016A17Rik	0.403564	0	0.460971	1.20862	0.702904	NA
670	2610017A05Rik	3.11586	0	-1.00547	0.620993	0.105419	0.221782
671	2610020C07Rik	8.963	0	0.0598327	0.280694	0.831202	0.903931
672	2610024D14Rik	0.121947	0	-0.260466	2.94411	0.929503	NA
673	2610027F03Rik	1.89086	0	-0.723372	0.718746	0.314205	0.490264
674	2610027K06Rik	0.877448	0	1.09587	0.851304	0.197995	NA
675	2610028E06Rik	6.76763	0	-0.143159	0.41279	0.728734	0.839113
676	2610028H24Rik	2.3827	0	0.425859	0.662238	0.520185	0.682084
677	2610035D17Rik	109.521	0	0.122669	0.0976528	0.209051	0.367995
678	2610035F20Rik	3.79446	0	0.359728	0.431334	0.404287	0.580466
679	2610037D02Rik	1.44492	0	0.85355	0.87246	0.327913	0.504906
680	2610042L04Rik	34.458	1	0.611918	0.209086	0.00342653	0.0129069
681	2610044O15Rik8	109.583	1	1.0153	0.0954282	1.95261e-26	1.68029e-24
682	2610203C22Rik	2.21178	0	0.948877	0.555421	0.0875636	0.192404
683	2610206C17Rik	0.745239	0	-0.928301	1.05639	0.379538	NA
684	2610300M13Rik	1.39708	0	-0.583155	0.82676	0.480592	0.649709
685	2610301B20Rik	395.532	0	0.0519814	0.0472192	0.270961	0.442684
686	2610306M01Rik	40.1818	0	-0.169319	0.149018	0.255859	0.425127
687	2610307P16Rik	2.07585	0	-0.0742104	0.583281	0.898759	0.942706
688	2610316D01Rik	40.9148	-1	-0.38398	0.129539	0.00303467	0.0116418
689	2610318M16Rik	2.49582	0	0.534608	0.674785	0.428207	0.60289
690	2610318N02Rik	17.6138	0	-0.0524569	0.216522	0.80857	0.890446
691	2610507B11Rik	3705.67	0	-0.0492337	0.0400997	0.219529	0.380998
692	2610507I01Rik	190.153	0	0.241244	0.388604	0.534734	0.694808
693	2610524H06Rik	216.012	-1	-0.294129	0.0788793	0.000192354	0.0010056
694	2610528A11Rik	7.35496	0	0.124967	0.309022	0.685923	0.809338
695	2610528J11Rik	0.917482	0	-0.876181	1.00924	0.385309	NA
696	2700003A03Rik	3.40304	0	-0.481632	0.440742	0.274492	0.446668
697	2700012I20Rik	2.4687	0	-0.405587	0.561093	0.469772	0.640359
698	2700038G22Rik	24.9033	1	0.598017	0.193421	0.00198948	0.00802684
699	2700046A07Rik	5.75507	0	-0.0128092	0.427275	0.976084	0.986946
700	2700046G09Rik	46.0854	0	0.175536	0.145022	0.22612	0.389594
701	2700049A03Rik	134.812	0	0.0247646	0.0745352	0.739698	0.846538
702	2700054A10Rik	156.664	1	0.636118	0.0863452	1.74311e-13	3.91688e-12
703	2700062C07Rik	168.617	0	-0.0463275	0.0748932	0.536193	0.695997
704	2700069I18Rik	5.19954	1	1.06917	0.323077	0.000935111	0.00409787
705	2700070H01Rik	7.54275	0	-0.108582	0.262008	0.678564	0.803881
706	2700081O15Rik	679.272	0	0.0452346	0.0431325	0.294299	0.468832
707	2700089I24Rik	0.359164	0	0.392854	1.79819	0.827061	NA
708	2700097O09Rik	36.6155	0	0.175336	0.143863	0.222929	0.385526
709	2700099C18Rik	3.1904	0	0.0815049	0.420805	0.84642	0.912948
710	2810001G20Rik	69.311	0	-0.0940886	0.109897	0.391912	0.56882
711	2810002D19Rik	25.6389	0	0.0651562	0.172299	0.705313	0.823286
712	2810004N23Rik	143.529	1	0.300164	0.0727754	3.71494e-05	0.000229787
713	2810006K23Rik	172.04	0	-0.0375533	0.0813181	0.64422	0.779367
714	2810013P06Rik	158.931	0	-0.0912081	0.0776062	0.239888	0.405776
715	2810021J22Rik	162.775	1	0.303551	0.0783739	0.000107456	0.000597525
716	2810025M15Rik	102.949	0	-0.00639715	0.0909024	0.943896	0.96978
717	2810029C07Rik	82.1658	0	-0.375489	0.166512	0.0241314	0.0685154
718	2810030D12Rik	0.891241	0	0.185079	0.793527	0.815578	NA
719	2810032G03Rik	106.125	-1	-0.635007	0.0929867	8.55034e-12	1.53964e-10
720	2810039B14Rik	13.4073	0	0.150525	0.239285	0.529309	0.690183
721	2810047C21Rik1	10.9817	0	0.122447	0.299862	0.683021	0.80735
722	2810048H02Rik	0.529021	0	-1.99694	1.25222	0.110776	NA
723	2810049E08Rik	41.5084	1	0.741122	0.154866	1.70509e-06	1.38469e-05
724	2810403D21Rik	8.36242	0	0.30189	0.312395	0.333857	0.510898
725	2810404M03Rik	1.66144	0	0.28558	0.642268	0.656577	0.788422
726	2810405F15Rik	1.57096	0	-1.23372	0.705991	0.0805508	0.17998
727	2810407A14Rik	10.836	0	-0.266473	0.239667	0.266204	0.437195
728	2810408A11Rik	15.668	0	-0.406559	0.26716	0.128064	0.257369
729	2810408B13Rik	5.15448	0	-0.983707	0.503503	0.0507338	0.124884
730	2810408I11Rik	4.7677	0	0.0120584	0.404306	0.976207	0.987014
731	2810410L24Rik	53.4284	0	-0.140266	0.130833	0.283674	0.456831
732	2810414N06Rik	33.5877	0	-0.04135	0.152276	0.785972	0.87657
733	2810425M01Rik	0.0606562	0	-0.209526	4.10583	0.959301	NA
734	2810429I04Rik	26.1524	0	-0.170064	0.166543	0.307188	0.482861
735	2810433D01Rik	3.67132	0	0.514836	0.447248	0.249683	0.417657
736	2810442N19Rik	0.160971	0	-0.379275	2.25974	0.866709	NA
737	2810454H06Rik	6.00512	0	0.58936	0.306892	0.0548056	0.13302
738	2810459M11Rik	137.95	0	0.176433	0.0894052	0.0484492	0.120292
739	2810471M01Rik	1.26742	0	0.279137	0.905385	0.757848	0.859234
740	2900005J15Rik	31.8529	0	-0.0136955	0.175569	0.937823	0.966071
741	2900009J06Rik	7.06278	0	-0.368283	0.321261	0.251643	0.420294
742	2900024J01Rik	4.32413	0	-0.473467	0.494133	0.337973	0.515653
743	2900026A02Rik	1245.68	0	-0.149569	0.0689706	0.0301141	0.0822195
744	2900040C04Rik	6.52328	0	0.950388	0.653393	0.145796	0.283468
745	2900041M22Rik	4.20732	0	0.0232186	0.453634	0.959179	0.977685
746	2900052L18Rik	175.429	0	-0.178519	0.0876569	0.041693	0.106422
747	2900052N01Rik	585.694	1	0.311194	0.125153	0.0129	0.0403154
748	2900057B20Rik	0.0599691	0	0.0789963	4.10583	0.98465	NA
749	2900060B14Rik	0.852496	0	0.484561	0.83855	0.563361	NA
750	2900060L22Rik	31.3335	0	-0.344728	0.181422	0.0574134	0.137892
751	2900060N12Rik	41.4181	0	0.293708	0.160125	0.0666183	0.155281
752	2900076A07Rik	32.0789	-1	-0.505922	0.164508	0.00210246	0.00842768
753	2900079G21Rik	312.623	0	-0.0690668	0.0794419	0.384628	0.562551
754	2900089D17Rik	19.1311	0	0.442136	0.19611	0.0241627	0.068588
755	2900092C05Rik	0.102658	0	0.0280662	4.10583	0.994546	NA
756	2900092D14Rik	175.893	0	0.0970836	0.0936199	0.299737	0.475204
757	2900093K20Rik	10.8064	0	0.256864	0.243661	0.291798	0.465837
758	3000002C10Rik	64.0687	0	-0.0746806	0.123059	0.543939	0.70197
759	3010001F23Rik	17.2815	0	-0.340563	0.201705	0.0913308	0.198457
760	3010003L21Rik	5.81	0	0.513715	0.328732	0.11812	0.242155
761	3100003L05Rik	0.466519	0	-0.693626	1.37804	0.614725	NA
762	3110004A20Rik	0.11815	0	0	4.10583	1	NA
763	3110006O06Rik	9.59587	0	0.185155	0.293602	0.528281	0.689178
764	3110009E18Rik	13.3591	0	-0.241489	0.256526	0.34651	0.524529
765	3110009F21Rik	1.46718	0	0.623807	0.731412	0.393726	0.570542
766	3110015C05Rik	0.270611	0	-0.721961	2.133	0.735008	NA
767	3110021A11Rik	4.20995	0	-0.964996	0.451785	0.0326825	0.0875272
768	3110039M20Rik	35.3466	-1	-0.365135	0.151139	0.0156967	0.0476337
769	3110040M04Rik	0.343955	0	-0.311389	1.96075	0.873818	NA
770	3110040N11Rik	62.3118	0	-0.0695399	0.120133	0.562687	0.71741
771	3110045C21Rik	3.38794	0	-0.64725	0.504445	0.199459	0.356524
772	3110053B16Rik	59.5776	0	0.522557	0.319307	0.101727	0.215987
773	3110056K07Rik	43.2264	0	-0.259086	0.12081	0.0319863	0.0860546
774	3110067C02Rik	5.05768	0	-0.878103	0.375793	0.0194564	0.0572299
775	3110067G11Rik	6.46336	0	-0.429628	0.431903	0.319866	0.496485
776	3110070M22Rik	14.8882	0	-0.165133	0.378031	0.662239	0.792891
777	3110082I17Rik	169.667	1	0.40752	0.0883579	3.98533e-06	3.00843e-05
778	3110082J24Rik	47.079	0	-0.253034	0.149197	0.0898909	0.196106
779	3110083C13Rik	7.92264	0	-0.0767258	0.287403	0.789498	0.878876
780	3110099E03Rik	3.30955	0	-0.082965	0.434158	0.848452	0.914239
781	3200001D21Rik	0.0829912	0	-0.379252	4.10583	0.926405	NA
782	3300002A11Rik	3.44113	0	-0.33524	0.470245	0.475904	0.645543
783	3300002I08Rik	180.924	1	0.605715	0.0785131	1.21148e-14	3.10744e-13
784	3300002P13Rik	31.5	0	0.263507	0.890908	0.767403	0.864498
785	3300005D01Rik	0.277082	0	0.537253	1.92456	0.780125	NA
786	3425401B19Rik	5.76959	0	-0.340424	0.379154	0.369264	0.547425
787	3632454L22Rik	16.8732	0	-0.306607	0.219072	0.161642	0.305771
788	3830403N18Rik	1.04173	0	0.190263	0.900418	0.832649	NA
789	3830406C13Rik	272.583	0	-0.118976	0.0597694	0.0465259	0.116211
790	3830408C21Rik	45.3554	0	-0.183813	0.123347	0.136171	0.269779
791	3830417A13Rik	0.0426423	0	0.537244	4.10583	0.895895	NA
792	3830432H09Rik	0.453335	0	-0.86284	1.17753	0.463707	NA
793	3930402G23Rik	4.2737	0	-0.274072	0.406572	0.500245	0.666303
794	4430402I18Rik	69.9162	0	-0.0981147	0.110084	0.372785	0.550986
795	4631405J19Rik	0.242731	0	1.50257	1.78396	0.399636	NA
796	4632404H12Rik	126.675	-1	-0.343307	0.0907025	0.000153725	0.000823656
797	4632415L05Rik	485.707	1	0.513014	0.0483077	2.41291e-26	2.03418e-24
798	4632427E13Rik	6.95929	0	0.33848	0.348272	0.331108	0.507806
799	4632428C04Rik	11.4412	0	0.156239	0.256063	0.541757	0.700128
800	4732414G09Rik	10.3285	0	-0.313346	0.394858	0.427448	0.602279
801	4732416N19Rik	5.87385	0	-0.530983	0.460528	0.248916	0.416605
802	4732419C18Rik	7.9767	0	0.298498	0.300031	0.319791	0.496457
803	4732440D04Rik	64.3033	0	-0.143498	0.112019	0.200192	0.357436
804	4732465J04Rik	0.1808	0	0.248717	2.21994	0.910793	NA
805	4732471J01Rik	96.3285	1	0.215402	0.0896722	0.0163009	0.049135
806	4732490B19Rik	0.462696	0	0.557466	1.17005	0.633758	NA
807	4732491K20Rik	63.0639	0	-0.0243019	0.107619	0.821346	0.898524
808	4831407H17Rik	1.4264	0	-0.643682	0.71688	0.369243	0.547425
809	4831440D22Rik	0	0	NA	NA	NA	NA
810	4831440E17Rik	69.0537	0	-0.0877706	0.106968	0.411913	0.588192
811	4833407H14Rik	1.2504	0	-0.540746	0.768853	0.481859	0.650586
812	4833411C07Rik	10.8126	1	0.941577	0.265859	0.000397652	0.00192102
813	4833412C05Rik	10.6045	0	0.338343	0.24741	0.171455	0.319348
814	4833413N01Rik	1.99964	0	-0.742074	0.566626	0.190319	0.344375
815	4833415N18Rik	19.4752	0	0.132109	0.223321	0.554142	0.710801
816	4833417C18Rik	3.94421	0	0.233112	0.460381	0.612614	0.755111
817	4833418N02Rik	10.6568	0	0.336486	0.227974	0.139947	0.275195
818	4833419F23Rik	3.11745	0	0.348283	0.470653	0.459301	0.631261
819	4833420G17Rik	304.634	0	-0.330741	0.229464	0.149482	0.289051
820	4833422C13Rik	48.4375	0	0.279785	0.149995	0.0621395	0.146671
821	4833422M21Rik	1.80227	0	0.220681	0.586738	0.706832	0.824617
822	4833427F10Rik	0.0405468	0	0	4.10583	1	NA
823	4833428L15Rik	0.75351	0	-0.479164	0.947893	0.613204	NA
824	4833438C02Rik	18.8741	0	-0.277177	0.191488	0.14776	0.286524
825	4833439F03Rik	42.121	-1	-0.530268	0.140678	0.000163657	0.000871257
826	4833439L19Rik	2367.57	-1	-0.330155	0.0373233	9.08809e-19	3.63388e-17
827	4833447I15Rik	12.3652	-1	-0.663038	0.231765	0.00422549	0.0154905
828	4921504A21Rik	37.8869	1	0.709496	0.145336	1.05135e-06	8.83861e-06
829	4921504E06Rik	0.746201	0	-0.373814	1.01606	0.712945	NA
830	4921507G05Rik	0.53168	0	-1.11246	1.12149	0.321224	NA
831	4921507P07Rik	23.2532	0	-0.0794383	0.176284	0.652259	0.785663
832	4921508D12Rik	0.122609	0	0.24872	2.94031	0.932588	NA
833	4921509C19Rik	0.981984	0	1.32943	0.86737	0.125346	NA
834	4921509O07Rik	0.896866	0	1.40674	0.80642	0.0810859	NA
835	4921511C10Rik	1.57849	0	1.05946	0.669447	0.113515	0.234873
836	4921511C20Rik	0.041941	0	0.537244	4.10583	0.895895	NA
837	4921511I17Rik	0.0396782	0	0.537244	4.10583	0.895895	NA
838	4921513H07Rik	0.0203313	0	-0.209532	4.10583	0.959299	NA
839	4921513I03Rik	0.0199434	0	0.248719	4.10583	0.951696	NA
840	4921515E04Rik	0.264788	0	0.435408	1.95342	0.823618	NA
841	4921517D16Rik	1.5358	0	0.38165	0.650788	0.557578	0.713579
842	4921517D22Rik	0.166578	0	-0.599923	2.76872	0.828459	NA
843	4921518K17Rik	0.0587432	0	0.248725	4.10583	0.951695	NA
844	4921524J17Rik	96.7771	0	0.20936	0.0927029	0.023921	0.0680543
845	4921524L21Rik	0.555679	0	0.763869	1.17008	0.513863	NA
846	4921525D07Rik	0.329554	0	-0.988159	1.43124	0.489928	NA
847	4921525O09Rik	2.55471	0	0.578116	0.574833	0.314554	0.490634
848	4921528I07Rik	0.725523	0	1.37526	1.08879	0.206547	NA
849	4921529L05Rik	0.537506	0	2.00892	1.2021	0.0946886	NA
850	4921531C22Rik	23.8677	0	-0.025012	0.170054	0.883067	0.933661
851	4921531P14Rik	0.12529	0	-0.260469	2.61619	0.920693	NA
852	4921533I20Rik	0	0	NA	NA	NA	NA
853	4921534H16Rik	0.0201595	0	0	4.10583	1	NA
854	4921536K21Rik	16.4991	1	0.764994	0.224411	0.000652255	0.00298077
855	4921539E11Rik	0.123405	0	0.0789913	2.93578	0.978534	NA
856	4922502B01Rik	27.1416	0	0.176286	0.172356	0.306402	0.482034
857	4922502H24Rik	0	0	NA	NA	NA	NA
858	4922502N22Rik	0.363508	0	0.197793	1.44864	0.891397	NA
859	4930401C15Rik	0	0	NA	NA	NA	NA
860	4930401G09Rik	1.00576	0	0.196775	1.02712	0.848071	NA
861	4930401O10Rik	0.0416928	0	0.0789932	4.10583	0.98465	NA
862	4930401O12Rik	1.01385	0	-0.421822	1.02088	0.679464	NA
863	4930402D18Rik	0	0	NA	NA	NA	NA
864	4930402F06Rik	0.141196	0	1.11431	2.86334	0.697154	NA
865	4930402F11Rik	0.0200911	0	0	4.10583	1	NA
866	4930402H24Rik	1944.82	-1	-0.135174	0.0393809	0.000598077	0.00276309
867	4930402K13Rik	0	0	NA	NA	NA	NA
868	4930403D09Rik	0.573519	0	1.24956	1.0688	0.242355	NA
869	4930404A05Rik	0.0635556	0	0.0789958	4.10583	0.98465	NA
870	4930404H11Rik	0.436686	0	0.168671	1.36881	0.901929	NA
871	4930404H24Rik	4.16493	0	0.0264218	0.439522	0.952064	0.974226
872	4930404I05Rik	0.180953	0	-0.481119	2.73954	0.860592	NA
873	4930404I20Rik	0	0	NA	NA	NA	NA
874	4930404K13Rik	0.677644	0	-0.0446299	0.94942	0.962507	NA
875	4930404N11Rik	3.36048	0	-0.423523	0.467518	0.36499	0.543328
876	4930405A10Rik	0	0	NA	NA	NA	NA
877	4930405A21Rik	4.79784	0	-0.170391	0.374882	0.649455	0.783381
878	4930405D01Rik	0.367526	0	0.197794	1.5152	0.896139	NA
879	4930405D11Rik	0.539265	0	0.571118	1.35434	0.673248	NA
880	4930405H06Rik	0.694882	0	1.75287	1.0116	0.0831377	NA
881	4930405J17Rik	0.491285	0	-0.192584	1.3095	0.883079	NA
882	4930405L22Rik	0	0	NA	NA	NA	NA
883	4930405O22Rik	0.544552	0	0.632225	1.21167	0.601825	NA
884	4930406D18Rik	0	0	NA	NA	NA	NA
885	4930407G08Rik	0.262477	0	0.316601	1.67161	0.84978	NA
886	4930407I02Rik	8.58242	-1	-0.856786	0.309579	0.00564728	0.0198313
887	4930407I10Rik	0.155291	0	0.0789902	2.52031	0.974997	NA
888	4930407I19Rik	0.121178	0	-0.888439	3.7854	0.81444	NA
889	4930412B13Rik	0	0	NA	NA	NA	NA
890	4930412C18Rik	19.0326	0	0.437632	0.208104	0.03547	0.0935073
891	4930412E21Rik	0.123021	0	0	3.3087	1	NA
892	4930412F09Rik	0.101847	0	0.367521	3.06173	0.904454	NA
893	4930412M03Rik	1.31482	0	1.3372	0.772773	0.0835604	0.185416
894	4930412O13Rik	0.916841	0	-0.364046	0.927965	0.694833	NA
895	4930413E15Rik	0.983404	0	1.26717	0.983786	0.197727	NA
896	4930413E20Rik	0	0	NA	NA	NA	NA
897	4930413F20Rik	3.09376	0	0.214766	0.434074	0.620763	0.761187
898	4930413G21Rik	1.0364	0	-1.41536	0.873415	0.105126	NA
899	4930413M19Rik	0	0	NA	NA	NA	NA
900	4930414F18Rik	0.0392505	0	0	4.10583	1	NA
901	4930414N06Rik	0.34393	0	0.720964	1.43879	0.616307	NA
902	4930415L06Rik	0.0401822	0	0	4.10583	1	NA
903	4930415O20Rik	0.650948	0	1.41844	1.14747	0.216404	NA
904	4930417H01Rik	8.38107	0	0.0890659	0.39498	0.821594	0.898633
905	4930417O13Rik	1.93617	0	1.13674	0.625521	0.0691763	0.160053
906	4930417O22Rik	1.34492	0	-0.269228	0.838607	0.748179	0.852199
907	4930419G24Rik	0.689401	0	0.725951	0.892976	0.416243	NA
908	4930422I22Rik	0	0	NA	NA	NA	NA
909	4930422M22Rik	0	0	NA	NA	NA	NA
910	4930423B08Rik	0.125573	0	-0.0907374	2.92363	0.975241	NA
911	4930423D24Rik	0.061646	0	0.537247	4.10583	0.895894	NA
912	4930423M02Rik	0.512137	0	1.43884	1.54637	0.352133	NA
913	4930424E08Rik	0.122312	0	-0.209539	2.94202	0.94322	NA
914	4930425K10Rik	0.0197871	0	0.248719	4.10583	0.951696	NA
915	4930425L21Rik	0.81402	0	-1.14308	1.03262	0.268307	NA
916	4930425O10Rik	0.242522	0	-0.88846	2.14891	0.679279	NA
917	4930426D05Rik	29.5602	-1	-0.872141	0.241196	0.000299304	0.00149318
918	4930426I24Rik	7.60381	0	0.159543	0.305282	0.601247	0.746212
919	4930426L09Rik	26.5089	0	0.181102	0.207334	0.382403	0.560459
920	4930428D20Rik	0.0599874	0	0.248725	4.10583	0.951695	NA
921	4930428E07Rik	0.26584	0	-0.82058	1.53059	0.591875	NA
922	4930428G15Rik	0.209233	0	-1.22791	2.40771	0.610056	NA
923	4930428N03Rik	0.138578	0	0.53725	2.57074	0.834459	NA
924	4930428O21Rik	0.142014	0	-0.260462	3.21068	0.935344	NA
925	4930429B21Rik	149.391	-1	-1.00124	0.104152	7.02369e-22	3.82276e-20
926	4930429C20Rik	0	0	NA	NA	NA	NA
927	4930429D17Rik	0.43422	0	0.0728678	1.3177	0.9559	NA
928	4930429F11Rik	0	0	NA	NA	NA	NA
929	4930429F24Rik	0.667531	0	-1.42646	0.97047	0.141598	NA
930	4930429H19Rik	0.041424	0	-0.379258	4.10583	0.926404	NA
931	4930429P21Rik	0.475794	0	0.0582728	1.25719	0.96303	NA
932	4930430F08Rik	210.288	0	0.0380756	0.0794956	0.631964	0.769754
933	4930430F21Rik	0.65632	0	-0.401608	1.03336	0.697542	NA
934	4930430J02Rik	0.060752	0	0.248724	4.10583	0.951695	NA
935	4930431F10Rik	0.0202734	0	0	4.10583	1	NA
936	4930431F12Rik	0.0403189	0	0	4.10583	1	NA
937	4930431P03Rik	2.55586	0	0.0886051	0.649446	0.89148	0.938623
938	4930431P22Rik	0.406822	0	-0.0737763	1.36996	0.957052	NA
939	4930432E11Rik	1.3058	0	-1.35313	0.983791	0.169001	0.315989
940	4930432J09Rik	0.752266	0	0.996082	0.970506	0.304725	NA
941	4930432K21Rik	55.4217	0	0.0332559	0.139457	0.811519	0.892105
942	4930432L08Rik	1.72611	0	-0.641999	0.607836	0.290875	0.464825
943	4930432M17Rik	0	0	NA	NA	NA	NA
944	4930432O09Rik	0	0	NA	NA	NA	NA
945	4930433B08Rik	0	0	NA	NA	NA	NA
946	4930433I11Rik	0.120033	0	0.248724	3.3293	0.940447	NA
947	4930433N12Rik	0.161993	0	-0.548995	2.78804	0.843897	NA
948	4930434B07Rik	0.218396	0	1.11432	2.64229	0.673226	NA
949	4930434J06Rik	0.0796823	0	-0.379252	4.10583	0.926405	NA
950	4930435F18Rik	0.020417	0	-0.209532	4.10583	0.959299	NA
951	4930437M23Rik	0.458416	0	-1.54276	1.4644	0.292107	NA
952	4930438A08Rik	2.75657	1	2.59761	0.851901	0.00229461	0.00910256
953	4930438E09Rik	0.0618448	0	-0.0907328	4.10583	0.982369	NA
954	4930439A04Rik	0.690333	0	-0.472925	1.06358	0.65657	NA
955	4930439D14Rik	1.51337	0	-0.594748	0.651046	0.360966	0.538767
956	4930440C22Rik	0.122395	0	-0.548996	2.94154	0.851946	NA
957	4930440I19Rik	0.308893	0	0.435409	1.42584	0.760084	NA
958	4930441H08Rik	0.0198391	0	0.248719	4.10583	0.951696	NA
959	4930441J16Rik	0.0418557	0	0.0789932	4.10583	0.98465	NA
960	4930442E04Rik	1.66144	0	-0.750954	0.640226	0.240815	0.406917
961	4930442J19Rik	0.0405468	0	0	4.10583	1	NA
962	4930442L01Rik	0.0615363	0	0	4.10583	1	NA
963	4930443O20Rik	1.55072	0	0.578503	0.783171	0.460109	0.632011
964	4930444A19Rik	0.63646	0	1.0571	1.10533	0.338889	NA
965	4930444F02Rik	0.043603	0	-0.379258	4.10583	0.926404	NA
966	4930444G20Rik	0.34509	0	-0.82058	1.44939	0.571287	NA
967	4930444M15Rik	2.82028	0	0.713737	0.550911	0.195127	0.350862
968	4930444P10Rik	6.3641	0	0.0388226	0.311119	0.900695	0.943546
969	4930445E18Rik	5.97323	1	0.905163	0.325726	0.00545415	0.0192851
970	4930445K14Rik	103.789	0	-0.185088	0.0925883	0.0456041	0.114407
971	4930445N06Rik	0.141907	0	0.248718	2.55713	0.922517	NA
972	4930445N08Rik	0.01955	0	0	4.10583	1	NA
973	4930445N18Rik	0.261362	0	1.73353	2.08447	0.405612	NA
974	4930447A16Rik	0.817378	0	-0.721726	1.02479	0.481266	NA
975	4930447C04Rik	116.451	0	-0.141395	0.136281	0.299492	0.474913
976	4930447F24Rik	3.98606	0	0.340689	0.403785	0.398815	0.575811
977	4930447J18Rik	0	0	NA	NA	NA	NA
978	4930447K03Rik	3.42065	0	0.652659	0.458159	0.154295	0.295817
979	4930447M23Rik	124.335	0	0.0820187	0.0988418	0.406653	0.582926
980	4930447N08Rik	17.011	0	-0.283006	0.238486	0.235355	0.400243
981	4930448C13Rik	0.247346	0	0.265678	2.15555	0.901907	NA
982	4930448E22Rik	2.83542	0	-0.0494554	0.502542	0.921606	0.955777
983	4930448F12Rik	0.0806655	0	0	3.66572	1	NA
984	4930448H16Rik	0	0	NA	NA	NA	NA
985	4930448I06Rik	0.26791	0	1.33782	1.50648	0.374517	NA
986	4930448I18Rik	0	0	NA	NA	NA	NA
987	4930448K20Rik	0	0	NA	NA	NA	NA
988	4930449C09Rik	6.34277	0	0.787709	0.464366	0.0898271	0.195984
989	4930449E01Rik	0.207437	0	-0.888463	1.98144	0.653869	NA
990	4930449E18Rik	0	0	NA	NA	NA	NA
991	4930449I24Rik	0	0	NA	NA	NA	NA
992	4930451E10Rik	0.0205121	0	0	4.10583	1	NA
993	4930451G09Rik	65.9429	0	-0.232687	0.130412	0.0743836	0.169163
994	4930451I11Rik	1.39758	0	0.437768	0.646936	0.49861	0.665077
995	4930452A19Rik	0.102061	0	0.367521	3.45777	0.915353	NA
996	4930452G13Rik	2.92452	0	1.01642	0.459515	0.0269713	0.0751537
997	4930452N14Rik	1.72681	0	1.01199	0.6176	0.101301	0.215322
998	4930453H23Rik	0.181201	0	-0.311388	3.05109	0.918711	NA
999	4930453L07Rik	0.107819	0	-0.548991	3.40922	0.872069	NA
1000	4930453N24Rik	267.846	0	0.0513767	0.0645999	0.426436	0.601462
1001	4930455B14Rik	0.436707	0	0.0959529	1.36084	0.943788	NA
1002	4930455C13Rik	0.122231	0	0.0280645	2.94248	0.99239	NA
1003	4930455D15Rik	0.218726	0	0.0280652	1.98283	0.988707	NA
1004	4930455F16Rik	0.323993	0	0.0959515	1.54396	0.950446	NA
1005	4930455G09Rik	0.776909	0	-0.00340617	1.49938	0.998187	NA
1006	4930455H04Rik	0.141604	0	-0.549004	2.30734	0.811929	NA
1007	4930455J16Rik	0.730323	0	-0.243503	1.13205	0.82969	NA
1008	4930456A14Rik	1.21987	0	-0.290279	0.809495	0.7199	0.83304
1009	4930456L15Rik	0.0203313	0	-0.209532	4.10583	0.959299	NA
1010	4930458A03Rik	0.162732	0	0.656056	2.25456	0.771058	NA
1011	4930459C07Rik	0.0406627	0	-0.379258	4.10583	0.926404	NA
1012	4930459L07Rik	0.0394468	0	0	4.10583	1	NA
1013	4930461C15Rik	2.60037	0	0.269196	0.519032	0.604005	0.747971
1014	4930461G14Rik	0.303125	0	0.605138	1.52837	0.692151	NA
1015	4930463O16Rik	1.90461	0	-0.22728	0.678752	0.737738	0.845017
1016	4930465K10Rik	3.3113	0	-0.0749094	0.757248	0.921199	0.955519
1017	4930465M20Rik	0.159617	0	0.944586	2.79597	0.735485	NA
1018	4930467D21Rik	7.72449	0	0.308225	0.371535	0.406765	0.583052
1019	4930467E23Rik	222.055	-1	-0.344015	0.0883678	9.9017e-05	0.000554822
1020	4930467J12Rik	0	0	NA	NA	NA	NA
1021	4930467K11Rik	1.53262	0	0.798038	0.79723	0.316821	0.493148
1022	4930469K13Rik	0.0202734	0	0	4.10583	1	NA
1023	4930470B04Rik	0.587094	0	1.37542	1.04157	0.186659	NA
1024	4930470G03Rik	3.26351	0	0.347593	0.518404	0.502535	0.668341
1025	4930470H14Rik	0.735536	0	-1.19323	1.00441	0.234841	NA
1026	4930470O06Rik	0.243016	0	-0.769656	1.97087	0.696155	NA
1027	4930470P17Rik	0	0	NA	NA	NA	NA
1028	4930471C04Rik	1.99675	0	-0.804312	0.633566	0.204263	0.362184
1029	4930471E19Rik	1.21905	0	0.592175	0.762657	0.437475	0.611272
1030	4930471G03Rik	4.08094	0	0.870976	0.573507	0.128842	0.258613
1031	4930471G24Rik	0.142727	0	-0.090733	3.20062	0.977384	NA
1032	4930471L23Rik	0.379157	0	0.0280645	1.44151	0.984467	NA
1033	4930471M09Rik	0.488933	0	0.317645	1.18461	0.788589	NA
1034	4930473A02Rik	0.361202	0	0.637913	1.26395	0.613771	NA
1035	4930473H19Rik	0	0	NA	NA	NA	NA
1036	4930473O22Rik	0.0830031	0	-0.379253	4.10583	0.926405	NA
1037	4930474G06Rik	0.975599	0	-1.70249	0.965745	0.0779206	NA
1038	4930474H20Rik	0.120217	0	-0.209543	2.64083	0.936756	NA
1039	4930474M22Rik	0.23495	0	-1.10911	2.16323	0.608153	NA
1040	4930474N05Rik	0.541123	0	0.115672	1.18482	0.922228	NA
1041	4930474N09Rik	3.09706	0	0.465504	0.511766	0.363032	0.541215
1042	4930477N07Rik	0.0596797	0	-0.379255	4.10583	0.926404	NA
1043	4930478L05Rik	0.990785	0	0.86656	0.948724	0.361035	NA
1044	4930478P22Rik	0.36678	0	0.26568	1.28016	0.83559	NA
1045	4930479D17Rik	18.0883	0	0.598342	0.252288	0.0177082	0.0528091
1046	4930479H17Rik	0.377109	0	0.537251	1.43589	0.708286	NA
1047	4930480C01Rik	0.0195131	0	0.248719	4.10583	0.951696	NA
1048	4930480E11Rik	0	0	NA	NA	NA	NA
1049	4930480G23Rik	0.349454	0	-1.6947	1.64017	0.30149	NA
1050	4930480K15Rik	0.0200667	0	0	4.10583	1	NA
1051	4930480K23Rik	49.2036	0	-0.114762	0.150142	0.444656	0.618104
1052	4930480M12Rik	0.495475	0	0.735786	1.23093	0.550009	NA
1053	4930481A15Rik	13.5129	0	-0.381329	0.38009	0.315735	0.491966
1054	4930481B07Rik	16.7067	0	0.21339	0.196613	0.277778	0.450494
1055	4930482G09Rik	1.89877	-1	-2.36331	0.809347	0.00350003	0.0131366
1056	4930483J18Rik	3.29246	0	0.347513	0.521999	0.50558	0.670704
1057	4930483K19Rik	0	0	NA	NA	NA	NA
1058	4930483O08Rik	1.02071	0	0.856045	0.916071	0.350059	NA
1059	4930484H19Rik	1.58015	0	-0.904229	0.682356	0.185119	0.337574
1060	4930486F22Rik	0	0	NA	NA	NA	NA
1061	4930486I03Rik	1.05434	0	-3.32884	1.09512	0.00236806	NA
1062	4930486L24Rik	1.43113	0	1.22294	0.705368	0.0829608	0.184306
1063	4930487D11Rik	1.48507	0	-0.607799	0.754267	0.42035	0.59604
1064	4930487H11Rik	0.16293	0	0.825784	2.78285	0.766665	NA
1065	4930488B22Rik	0	0	NA	NA	NA	NA
1066	4930488L21Rik	6.2841	0	0.622168	0.374966	0.0970626	0.208469
1067	4930488N24Rik	0.122941	0	-0.141664	2.93842	0.961548	NA
1068	4930500A05Rik	4.79097	0	-0.710067	0.46115	0.123616	0.250673
1069	4930500F04Rik	0.0210627	0	0.248719	4.10583	0.951696	NA
1070	4930500F10Rik	13.6341	0	-0.121436	0.250273	0.627525	0.766205
1071	4930500G05Rik	0.665665	0	0.280792	1.13858	0.805205	NA
1072	4930500H12Rik	1.06699	0	1.40711	0.960092	0.142756	NA
1073	4930500L23Rik	0.0413649	0	0.248722	4.10583	0.951696	NA
1074	4930502A04Rik	0.125856	0	-0.718719	3.29588	0.827378	NA
1075	4930502C15Rik	3.99323	0	-0.11234	0.438438	0.797775	0.883684
1076	4930502E09Rik	1.82098	0	0.242001	0.73186	0.740897	0.847227
1077	4930503B20Rik	2.45443	0	0.363557	0.54843	0.507391	0.672219
1078	4930503E14Rik	0.230804	0	0.825788	2.65697	0.755952	NA
1079	4930503E24Rik	0.206939	0	0.913722	2.18289	0.67552	NA
1080	4930503F20Rik	0.0432414	0	-0.379258	4.10583	0.926404	NA
1081	4930503H13Rik	0.240497	0	-0.311392	1.9632	0.873973	NA
1082	4930503L19Rik	120.632	0	0.0955256	0.105441	0.364953	0.543306
1083	4930503O07Rik	0.0817428	0	0.0789983	4.10583	0.984649	NA
1084	4930504C09Rik	0.267124	0	-0.0228564	1.95027	0.990649	NA
1085	4930504D19Rik	0.208814	0	-1.39764	2.65724	0.598905	NA
1086	4930505A04Rik	1.3329	0	0.111135	0.646709	0.863557	0.923009
1087	4930505G20Rik	0.0209705	0	0.248719	4.10583	0.951696	NA
1088	4930505K13Rik	0.019986	0	0	4.10583	1	NA
1089	4930505K14Rik	0.118492	0	-0.209538	2.9644	0.943648	NA
1090	4930505M18Rik	0.0827831	0	0	4.10583	1	NA
1091	4930505N22Rik	3.08408	0	0.149003	0.452974	0.742199	0.847967
1092	4930505O20Rik	0	0	NA	NA	NA	NA
1093	4930506A18Rik	0.494548	0	1.02261	1.12367	0.362789	NA
1094	4930506C21Rik	12.6669	0	-0.226047	0.261718	0.387749	0.565545
1095	4930507D05Rik	10.3343	0	0.379177	0.269565	0.159538	0.30305
1096	4930507D10Rik	0.52773	0	-1.57455	1.07132	0.141635	NA
1097	4930509E16Rik	0.651272	0	1.013	1.33131	0.446717	NA
1098	4930509G22Rik	8.16603	0	-0.571464	0.298047	0.0551922	0.133729
1099	4930509J09Rik	0	0	NA	NA	NA	NA
1100	4930509K18Rik	0.266291	0	0.48633	1.79124	0.786003	NA
1101	4930511A02Rik	1.36699	0	1.48007	0.767458	0.0537893	0.130935
1102	4930511A08Rik	0	0	NA	NA	NA	NA
1103	4930511E03Rik	0.0970376	0	0.248724	3.50329	0.9434	NA
1104	4930511M06Rik	2.70823	0	0.302698	0.575683	0.599023	0.744333
1105	4930512B01Rik	0.704247	0	0.394229	0.920949	0.668601	NA
1106	4930512H18Rik	0.082376	0	-0.209531	3.64532	0.954163	NA
1107	4930512J16Rik	0.366656	0	-0.311393	1.37071	0.820287	NA
1108	4930512M02Rik	0.104722	0	-0.379261	3.43489	0.912081	NA
1109	4930513D17Rik	0.609232	0	2.37715	1.0079	0.0183483	NA
1110	4930513L16Rik	0.0209705	0	0.248719	4.10583	0.951696	NA
1111	4930513N10Rik	18.7693	0	0.0696995	0.215904	0.746826	0.851503
1112	4930513O06Rik	0	0	NA	NA	NA	NA
1113	4930515B02Rik	0.020712	0	-0.209532	4.10583	0.959299	NA
1114	4930515G01Rik	0.749452	0	-0.693101	1.00384	0.48991	NA
1115	4930515G16Rik	0	0	NA	NA	NA	NA
1116	4930515L03Rik	0.552117	0	-1.04353	1.19438	0.382281	NA
1117	4930515L19Rik	0.202562	0	-0.379238	4.10583	0.926407	NA
1118	4930517E11Rik	0.262787	0	1.07292	1.78235	0.547194	NA
1119	4930517G24Rik	7.13513	0	0.309924	0.354834	0.382427	0.56046
1120	4930517M08Rik	0.533555	0	0.916074	1.01894	0.368629	NA
1121	4930518C04Rik	0.424393	0	-0.820581	1.06456	0.440817	NA
1122	4930518J21Rik	0.244016	0	-0.88846	2.13857	0.677815	NA
1123	4930518P08Rik	0	0	NA	NA	NA	NA
1124	4930519D14Rik	0.448112	0	0.86961	1.34923	0.519236	NA
1125	4930519F09Rik	0.103315	0	-0.54899	3.44689	0.873455	NA
1126	4930519F16Rik	5.44848	0	-0.389646	0.352782	0.269379	0.440786
1127	4930519F24Rik	0.203789	0	0.197795	2.43173	0.935172	NA
1128	4930519G04Rik	0.648505	0	1.38765	0.887293	0.117837	NA
1129	4930519H02Rik	0.452743	0	-1.64438	1.91446	0.390382	NA
1130	4930519K11Rik	12.0347	0	-0.370966	0.222923	0.0960917	0.206752
1131	4930519L02Rik	0.367231	0	0.0959522	1.44273	0.946974	NA
1132	4930520E11Rik	3.54512	0	-0.18057	0.512828	0.724758	0.836508
1133	4930520O04Rik	13.4351	1	0.705831	0.272498	0.00959143	0.031285
1134	4930520P13Rik	0.0811515	0	1.11429	4.10583	0.786089	NA
1135	4930521E06Rik	0.0775093	0	0	4.10583	1	NA
1136	4930521O11Rik	0.14542	0	-0.599923	2.84375	0.832917	NA
1137	4930521O17Rik	0.020527	0	0	4.10583	1	NA
1138	4930522H14Rik	0.0420761	0	0.248722	4.10583	0.951696	NA
1139	4930522L14Rik	43.9298	1	0.365999	0.14103	0.00945418	0.0309084
1140	4930522O17Rik	0.0599603	0	-0.209526	4.10583	0.959301	NA
1141	4930522P08Rik	1.36473	0	-0.249179	0.694082	0.719592	0.832777
1142	4930523C07Rik	42.2692	1	0.407573	0.155183	0.00862935	0.0286705
1143	4930523O13Rik	0.164122	0	-0.430193	2.7712	0.876634	NA
1144	4930524B15Rik	1.59803	0	0.772487	0.653979	0.237519	0.403014
1145	4930524B17Rik	0	0	NA	NA	NA	NA
1146	4930524C18Rik	0.788359	0	1.69785	0.919657	0.0648659	NA
1147	4930524J08Rik	8.91868	0	0.363461	0.27179	0.181129	0.332131
1148	4930524O05Rik	0.221685	0	0.944593	1.97929	0.633193	NA
1149	4930524O08Rik	0.1412	0	1.40302	3.22358	0.663392	NA
1150	4930525C09Rik	0	0	NA	NA	NA	NA
1151	4930525D18Rik	0.411251	0	-0.267032	1.5501	0.863228	NA
1152	4930525G20Rik	21.0887	0	-0.380964	0.177912	0.0322493	0.0866172
1153	4930526A20Rik	27.0326	0	-0.155913	0.196275	0.426987	0.601875
1154	4930526F13Rik	0.293381	0	-1.021	1.9335	0.597459	NA
1155	4930526H09Rik	0.0601501	0	0	4.10583	1	NA
1156	4930526I15Rik	76.5563	-1	-0.388263	0.119274	0.00113302	0.00486435
1157	4930526L06Rik	0.408284	0	1.00351	1.42262	0.480561	NA
1158	4930527A07Rik	0.102914	0	0.248723	3.45035	0.942533	NA
1159	4930527F14Rik	0.450448	0	-0.820053	1.29474	0.526491	NA
1160	4930527G23Rik	0.21493	0	0.248747	4.10583	0.951691	NA
1161	4930527J03Rik	0.570633	0	1.03691	1.0682	0.331695	NA
1162	4930528A17Rik	8.90513	0	0.220612	0.300471	0.462814	0.634533
1163	4930528D03Rik	1.28682	0	0.237731	0.694411	0.732088	0.841143
1164	4930528G23Rik	0.651469	0	0.00569203	1.56309	0.997094	NA
1165	4930528H21Rik	0.142756	0	-0.0907415	2.30335	0.968575	NA
1166	4930528P14Rik	0.205122	0	-0.481122	1.99422	0.809355	NA
1167	4930529C04Rik	4.49897	0	0.636795	0.376815	0.0910388	0.198048
1168	4930529I22Rik	0.299334	0	-0.599923	2.12412	0.777611	NA
1169	4930529K09Rik	0.0401381	0	0	4.10583	1	NA
1170	4930529L06Rik	0	0	NA	NA	NA	NA
1171	4930529N20Rik	0	0	NA	NA	NA	NA
1172	4930532I03Rik	0.605039	0	0.70479	1.0781	0.513285	NA
1173	4930532M18Rik	0.556233	0	-0.0171542	0.966228	0.985835	NA
1174	4930533B01Rik	0.100981	0	0.53725	3.4673	0.876863	NA
1175	4930533I22Rik	0.809426	0	0.364301	0.971073	0.707547	NA
1176	4930533K18Rik	1.27457	0	0.191916	0.840178	0.819317	0.897078
1177	4930533N22Rik	0.0612829	0	0.0789963	4.10583	0.98465	NA
1178	4930533P14Rik	0	0	NA	NA	NA	NA
1179	4930534D22Rik	7.31375	0	-0.0120952	0.315176	0.969388	0.983626
1180	4930534H03Rik	0.245175	0	0.265678	2.14435	0.901397	NA
1181	4930535L15Rik	0.698795	0	1.22675	0.916537	0.180745	NA
1182	4930535O05Rik	0.0834108	0	-0.260459	4.10583	0.949419	NA
1183	4930538E20Rik	0.267458	0	0.0280648	1.79124	0.987499	NA
1184	4930538L07Rik	0	0	NA	NA	NA	NA
1185	4930539C22Rik	0	0	NA	NA	NA	NA
1186	4930539J05Rik	6.07331	0	-0.163054	0.352628	0.643796	0.778981
1187	4930539M17Rik	2.60469	0	0.846755	0.514158	0.0995834	0.212652
1188	4930539N22Rik	0.0210627	0	0.248719	4.10583	0.951696	NA
1189	4930540E01Rik	0.0627824	0	-0.0907328	4.10583	0.982369	NA
1190	4930540M03Rik	0.0434287	0	-0.209529	4.10583	0.9593	NA
1191	4930542C21Rik	0.163118	0	0.316598	2.49326	0.898955	NA
1192	4930542D17Rik	0.309999	0	0.38638	1.63983	0.813726	NA
1193	4930542M03Rik	0.189826	0	-1.39764	2.70096	0.604835	NA
1194	4930542N06Rik	0.551481	0	-0.418992	1.04836	0.689404	NA
1195	4930543D07Rik	0.0604947	0	-0.209526	4.10583	0.959301	NA
1196	4930543E12Rik	0.509959	0	-0.169157	1.38154	0.90255	NA
1197	4930543I03Rik	0.327217	0	0.146873	1.55999	0.92499	NA
1198	4930543I11Rik	0	0	NA	NA	NA	NA
1199	4930543N07Rik	0	0	NA	NA	NA	NA
1200	4930544D05Rik	0.241957	0	0.541133	2.36016	0.818653	NA
1201	4930544G11Rik	0	0	NA	NA	NA	NA
1202	4930544M13Rik	0.0813077	0	0.0789983	4.10583	0.984649	NA
1203	4930545E07Rik	0	0	NA	NA	NA	NA
1204	4930545H06Rik	0.206219	0	-0.481123	1.81855	0.791345	NA
1205	4930545L08Rik	0.245957	0	-0.192586	1.79015	0.914328	NA
1206	4930545L23Rik	0.218843	0	0.248722	2.65124	0.925257	NA
1207	4930546C10Rik	1.07619	0	1.81875	0.828247	0.0280992	NA
1208	4930546K05Rik	1.42331	0	0.614635	0.650481	0.344714	0.522795
1209	4930547E08Rik	0.714589	0	1.49046	0.936175	0.111367	NA
1210	4930547E14Rik	0.102745	0	0.0789949	3.45181	0.981742	NA
1211	4930547H16Rik	0.0216718	0	0.248719	4.10583	0.951696	NA
1212	4930548G05Rik	0.0807831	0	-0.209532	3.6643	0.9544	NA
1213	4930548G14Rik	2.86879	0	0.932919	0.547138	0.0881778	0.193383
1214	4930548H24Rik	0.265961	0	0.0789931	2.33731	0.973039	NA
1215	4930548J01Rik	0.0401822	0	0	4.10583	1	NA
1216	4930548K13Rik	0.041842	0	-0.379258	4.10583	0.926404	NA
1217	4930549C15Rik	0.783639	0	-1.48145	1.04246	0.155286	NA
1218	4930549G23Rik	0.45119	0	0.888393	1.15227	0.44071	NA
1219	4930549P19Rik	0.444246	0	0.999245	1.02232	0.328355	NA
1220	4930550C14Rik	5.93197	0	-0.28318	0.351667	0.420675	0.596442
1221	4930550C17Rik	1.26657	0	-0.277789	0.842454	0.741598	0.847518
1222	4930550L24Rik	0.505689	0	-1.05819	1.40164	0.450268	NA
1223	4930552N02Rik	0.0192151	0	0.248719	4.10583	0.951696	NA
1224	4930552P06Rik	0	0	NA	NA	NA	NA
1225	4930552P12Rik	1.26212	0	0.817384	0.780313	0.294865	0.469459
1226	4930553C11Rik	0.0811202	0	-0.260459	4.10583	0.949419	NA
1227	4930553E22Rik	0.165086	0	-0.141664	2.49426	0.954708	NA
1228	4930553J12Rik	0	0	NA	NA	NA	NA
1229	4930553P18Rik	14.0188	0	-0.199965	0.239971	0.404683	0.580862
1230	4930554C24Rik	0	0	NA	NA	NA	NA
1231	4930554G24Rik	0.041941	0	0.537244	4.10583	0.895895	NA
1232	4930554H23Rik	0.664336	0	-0.481122	1.11852	0.667091	NA
1233	4930554I06Rik	0.409863	0	0.888249	1.30431	0.495863	NA
1234	4930554P06Rik	0.589671	0	0.870654	1.08905	0.424025	NA
1235	4930555A03Rik	1.18086	0	-0.52043	0.817409	0.524331	0.685769
1236	4930555B11Rik	0.0787835	0	0.0789953	3.68886	0.982915	NA
1237	4930555B12Rik	0	0	NA	NA	NA	NA
1238	4930555F03Rik	1.88233	0	-0.701383	0.746969	0.347745	0.525739
1239	4930555G01Rik	7.61783	0	0.496827	0.336555	0.139886	0.275105
1240	4930555G07Rik	0.242515	0	0.774865	1.7948	0.665939	NA
1241	4930555G21Rik	0	0	NA	NA	NA	NA
1242	4930555K05Rik	0	0	NA	NA	NA	NA
1243	4930555K19Rik	0.0821242	0	-0.548989	3.64829	0.880387	NA
1244	4930555M17Rik	0.122988	0	0.197793	2.93815	0.946328	NA
1245	4930556A17Rik	0.225026	0	-0.311391	2.38194	0.895989	NA
1246	4930556C24Rik	0.0622249	0	0.248724	4.10583	0.951695	NA
1247	4930556G01Rik	0.376061	0	-1.30733	1.44591	0.365912	NA
1248	4930556I23Rik	0.487431	0	-1.23498	1.27766	0.333743	NA
1249	4930556J02Rik	0.0193498	0	0.248719	4.10583	0.951696	NA
1250	4930556L07Rik	0.100779	0	0.656049	3.4691	0.850005	NA
1251	4930556M19Rik	8.28423	0	0.258186	0.335449	0.441495	0.61531
1252	4930556N09Rik	0.32595	0	-0.0228564	1.52504	0.988042	NA
1253	4930556N13Rik	0.982955	0	0.290064	0.886342	0.743471	NA
1254	4930557B15Rik	0.0198968	0	0	4.10583	1	NA
1255	4930557F08Rik	0	0	NA	NA	NA	NA
1256	4930557F10Rik	0	0	NA	NA	NA	NA
1257	4930557J02Rik	0.666908	0	0.520872	1.20384	0.665251	NA
1258	4930557K07Rik	0.402178	0	0.605139	1.46156	0.678848	NA
1259	4930558C23Rik	0.0601342	0	-0.209526	4.10583	0.959301	NA
1260	4930558F17Rik	1.41573	0	0.564527	1.03586	0.585766	0.735563
1261	4930558G05Rik	0.0221496	0	-0.209532	4.10583	0.959299	NA
1262	4930558J18Rik	0.394093	0	-0.243505	1.44833	0.866482	NA
1263	4930558K02Rik	3.06363	0	-0.180966	0.44313	0.682993	0.80735
1264	4930559C10Rik	0.0199434	0	0.248719	4.10583	0.951696	NA
1265	4930562C15Rik	0.586035	0	0.382377	1.33252	0.774144	NA
1266	4930562F07Rik	0.221212	0	1.55743	1.77253	0.379592	NA
1267	4930562F17Rik	0.204958	0	-0.141665	1.82065	0.937979	NA
1268	4930563E18Rik	0.50458	0	1.74828	0.974646	0.0728516	NA
1269	4930563E22Rik	34.24	0	-0.324449	0.149441	0.0299256	0.0818826
1270	4930563F08Rik	0.12506	0	0.197797	3.73981	0.95782	NA
1271	4930563H07Rik	0.138336	0	1.2289	3.23063	0.703655	NA
1272	4930563I02Rik	0.2846	0	0.0789861	1.65591	0.961956	NA
1273	4930563J15Rik	4.61825	0	-0.311721	0.658817	0.636105	0.772719
1274	4930563M20Rik	0.0407357	0	-0.209529	4.10583	0.9593	NA
1275	4930563M21Rik	0.765023	0	1.30059	0.801183	0.104517	NA
1276	4930564C03Rik	0	0	NA	NA	NA	NA
1277	4930564D02Rik	0.0212983	0	0.248719	4.10583	0.951696	NA
1278	4930565D16Rik	0	0	NA	NA	NA	NA
1279	4930565N06Rik	0	0	NA	NA	NA	NA
1280	4930566D17Rik	0	0	NA	NA	NA	NA
1281	4930567H12Rik	0.224163	0	-0.430202	1.66559	0.796185	NA
1282	4930567H17Rik	0	0	NA	NA	NA	NA
1283	4930567J20Rik	0	0	NA	NA	NA	NA
1284	4930567K12Rik	0.019437	0	0	4.10583	1	NA
1285	4930567K20Rik	0.0761655	0	-0.209523	4.10583	0.959301	NA
1286	4930568A12Rik	0.915523	0	0.103406	0.923457	0.910841	NA
1287	4930568A13Rik	0.0638523	0	-0.548984	4.10583	0.893633	NA
1288	4930568D16Rik	0.472642	0	-0.82058	1.20263	0.495036	NA
1289	4930568E12Rik	0.0990951	0	0	4.10583	1	NA
1290	4930568G15Rik	0.811639	0	-0.647187	0.924276	0.483796	NA
1291	4930570E01Rik	0	0	NA	NA	NA	NA
1292	4930570E03Rik	0.141125	0	0.656054	2.86368	0.818795	NA
1293	4930570G19Rik	184.091	1	0.236314	0.0838618	0.00483392	0.0173878
1294	4930571K23Rik	0	0	NA	NA	NA	NA
1295	4930571O06Rik	0.532938	0	-0.26253	1.16261	0.821349	NA
1296	4930572G02Rik	1.26859	0	0.207308	0.930553	0.823707	0.89976
1297	4930572K03Rik	0.0216718	0	0.248719	4.10583	0.951696	NA
1298	4930572O03Rik	0.387269	0	-0.141663	1.53542	0.926489	NA
1299	4930572O13Rik	0.299111	0	0.945723	1.75827	0.590666	NA
1300	4930573C08Rik	0.39653	0	-0.243505	1.35798	0.857691	NA
1301	4930573C15Rik	0	0	NA	NA	NA	NA
1302	4930573G07Rik	3.00988	0	-0.583479	0.525222	0.266604	0.437552
1303	4930573H18Rik	1.83778	0	0.61596	0.611739	0.313983	0.490059
1304	4930573O16Rik	0.233131	0	-1.74916	4.10081	0.669715	NA
1305	4930577N17Rik	12.5263	0	0.263277	0.234581	0.261723	0.432447
1306	4930578E11Rik	0.576861	0	-0.613327	1.30575	0.638561	NA
1307	4930578G10Rik	82.3249	1	0.513626	0.179559	0.00422991	0.0155007
1308	4930578I06Rik	0.0192151	0	0.248719	4.10583	0.951696	NA
1309	4930578L24Rik	12.2836	0	0.310427	0.222917	0.16375	0.308573
1310	4930578M01Rik	5.3121	0	0.171038	0.330764	0.605086	0.74878
1311	4930578N18Rik	0.227456	0	1.75733	2.13265	0.409932	NA
1312	4930579C12Rik	1.32253	0	-0.423426	0.800546	0.59686	0.743063
1313	4930579D09Rik	0.0212296	0	-0.209532	4.10583	0.959299	NA
1314	4930579F01Rik	0.0216272	0	0	4.10583	1	NA
1315	4930579G18Rik	2.77517	0	0.310088	0.493861	0.530079	0.690881
1316	4930579G24Rik	11.0436	0	0.111973	0.276515	0.685517	0.809229
1317	4930579H20Rik	0.145841	0	-0.548997	2.83486	0.846443	NA
1318	4930579J19Rik	0.143144	0	-0.260468	2.55219	0.918711	NA
1319	4930579K19Rik	3.43689	0	-0.460583	0.409071	0.260197	0.430738
1320	4930579P08Rik	1.13758	0	1.32161	0.86485	0.126478	NA
1321	4930581F22Rik	41.2843	0	-0.151091	0.147933	0.307091	0.482818
1322	4930583I09Rik	0.0635682	0	0.537247	4.10583	0.895894	NA
1323	4930583K01Rik	0.780825	0	-0.380881	0.983011	0.698413	NA
1324	4930583P06Rik	0.0396934	0	0.248722	4.10583	0.951695	NA
1325	4930584F24Rik	0.412012	0	-0.0965099	1.36475	0.943623	NA
1326	4930586N03Rik	0.0832434	0	-0.548981	4.10583	0.893634	NA
1327	4930587E11Rik	0.0201595	0	0	4.10583	1	NA
1328	4930588J15Rik	0.646294	0	1.07516	1.03117	0.297106	NA
1329	4930588K23Rik	0.494505	0	1.43885	2.67896	0.591204	NA
1330	4930589L23Rik	1.2821	0	-0.692976	0.84471	0.412005	0.588219
1331	4930590A17Rik	0.106702	0	-0.209525	3.89776	0.95713	NA
1332	4930590J08Rik	31.0181	0	-0.0374794	0.174875	0.830297	0.90352
1333	4930590L14Rik	0	0	NA	NA	NA	NA
1334	4930590L20Rik	0	0	NA	NA	NA	NA
1335	4930591A17Rik	0.47612	0	-0.857961	1.07686	0.425611	NA
1336	4930591E09Rik	0	0	NA	NA	NA	NA
1337	4930592A05Rik	0.449451	0	-0.243504	1.39123	0.861058	NA
1338	4930592C13Rik	0.895428	0	0.590035	0.915884	0.51943	NA
1339	4930592I03Rik	0	0	NA	NA	NA	NA
1340	4930593A02Rik	0.777613	0	-0.156841	1.00457	0.875932	NA
1341	4930593C16Rik	1.29424	0	-0.0320216	0.75231	0.966049	0.981614
1342	4930594C11Rik	2.24933	0	0.719482	0.477927	0.132215	0.263899
1343	4930594M22Rik	18.0505	0	0.255864	0.235978	0.278246	0.450708
1344	4930594O21Rik	0.225377	0	-0.939377	2.65746	0.723724	NA
1345	4930595D18Rik	1.53599	0	0.780782	0.731876	0.286052	0.459739
1346	4930595L18Rik	0.451845	0	1.08441	1.46856	0.46026	NA
1347	4930595M18Rik	0.186981	0	-0.311393	2.21264	0.888081	NA
1348	4930596D02Rik	0.0195799	0	0	4.10583	1	NA
1349	4930596I21Rik	0.223979	0	0.367523	2.16289	0.865071	NA
1350	4930597A21Rik	0.300129	0	-0.888458	2.11082	0.673824	NA
1351	4930597G03Rik	0.0201239	0	0	4.10583	1	NA
1352	4930597O21Rik	14.0326	-1	-0.642097	0.244242	0.00856524	0.0284929
1353	4930598A11Rik	2.11998	0	-0.573813	0.621988	0.356244	0.534167
1354	4930598F16Rik	0	0	NA	NA	NA	NA
1355	4930598N05Rik	1.18846	0	-0.901072	0.658708	0.171331	0.319166
1356	4930599N23Rik	4.24492	1	1.56183	0.4369	0.000350511	0.00171911
1357	4931400O07Rik	0.0216272	0	0	4.10583	1	NA
1358	4931402G19Rik	0.325787	0	-0.430198	1.77299	0.808284	NA
1359	4931403E22Rik	1.06295	0	-0.481127	0.820548	0.557641	NA
1360	4931403G20Rik	0.100465	0	0.248724	3.47189	0.942889	NA
1361	4931403M11Rik	0.449525	0	2.57182	1.23226	0.0368821	NA
1362	4931406B18Rik	0.388148	0	1.38128	1.31357	0.293008	NA
1363	4931406C07Rik	273.956	0	0.0364146	0.0572567	0.524785	0.686176
1364	4931406H21Rik	0.845385	0	0.0814632	0.826869	0.921519	NA
1365	4931408C20Rik	0.0636315	0	-0.548984	4.10583	0.893633	NA
1366	4931408D14Rik	10.356	0	-0.0948504	0.275665	0.730787	0.840332
1367	4931413K12Rik	0.51561	0	0.0770797	1.42633	0.956903	NA
1368	4931414P19Rik	90.3845	-1	-0.24752	0.094899	0.00910064	0.0299637
1369	4931415C17Rik	22.8295	0	0.158441	0.199762	0.427694	0.60242
1370	4931417E11Rik	0	0	NA	NA	NA	NA
1371	4931419H13Rik	0.328068	0	1.16223	1.64067	0.478702	NA
1372	4931420L22Rik	0	0	NA	NA	NA	NA
1373	4931422A03Rik	0.566864	0	-2.13157	1.51061	0.158226	NA
1374	4931428F04Rik	490.057	-1	-0.178508	0.0600675	0.00296076	0.0114018
1375	4931428L18Rik	0.0609752	0	-0.209527	4.10583	0.9593	NA
1376	4931429L15Rik	1.96939	0	-1.41208	0.624358	0.0237193	0.0675602
1377	4931429P17Rik	0.787913	0	0.282972	1.08173	0.793636	NA
1378	4931430N09Rik	0	0	NA	NA	NA	NA
1379	4931431B13Rik	0.241534	0	-0.769652	2.37062	0.745437	NA
1380	4931431C16Rik	0.181792	0	0.0789866	2.01884	0.968791	NA
1381	4931439C15Rik	0.98457	0	-1.49394	0.88614	0.0918168	NA
1382	4931440J10Rik	2.76392	0	0.591938	0.567669	0.297064	0.472049
1383	4931440P22Rik	8.4957	0	0.269498	0.285459	0.345125	0.523248
1384	4932411N23Rik	0.0391299	0	0	4.10583	1	NA
1385	4932412D23Rik	1.6473	0	1.45792	0.699973	0.0372671	0.0973495
1386	4932413F04Rik	0.178063	0	0.248722	2.73327	0.927494	NA
1387	4932414J04Rik	0.0212296	0	-0.209532	4.10583	0.959299	NA
1388	4932414N04Rik	0.221327	0	-0.379277	1.97148	0.847444	NA
1389	4932415M13Rik	0.0815579	0	0.0789993	4.10583	0.984649	NA
1390	4932416K20Rik	0.0829901	0	-0.209524	4.10583	0.959301	NA
1391	4932429P05Rik	0	0	NA	NA	NA	NA
1392	4932431L22Rik	0	0	NA	NA	NA	NA
1393	4932431P20Rik	2.09007	0	-1.01317	0.748652	0.17595	0.325276
1394	4932435O22Rik	1.13747	0	0.827606	0.766109	0.280021	NA
1395	4932437C15Rik	0.06204	0	0.367518	4.10583	0.928676	NA
1396	4932438A13Rik	3193.7	0	0.0477096	0.0741826	0.520135	0.682056
1397	4932438H23Rik	16.2281	0	0.174162	0.200852	0.385879	0.563942
1398	4932441J04Rik	6.74486	0	-0.403226	0.2882	0.161778	0.305979
1399	4932443L11Rik	6.73407	0	0.478589	0.360719	0.184587	0.336985
1400	4932702P03Rik	0.282697	0	0.0959509	2.12179	0.963931	NA
1401	4933400A11Rik	0.52318	0	0.713599	1.4187	0.614968	NA
1402	4933400B14Rik	0.452116	0	-0.697908	1.09662	0.524503	NA
1403	4933400C23Rik	0.587932	0	1.91916	1.44586	0.184393	NA
1404	4933400F21Rik	0.346974	0	0.20681	1.5387	0.893082	NA
1405	4933400L20Rik	0.0208852	0	-0.209532	4.10583	0.959299	NA
1406	4933401B06Rik	0.303618	0	0.316602	1.96154	0.871774	NA
1407	4933401D09Rik	0.0783926	0	0.248728	4.10583	0.951694	NA
1408	4933401H06Rik	0.83758	0	-0.210662	1.01113	0.834961	NA
1409	4933402C05Rik	0.0400562	0	0	4.10583	1	NA
1410	4933402C06Rik	1.17849	0	1.77656	0.831072	0.0325434	0.0872806
1411	4933402D24Rik	3.96776	0	0.366377	0.379128	0.33386	0.510898
1412	4933402E13Rik	0.0199294	0	-0.209532	4.10583	0.959299	NA
1413	4933402J07Rik	0.425195	0	-0.650848	1.67283	0.697225	NA
1414	4933402J10Rik	0.0779035	0	0	4.10583	1	NA
1415	4933402J15Rik	0.487867	0	0.89754	1.26014	0.476307	NA
1416	4933402N03Rik	0.245815	0	1.53116	2.35373	0.515353	NA
1417	4933402N22Rik	0.0797737	0	1.11429	4.10583	0.786089	NA
1418	4933403O08Rik	2.91588	0	0.836082	0.574915	0.145871	0.283591
1419	4933404G15Rik	0.260022	0	0.316601	1.94937	0.870981	NA
1420	4933404K08Rik	0.774096	0	1.53336	0.978171	0.116981	NA
1421	4933404K13Rik	0.228195	0	0.435407	1.66028	0.79313	NA
1422	4933404O12Rik	284.607	-1	-0.467859	0.0871669	7.98817e-08	8.0722e-07
1423	4933405D12Rik	1.34955	0	-0.869637	0.842518	0.301984	0.477733
1424	4933405E24Rik	0	0	NA	NA	NA	NA
1425	4933405L10Rik	2.73402	0	-0.527185	0.458292	0.250009	0.418058
1426	4933405O20Rik	0.0201595	0	0	4.10583	1	NA
1427	4933406B17Rik	1.05714	0	0.478196	0.790203	0.545075	NA
1428	4933406C10Rik	27.8555	0	-0.314636	0.177688	0.0766073	0.173028
1429	4933406D12Rik	0.0825821	0	0.825772	4.10583	0.840603	NA
1430	4933406F09Rik	0	0	NA	NA	NA	NA
1431	4933406G16Rik	0.38331	0	1.18316	1.50957	0.433172	NA
1432	4933406I18Rik	7.8491	0	0.0712783	0.296858	0.810245	0.891477
1433	4933406J09Rik	0.754833	0	-1.11153	1.19176	0.350985	NA
1434	4933406J10Rik	0.200669	0	0.825786	2.19381	0.706608	NA
1435	4933406K04Rik	0.288837	0	-0.769657	1.77686	0.664902	NA
1436	4933407E24Rik	0.581186	0	-0.414912	1.2123	0.732162	NA
1437	4933407G14Rik	0.2995	0	1.90401	1.61177	0.237478	NA
1438	4933407I05Rik	2.07697	0	-0.331609	0.511707	0.516956	0.679588
1439	4933407K13Rik	70.6914	0	0.0412968	0.109118	0.705089	0.823258
1440	4933407L21Rik	16.7414	-1	-0.801168	0.240138	0.000849077	0.00376256
1441	4933407O12Rik	31.1583	0	-0.104483	0.185656	0.573588	0.726048
1442	4933408J17Rik	0.938986	0	-0.385137	1.05832	0.715923	NA
1443	4933408N05Rik	0.465301	0	-0.192585	1.19514	0.871983	NA
1444	4933409F18Rik	8.31817	0	0.811401	0.34596	0.0190089	0.0561395
1445	4933409G03Rik	1.64363	0	0.315452	0.728968	0.665206	0.795062
1446	4933409K07Rik	401.721	0	0.12253	0.749641	0.870163	0.9269
1447	4933411E08Rik	0.287689	0	-0.835501	1.7889	0.640465	NA
1448	4933411G06Rik	0.0212296	0	-0.209532	4.10583	0.959299	NA
1449	4933411K16Rik	1.74711	0	0.389851	0.644971	0.545546	0.703253
1450	4933412E12Rik	96.8221	0	0.129175	0.102984	0.209726	0.368833
1451	4933412E24Rik	0	0	NA	NA	NA	NA
1452	4933412O06Rik	13.8436	0	-0.224661	0.215651	0.297513	0.472521
1453	4933413J09Rik	0.365087	0	0.740333	1.54235	0.631224	NA
1454	4933413L06Rik	0.100587	0	-0.0907342	3.4708	0.979144	NA
1455	4933414I15Rik	0.406493	0	-0.532042	1.39259	0.702423	NA
1456	4933416E03Rik	0	0	NA	NA	NA	NA
1457	4933416E14Rik	6.44884	0	0.171246	0.364509	0.638499	0.774583
1458	4933416I08Rik	1.09649	0	0.579727	1.05675	0.583285	NA
1459	4933416M06Rik	0.222962	0	0.367523	1.96878	0.851915	NA
1460	4933416M07Rik	1.21161	0	-1.48573	0.883056	0.0924745	0.200508
1461	4933416O17Rik	0.120013	0	-0.379261	3.32944	0.909308	NA
1462	4933417A18Rik	0.126093	0	-0.260463	3.28822	0.936865	NA
1463	4933417D19Rik	6.18746	0	-0.667515	0.344915	0.0529534	0.129266
1464	4933417E11Rik	0.285134	0	0.774866	2.12368	0.715209	NA
1465	4933417G07Rik	0	0	NA	NA	NA	NA
1466	4933417O13Rik	3.46481	-1	-1.28578	0.535855	0.0164174	0.0494122
1467	4933421I07Rik	0.079023	0	0.656043	4.10583	0.873052	NA
1468	4933421O10Rik	125.556	0	0.0758284	0.0869724	0.383281	0.561302
1469	4933422A05Rik	2.80901	0	-0.617912	0.496742	0.213526	0.373609
1470	4933423K11Rik	4.39077	0	0.726635	0.46156	0.115418	0.23793
1471	4933424G05Rik	0.225422	0	0.605135	1.81245	0.738472	NA
1472	4933424G06Rik	3.75071	0	0.723549	0.415233	0.0814187	0.181532
1473	4933424L21Rik	0	0	NA	NA	NA	NA
1474	4933424M12Rik	1.55643	0	-0.221728	0.658731	0.73642	0.844349
1475	4933425B07Rik	0.0202733	0	-0.209532	4.10583	0.959299	NA
1476	4933426B08Rik	0.684562	0	1.38736	0.919584	0.13138	NA
1477	4933427D06Rik	1.39127	0	-0.847344	0.789118	0.282919	0.456132
1478	4933427D14Rik	680.125	0	0.099067	0.0559456	0.0765981	0.173024
1479	4933427E11Rik	2.5634	0	0.297496	0.548908	0.587834	0.737077
1480	4933427E13Rik	0.20745	0	0.944589	2.67776	0.724274	NA
1481	4933427I04Rik	0.0395586	0	0	4.10583	1	NA
1482	4933427I22Rik	2.09627	0	0.843416	0.828934	0.308929	0.48451
1483	4933428C19Rik	0.040811	0	-0.379258	4.10583	0.926404	NA
1484	4933428G20Rik	4.35123	0	0.592359	0.401246	0.139863	0.275083
1485	4933428M09Rik	0	0	NA	NA	NA	NA
1486	4933429K18Rik	0.268773	0	-0.311393	1.78511	0.86152	NA
1487	4933429O19Rik	0.865672	0	1.405	1.11265	0.206678	NA
1488	4933430H16Rik	0.0605135	0	-0.209527	4.10583	0.9593	NA
1489	4933430I17Rik	16.4981	0	-0.180987	0.222209	0.415364	0.591474
1490	4933430M04Rik	0.720346	0	-0.380034	1.11968	0.734299	NA
1491	4933430N04Rik	0.206707	0	-0.888463	1.9828	0.654091	NA
1492	4933431E20Rik	2147.99	0	0.0313496	0.042468	0.460397	0.632234
1493	4933431G14Rik	0.0607783	0	-0.379255	4.10583	0.926404	NA
1494	4933431J24Rik	0.161256	0	-0.0907425	2.05285	0.964742	NA
1495	4933431K23Rik	0.226829	0	-1.7046	4.10158	0.677705	NA
1496	4933432G23Rik	0.0398868	0	0.537244	4.10583	0.895895	NA
1497	4933432I03Rik	0.304682	0	1.93805	1.91261	0.310917	NA
1498	4933432I09Rik	92.1315	-1	-1.40691	0.200137	2.06933e-12	4.03018e-11
1499	4933432K03Rik	0.099433	0	0.0789915	3.07937	0.979535	NA
1500	4933433F19Rik	0.0411586	0	-0.209529	4.10583	0.9593	NA
1501	4933433G08Rik	0	0	NA	NA	NA	NA
1502	4933433G15Rik	3.31249	0	0.186301	0.520099	0.720192	0.833152
1503	4933433G19Rik	0.692524	0	-0.659952	1.108	0.551425	NA
1504	4933433H22Rik	0.814032	0	0.854996	0.904931	0.344752	NA
1505	4933433N18Rik	0.101362	0	-0.209539	3.0653	0.945501	NA
1506	4933434E20Rik	430.437	0	-0.0423628	0.0502028	0.398762	0.575811
1507	4933434P08Rik	0.245165	0	0.316601	2.13719	0.882233	NA
1508	4933435C09Rik	0.638783	0	-1.5437	1.37484	0.261511	NA
1509	4933436E23Rik	0.372387	0	-0.551869	1.42164	0.697875	NA
1510	4933436H12Rik	0.475763	0	0.715727	1.09413	0.513014	NA
1511	4933436I01Rik	0	0	NA	NA	NA	NA
1512	4933438B17Rik	0.31112	0	-0.481119	1.93315	0.803455	NA
1513	4933438K21Rik	2.96604	0	-0.0955566	0.63802	0.880946	0.932541
1514	4933439C10Rik	245.317	-1	-0.596429	0.183175	0.00112968	0.00485201
1515	4933439K11Rik	1.38924	0	1.73136	0.7355	0.018573	0.0550343
1516	4933440J02Rik	0.160672	0	-0.209533	3.13549	0.94672	NA
1517	4933440M02Rik	0.144837	0	-0.0907414	2.29624	0.968478	NA
1518	4933440N22Rik	21.8402	1	1.25327	0.216526	7.12045e-09	8.63153e-08
1519	5031410I06Rik	1.5352	0	1.35643	0.762747	0.0753478	0.170856
1520	5031425E22Rik	91.3522	-1	-0.401819	0.098023	4.14525e-05	0.000254057
1521	5031425F14Rik	1.34884	0	1.11339	0.957632	0.244972	0.411778
1522	5031426D15Rik	66.4794	-1	-0.511594	0.150413	0.000670738	0.00305423
1523	5031434C07Rik	0.507001	0	0.802554	1.09625	0.464113	NA
1524	5031434O11Rik	149.541	0	-0.0238162	0.0910432	0.793636	0.881385
1525	5031439G07Rik	2692.72	0	-0.0789827	0.0414671	0.0568183	0.136821
1526	5033403F01Rik	4.60317	0	0.411745	0.380852	0.279645	0.452367
1527	5033403H07Rik	0.0654932	0	0.367518	4.10583	0.928676	NA
1528	5033404E19Rik	4.08029	0	-0.396032	0.354555	0.264001	0.434968
1529	5033406O09Rik	1.50794	0	0.0432776	0.893517	0.961369	0.979117
1530	5033417F24Rik	50.3145	0	0.181935	0.154854	0.240041	0.405893
1531	5033421B08Rik	116.852	0	0.0982067	0.137259	0.47431	0.644234
1532	5033426O07Rik	1.69198	0	-0.756763	0.585244	0.195986	0.351861
1533	5033430I15Rik	33.6304	-1	-0.544314	0.154478	0.000425771	0.0020405
1534	5330411J11Rik	1.07837	0	-0.10268	0.857988	0.90474	NA
1535	5330413P13Rik	31.175	0	-0.301687	0.184085	0.101244	0.215265
1536	5330416C01Rik	18.7535	-1	-1.15517	0.25121	4.25737e-06	3.19979e-05
1537	5330425B07Rik	5.13119	0	0.195544	0.419242	0.640913	0.776614
1538	5330429C05Rik	0.61168	0	-0.996213	1.0277	0.332364	NA
1539	5330434G04Rik	119.499	1	0.262051	0.0857597	0.0022458	0.00892802
1540	5330439B14Rik	0	0	NA	NA	NA	NA
1541	5330439K02Rik	3.97218	0	0.549152	0.425232	0.196559	0.352753
1542	5430400D12Rik	40.3426	0	-0.0563967	0.142707	0.692701	0.814122
1543	5430401F13Rik	0.658138	0	-0.993257	1.36493	0.466797	NA
1544	5430401H09Rik	0.332309	0	0.762794	1.63927	0.641697	NA
1545	5430402E10Rik	0.020712	0	-0.209532	4.10583	0.959299	NA
1546	5430402O13Rik	5.85166	0	-0.779871	0.351462	0.0264915	0.0740049
1547	5430403G16Rik	33.5231	1	0.525097	0.153899	0.000644965	0.00295092
1548	5430403N17Rik	1.14696	0	-0.81709	0.744022	0.272114	NA
1549	5430405H02Rik	71.1954	0	0.0463978	0.105534	0.660192	0.791203
1550	5430416N02Rik	45.33	0	0.239823	0.128582	0.0621629	0.146698
1551	5430421F17Rik	3.33846	0	0.0342782	0.467516	0.941551	0.968298
1552	5430425E15Rik	0.830381	0	0.533683	1.09995	0.627543	NA
1553	5430425K12Rik	0.383479	0	-0.532041	1.70075	0.754413	NA
1554	5430427M07Rik	0.0409313	0	0	4.10583	1	NA
1555	5430427O19Rik	5.56405	0	-0.317749	0.432873	0.462921	0.634644
1556	5430428K19Rik	0	0	NA	NA	NA	NA
1557	5430431A17Rik	3.00793	0	-0.0130993	0.449118	0.976732	0.987339
1558	5430434I15Rik	0.0216272	0	0	4.10583	1	NA
1559	5430435K18Rik	0.126753	0	0.248728	3.73238	0.946868	NA
1560	5430437J10Rik	0.48903	0	0.644528	1.04395	0.536975	NA
1561	5430440P10Rik	3.12131	0	-0.210257	0.47452	0.657698	0.789297
1562	5530400C23Rik	0.0583109	0	0	4.10583	1	NA
1563	5530401A14Rik	0.269903	0	0.265679	1.5267	0.861848	NA
1564	5530601H04Rik	143.48	0	-0.141967	0.0993009	0.152814	0.293867
1565	5730403I07Rik	3.02156	0	-0.0464127	0.630405	0.94131	0.968256
1566	5730405A17Rik	0.447203	0	0.0437341	1.182	0.970485	NA
1567	5730405O15Rik	6.09523	0	-0.131833	0.317112	0.677608	0.803196
1568	5730408K05Rik	0.142903	0	-0.379267	2.85533	0.89433	NA
1569	5730409E04Rik	817.525	-1	-0.674668	0.0588811	2.14053e-30	2.49325e-28
1570	5730409K12Rik	9.34851	0	-0.390804	0.288146	0.175013	0.324222
1571	5730412P04Rik	3.40901	0	0.155315	0.513291	0.762204	0.861904
1572	5730416F02Rik	0.12488	0	0.0280642	2.92748	0.992351	NA
1573	5730419F03Rik	0.256428	0	1.45245	2.13159	0.495622	NA
1574	5730420D15Rik	5.14085	0	0.606989	0.351268	0.0839892	0.186127
1575	5730435O14Rik	0.881377	0	-0.644374	1.17843	0.584512	NA
1576	5730455P16Rik	888.232	0	-0.0759677	0.0540346	0.159751	0.303312
1577	5730460C07Rik	0.0201239	0	0	4.10583	1	NA
1578	5730480H06Rik	13.2566	0	-0.398549	0.265785	0.13374	0.266167
1579	5730488B01Rik	0.629823	0	-1.69048	1.09098	0.121261	NA
1580	5730507C01Rik	1.59808	0	0.281709	0.700431	0.687541	0.810375
1581	5730522E02Rik	21.4257	0	0.0562042	0.196174	0.774493	0.86859
1582	5730552O08Rik	6.78403	0	0.606788	0.576287	0.292375	0.466532
1583	5730596B20Rik	0	0	NA	NA	NA	NA
1584	5830403F22Rik	1.22546	0	-0.422432	0.846598	0.617797	0.758591
1585	5830408C22Rik	5.44969	0	-0.127301	0.452689	0.77855	0.871113
1586	5830411N06Rik	1.1724	0	0.156178	0.929915	0.866623	0.924648
1587	5830416I19Rik	1.62043	0	0.316486	0.741137	0.669359	0.79747
1588	5830417I10Rik	827.685	0	0.085567	0.0785537	0.27603	0.448384
1589	5830418P13Rik	12.9463	0	-0.378421	0.294846	0.199333	0.356405
1590	5830428M24Rik	0.304752	0	0.146872	1.52616	0.923333	NA
1591	5830432E09Rik	2.47825	0	-0.0123764	0.56532	0.982534	0.990732
1592	5830433I10Rik	24.9139	0	0.214554	0.170764	0.208957	0.367932
1593	5830444B04Rik	6.38459	0	-0.137486	0.479365	0.774259	0.868529
1594	5830448L01Rik	67.7537	-1	-0.235433	0.0982524	0.0165658	0.0498213
1595	5830454E08Rik	6.90075	0	-0.137463	0.328464	0.67558	0.801807
1596	5830468F06Rik	1.29126	0	-0.275248	0.759831	0.717166	0.831007
1597	5930403L14Rik	476.811	0	-0.00128933	0.0668305	0.984608	0.991723
1598	5930403N24Rik	9.04443	0	-0.663196	0.317544	0.0367511	0.0961905
1599	5930430L01Rik	48.9547	0	-0.242787	0.163857	0.13842	0.272934
1600	5930438M14Rik	8.84964	0	-0.754349	0.360803	0.0365504	0.0957588
1601	6030407O03Rik	4.80121	0	-0.0242078	0.350759	0.944977	0.970455
1602	6030426L16Rik	5.9045	0	-0.479809	0.374099	0.199642	0.356718
1603	6030440G07Rik	1.03091	0	1.31105	0.921649	0.154879	NA
1604	6030442E23Rik	0.0204043	0	0	4.10583	1	NA
1605	6030442K20Rik	5.68156	0	0.0756834	0.343574	0.825651	0.901026
1606	6030443J06Rik	6.95557	0	-0.315616	0.265739	0.234954	0.39973
1607	6030458C11Rik	590.545	-1	-0.222657	0.0623563	0.000355993	0.00174281
1608	6030466F02Rik	0.443852	0	-0.481122	1.25351	0.701112	NA
1609	6030468B19Rik	3.58112	0	0.721811	0.481619	0.133947	0.266429
1610	6030469F06Rik	0	0	NA	NA	NA	NA
1611	6030471H07Rik	0	0	NA	NA	NA	NA
1612	6030498E09Rik	0.268456	0	-0.0737785	1.65287	0.964397	NA
1613	6230400D17Rik	7.70739	0	0.396729	0.277677	0.153079	0.294259
1614	6330403K07Rik	3001.49	-1	-0.374371	0.0834197	7.19621e-06	5.1778e-05
1615	6330407A03Rik	0.106424	0	0.656049	3.42066	0.847907	NA
1616	6330409D20Rik	59.2677	0	-0.274172	0.134599	0.0416544	0.106335
1617	6330410L21Rik	1.29083	0	-0.0592213	0.76975	0.938675	0.966551
1618	6330415B21Rik	6.10997	0	-0.199399	0.372203	0.592148	0.740254
1619	6330415G19Rik	32.3217	0	-0.088878	0.164284	0.588505	0.737421
1620	6330418K02Rik	31.1064	0	0.0581171	0.170125	0.732641	0.841617
1621	6330420H09Rik	1.18077	0	0.185371	0.646919	0.774461	0.86859
1622	6330525I24Rik	9.13265	0	0.437781	0.325052	0.178044	0.328147
1623	6330537M06Rik	3.56507	0	0.255485	0.68886	0.710727	0.827003
1624	6330549D23Rik	11.9942	0	0.0725328	0.267265	0.786092	0.876627
1625	6430411K18Rik	102.349	1	0.684164	0.136474	5.35436e-07	4.7289e-06
1626	6430503K07Rik	2.97512	0	0.222499	0.441359	0.614176	0.756025
1627	6430548M08Rik	5323.62	0	-0.100126	0.0472532	0.0340959	0.0906181
1628	6430550D23Rik	11.2719	-1	-0.760354	0.254858	0.00285022	0.0110201
1629	6430553K19Rik	3.03917	0	-0.0805704	0.468757	0.863531	0.923009
1630	6430562O15Rik	0.240379	0	0.53725	1.54227	0.727578	NA
1631	6430571L13Rik	80.4088	0	-0.183057	0.175117	0.295865	0.470772
1632	6430573P05Rik	16.4777	0	0.0831279	0.213582	0.697122	0.817206
1633	6430584L05Rik	62.271	-1	-0.665625	0.162494	4.19807e-05	0.000256902
1634	6430590A07Rik	8.40637	0	-0.175928	0.418828	0.67445	0.801186
1635	6430590A10Rik	9.10017	0	0.362625	0.308245	0.239428	0.405169
1636	6430628N08Rik	5.66177	0	-0.695135	0.569104	0.221914	0.384296
1637	6430710C18Rik	0.802405	0	0.750338	1.16237	0.518588	NA
1638	6530402F18Rik	225.607	-1	-0.441223	0.0842615	1.6378e-07	1.57829e-06
1639	6530403H02Rik	20.2799	0	-0.339604	0.208368	0.103137	0.218394
1640	6530409C15Rik	7.72746	0	-0.343355	0.326037	0.292288	0.466505
1641	6530411M01Rik	3.98179	0	-0.314771	0.400137	0.431483	0.606335
1642	6720432D03Rik	0.0407333	0	0.248722	4.10583	0.951696	NA
1643	6720468P15Rik	2.31938	0	-0.805635	0.646003	0.212359	0.372025
1644	6720473M11Rik	0.744613	0	1.26811	1.0115	0.209951	NA
1645	6720483E21Rik	9.97865	0	-0.335885	0.237607	0.157474	0.300259
1646	6720489N17Rik	86.5945	0	-0.0874338	0.0944055	0.354367	0.532313
1647	6820408C15Rik	40.5782	0	-0.0156728	0.158081	0.921024	0.955519
1648	6820426E19Rik	0.0399799	0	0.0789932	4.10583	0.98465	NA
1649	6820431F20Rik	2965.41	1	0.618468	0.100137	6.56608e-10	9.199e-09
1650	7420426K07Rik	0	0	NA	NA	NA	NA
1651	7420700N18Rik	0.204701	0	0.0280654	2.1781	0.989719	NA
1652	7420701I03Rik	0.144758	0	-0.430197	2.54581	0.86581	NA
1653	7530416G11Rik	0.334336	0	-0.421406	1.42985	0.768208	NA
1654	7530428D23Rik	1.54096	0	-0.762674	0.758567	0.314697	0.490793
1655	7630403G23Rik	0.682165	0	-0.139261	1.15627	0.904135	NA
1656	8030423F21Rik	0.81125	0	0.379322	0.782125	0.627684	NA
1657	8030423J24Rik	0.561475	0	-1.04146	1.3483	0.439861	NA
1658	8030431J09Rik	20.0726	0	0.255029	0.237631	0.283175	0.456401
1659	8030442B05Rik	0.976319	0	0.198343	0.799293	0.80402	NA
1660	8030443G20Rik	0.217644	0	-1.22791	2.40826	0.610139	NA
1661	8030451A03Rik	0.953905	0	-0.268725	0.940139	0.775004	NA
1662	8030451O07Rik	0.0192151	0	0.248719	4.10583	0.951696	NA
1663	8030453O22Rik	61.0788	0	0.0648845	0.160086	0.685249	0.809071
1664	8030455M16Rik	0.975443	0	-0.279673	0.858254	0.744528	NA
1665	8030462N17Rik	964.027	0	-0.0261999	0.0658655	0.690794	0.812679
1666	8030474K03Rik	0.430519	0	-0.243505	1.36805	0.858727	NA
1667	8430415O14Rik	0.780575	0	-0.602824	1.21346	0.619343	NA
1668	8430419K02Rik	0.628072	0	-0.411193	1.08529	0.70478	NA
1669	8430422H06Rik	0.541574	0	0.0862794	1.09505	0.937199	NA
1670	8430423G03Rik	0.142218	0	-0.549001	2.55588	0.829924	NA
1671	8430426J06Rik	1.37358	0	-0.756444	0.675892	0.263064	0.433899
1672	8430429K09Rik	179.9	1	0.314257	0.0933599	0.000762433	0.00341628
1673	8430430B14Rik	0.526366	0	-0.192584	1.21444	0.874001	NA
1674	8430431K14Rik	1.14601	0	0.256467	0.699056	0.713712	NA
1675	8430432A02Rik	5.14129	0	0.0864727	0.372948	0.816645	0.895168
1676	8430436N08Rik	0.289085	0	0.146871	1.34064	0.912764	NA
1677	8430437L04Rik	0.020921	0	-0.209532	4.10583	0.959299	NA
1678	9030025P20Rik	231.757	0	-0.228407	0.104972	0.0295646	0.0811143
1679	9030204H09Rik	0.271694	0	-0.820579	1.77284	0.643464	NA
1680	9030404E10Rik	0.323962	0	1.3422	1.40634	0.339885	NA
1681	9030607J07Rik	0.348188	0	0.487703	1.18572	0.680843	NA
1682	9030607L20Rik	4.41058	0	0.67461	0.375937	0.0727376	0.166298
1683	9030612E09Rik	31.8479	-1	-0.611642	0.143277	1.96387e-05	0.000128987
1684	9030616G12Rik	0	0	NA	NA	NA	NA
1685	9030619P08Rik	0.202593	0	0.486329	2.68208	0.856112	NA
1686	9030622O22Rik	1.40095	0	-0.221453	0.769599	0.773538	0.868229
1687	9030624G23Rik	7.1743	0	-0.172157	0.410807	0.675165	0.801602
1688	9030625G05Rik	0.14161	0	0.197794	2.85444	0.944756	NA
1689	9130001E16Rik	0.0408339	0	-0.379258	4.10583	0.926404	NA
1690	9130008F23Rik	1.35494	0	-0.548254	0.824092	0.505869	0.670918
1691	9130015A21Rik	0.10142	0	0.656051	3.06488	0.830504	NA
1692	9130015G15Rik	1.57352	0	0.620814	0.683117	0.363458	0.541782
1693	9130015L21Rik	0.0401914	0	0.248722	4.10583	0.951696	NA
1694	9130019O22Rik	60.669	1	0.367706	0.116714	0.00162992	0.00670748
1695	9130019P16Rik	4.89633	0	-0.142226	0.390046	0.715382	0.829989
1696	9130020K20Rik	154.279	0	-0.184888	0.10601	0.081148	0.181046
1697	9130023H24Rik	53.3413	1	0.402724	0.12318	0.00107776	0.0046578
1698	9130024F11Rik	322.526	-1	-0.396241	0.12097	0.00105458	0.00456744
1699	9130204K15Rik	0.199767	0	-0.260469	2.189	0.905283	NA
1700	9130208D14Rik	10.5659	0	0.263643	0.339437	0.437332	0.61117
1701	9130209A04Rik	0.0401333	0	0	4.10583	1	NA
1702	9130213A22Rik	35.7442	0	-0.286423	0.179863	0.111283	0.231466
1703	9130214F15Rik	0.296207	0	-0.0907417	1.75663	0.958802	NA
1704	9130221F21Rik	0.144498	0	0.774858	2.54683	0.760942	NA
1705	9130221H12Rik	119.167	1	0.25558	0.0732088	0.000481009	0.0022769
1706	9130227L01Rik	2.17131	0	-0.0664187	0.493302	0.892896	0.939334
1707	9130230L23Rik	0.924708	0	-2.17237	0.908055	0.0167416	NA
1708	9130401M01Rik	519.463	0	-0.163656	0.0752004	0.0295351	0.0810516
1709	9130409I23Rik	0.12409	0	-0.0907371	2.93191	0.975311	NA
1710	9130410C08Rik	0.446502	0	-0.932542	1.22179	0.445311	NA
1711	9230009I02Rik	1.24019	0	-1.43429	0.807612	0.0757386	0.17151
1712	9230019H11Rik	0.0208852	0	-0.209532	4.10583	0.959299	NA
1713	9230020A06Rik	0.265132	0	1.23993	1.64536	0.451096	NA
1714	9230102K24Rik	1.00176	0	-1.00049	0.841558	0.234496	NA
1715	9230102O04Rik	0.0388739	0	0	4.10583	1	NA
1716	9230104M06Rik	0.24154	0	0.367522	1.79609	0.837867	NA
1717	9230105E05Rik	0.163322	0	1.11432	2.49257	0.654835	NA
1718	9230110K08Rik	7.55098	0	-0.245696	0.32013	0.442791	0.616334
1719	9230112D13Rik	0.0588478	0	0	4.10583	1	NA
1720	9230112J17Rik	9.68857	0	-0.323135	0.402471	0.422044	0.597647
1721	9230114K14Rik	21.9225	0	0.374298	0.174552	0.0320058	0.0860688
1722	9230116L04Rik	2.48464	0	-0.351951	0.553978	0.525223	0.686572
1723	9230116N13Rik	3.9414	0	-0.394642	0.425004	0.353116	0.53103
1724	9230117E06Rik	0.475734	0	-0.951026	1.65719	0.56605	NA
1725	9330020H09Rik	25.1377	0	0.0347934	0.170165	0.837987	0.90824
1726	9330102E08Rik	551.128	-1	-0.194315	0.0642372	0.00248669	0.00978246
1727	9330104G04Rik	54.0065	0	-0.513177	0.346457	0.138549	0.273129
1728	9330111N05Rik	1.40004	0	-0.397695	0.67385	0.555068	0.711625
1729	9330117O12Rik	25.3568	0	-0.522854	0.231274	0.0237744	0.0677091
1730	9330133O14Rik	108.886	0	0.199839	0.121699	0.100572	0.214159
1731	9330136K24Rik	7.84228	0	-0.546761	0.312688	0.0803628	0.179643
1732	9330151L19Rik	383.165	0	0.00492529	0.0491831	0.920232	0.955132
1733	9330158H04Rik	17.1588	0	-0.47567	0.230405	0.0389711	0.100841
1734	9330159F19Rik	1151.71	0	-0.102662	0.0636996	0.107035	0.224391
1735	9330159H11Rik	14.9824	0	-0.0850298	0.280683	0.761936	0.861721
1736	9330159M07Rik	63.3022	1	0.648419	0.120761	7.89841e-08	7.98484e-07
1737	9330162012Rik	4.51242	0	0.0526073	0.402053	0.895897	0.941301
1738	9330162B11Rik	0.572389	0	-1.52098	1.26584	0.229533	NA
1739	9330175E14Rik	2.07464	0	1.39264	0.590198	0.0182943	0.0543017
1740	9330175M20Rik	4.22714	0	0.849167	0.388215	0.0287161	0.0791647
1741	9330178D15Rik	0.206767	0	-1.22792	2.1816	0.573535	NA
1742	9330179D12Rik	29.9479	0	-0.184824	0.170385	0.278034	0.450582
1743	9330182O14Rik	0.931073	0	0.0940671	1.02297	0.926734	NA
1744	9330188P03Rik	39.4728	0	0.17716	0.163923	0.279809	0.452509
1745	9330198I05Rik	7.43076	0	-0.104497	0.312147	0.737801	0.845048
1746	9330198N18Rik	6.18599	0	-0.365961	0.436437	0.401739	0.578308
1747	9330199G10Rik	7.48096	0	-0.256894	0.302934	0.396428	0.573588
1748	9430014N10Rik	0.327056	0	0.435409	1.80731	0.809621	NA
1749	9430015G10Rik	356.856	0	0.0795761	0.0460457	0.0839528	0.186064
1750	9430018G01Rik	1.36742	0	1.45033	0.843103	0.0853903	0.18847
1751	9430019J16Rik	0	0	NA	NA	NA	NA
1752	9430021M05Rik	271.962	0	0.174606	0.092386	0.0587628	0.140586
1753	9430024E24Rik	4.96411	1	1.0318	0.410556	0.0119652	0.0378648
1754	9430037G07Rik	31.5991	1	0.66511	0.197617	0.000763614	0.00342094
1755	9430038I01Rik	15.2296	0	0.119168	0.212684	0.57527	0.7273
1756	9430041J12Rik	52.6547	0	0.0274709	0.115191	0.811508	0.892105
1757	9430053O09Rik	29.3435	0	0.329508	0.168728	0.0508315	0.12509
1758	9430060I03Rik	4.02081	0	-0.0748268	0.412422	0.856028	0.918761
1759	9430062P05Rik	3.29833	0	0.323381	0.528265	0.540434	0.69913
1760	9430065F17Rik	13.717	0	0.137718	0.359822	0.701913	0.821066
1761	9430069I07Rik	0.0426899	0	0.248722	4.10583	0.951696	NA
1762	9430078G10Rik	0.828743	0	-0.289672	0.926772	0.754615	NA
1763	9430078K24Rik	3.84829	0	0.727215	0.401684	0.0702311	0.161838
1764	9430083A17Rik	47.424	0	0.24593	0.130206	0.0589232	0.140886
1765	9430083M05Rik	10.2495	0	0.302127	0.287337	0.293042	0.467266
1766	9430085M18Rik	33.9949	-1	-0.621873	0.165926	0.00017832	0.000941215
1767	9430091E24Rik	35.5125	0	-0.16515	0.148474	0.266001	0.436982
1768	9430093N23Rik	0.0210627	0	0.248719	4.10583	0.951696	NA
1769	9430097D07Rik	9.14079	0	0.154503	0.311187	0.619545	0.760118
1770	9530002B09Rik	0.0193498	0	0.248719	4.10583	0.951696	NA
1771	9530003J23Rik	0.218664	0	0.3166	1.98459	0.873252	NA
1772	9530014B07Rik	0.0620382	0	-0.209527	4.10583	0.9593	NA
1773	9530018F02Rik	15.1507	0	-0.00224897	0.246644	0.992725	0.99652
1774	9530020I12Rik	0.959858	0	-0.219173	1.14361	0.848017	NA
1775	9530026F06Rik	0.124516	0	0.0280642	2.92952	0.992357	NA
1776	9530026P05Rik	6.20913	0	-0.14854	0.408716	0.716283	0.830503
1777	9530027J09Rik	0.710283	0	-1.90643	1.06848	0.0743829	NA
1778	9530034E10Rik	1.07944	0	0.525738	0.708222	0.457884	NA
1779	9530036M11Rik	1.9151	0	0.789081	0.607772	0.194178	0.349704
1780	9530036O11Rik	12.646	-1	-0.597355	0.23982	0.0127438	0.039915
1781	9530047P18Rik	0.185315	0	-1.22792	2.20867	0.578242	NA
1782	9530050K03Rik	0	0	NA	NA	NA	NA
1783	9530051G07Rik	7.9868	0	0.0295797	0.287292	0.917995	0.953713
1784	9530052C20Rik	10.3062	0	0.131205	0.312813	0.674898	0.80156
1785	9530052E02Rik	6.62152	0	-0.0180212	0.31621	0.954552	0.975179
1786	9530053A07Rik	1.13244	0	0.544863	0.851699	0.522344	NA
1787	9530057J20Rik	96.2996	0	-0.224687	0.176836	0.203873	0.361759
1788	9530059O14Rik	3.1708	0	0.754905	0.425865	0.0762885	0.172438
1789	9530062K07Rik	6.39348	0	-1.17467	0.705475	0.0958966	0.206405
1790	9530068E07Rik	1384.83	0	-0.0448036	0.0380071	0.238469	0.404114
1791	9530077C05Rik	87.3872	0	-0.171255	0.0901654	0.057519	0.13809
1792	9530080O11Rik	22.1979	-1	-0.502568	0.172073	0.0034928	0.0131114
1793	9530082P21Rik	20.7111	0	0.325304	0.214192	0.128826	0.258606
1794	9530091C08Rik	7.5242	0	-0.23886	0.315008	0.44829	0.621263
1795	9630001P10Rik	19.9791	0	-0.140618	0.22647	0.534658	0.694753
1796	9630002D21Rik	7.9384	0	0.0482481	0.328976	0.883399	0.933826
1797	9630009A06Rik	10.2995	0	0.127398	0.274664	0.64277	0.778472
1798	9630013A20Rik	30.4972	1	1.81183	0.218585	1.14304e-16	3.68939e-15
1799	9630013D21Rik	2.24801	0	0.0914762	0.526413	0.862044	0.922291
1800	9630013K17Rik	0.47092	0	-0.82058	1.21919	0.500912	NA
1801	9630015K15Rik	1.79953	0	-0.338904	0.64327	0.598301	0.743893
1802	9630025h16rik	0.142892	0	-0.548996	2.85538	0.847533	NA
1803	9630028B13Rik	7.60308	0	-0.497625	0.350554	0.155742	0.297787
1804	9630028H03Rik	0.263667	0	0.146872	1.79127	0.934652	NA
1805	9630028I04Rik	6.24216	0	0.263844	0.361123	0.465011	0.636424
1806	9830107B12Rik	0.400503	0	-1.39762	3.08576	0.650602	NA
1807	9830132P13Rik	0.649319	0	-0.532041	1.13416	0.638994	NA
1808	9830166K06Rik	53.0909	-1	-0.502809	0.162972	0.00203376	0.00818357
1809	9930012K11Rik	13.8742	0	-0.229764	0.261092	0.378853	0.556915
1810	9930014A18Rik	38.5152	0	-0.153823	0.157605	0.329062	0.50606
1811	9930021J03Rik	1584.75	1	0.158785	0.041986	0.000155664	0.000832569
1812	9930038B18Rik	0.125022	0	-0.430198	2.61746	0.86945	NA
1813	9930104L06Rik	243.073	1	0.340782	0.0536317	2.09638e-10	3.1259e-09
1814	9930111H07Rik	0.200595	0	0.367522	1.99471	0.853818	NA
1815	9930111J21Rik1	33.0005	1	0.870997	0.177427	9.15199e-07	7.76978e-06
1816	9930111J21Rik2	36.1411	1	0.876611	0.204645	1.83911e-05	0.000121354
1817	A030001D20Rik	63.6213	0	0.230851	0.136611	0.0910575	0.198054
1818	A130010J15Rik	55.0427	0	0.215571	0.110853	0.0518167	0.127057
1819	A130030D18Rik	0.0202733	0	-0.209532	4.10583	0.959299	NA
1820	A130051J06Rik	4.97872	0	-0.219281	0.390602	0.57453	0.726631
1821	A130077B15Rik	4.74821	0	0.817063	0.393825	0.0380156	0.0988347
1822	A1bg	0.123248	0	0.825781	2.93667	0.77856	NA
1823	A1cf	0.162586	0	-0.549004	2.25499	0.807648	NA
1824	A230001M10Rik	29.1155	0	-0.425653	0.229321	0.0634326	0.149183
1825	A230004M16Rik	1.77649	0	1.44479	0.72829	0.0472763	0.117841
1826	A230006K03Rik	738.729	-1	-0.304317	0.0869442	0.000465014	0.00220838
1827	A230009B12Rik	12.7359	0	-0.325887	0.244392	0.18238	0.333994
1828	A230020J21Rik	0.426252	0	-0.939388	1.34131	0.483709	NA
1829	A230028O05Rik	1.97235	0	-0.05807	0.558482	0.917187	0.953161
1830	A230045G11Rik	297.71	1	0.187958	0.0530499	0.00039554	0.0019121
1831	A230051N06Rik	16.6481	-1	-0.639108	0.196735	0.00115983	0.00496972
1832	A230054N11Rik	1.23445	0	1.61932	0.851346	0.057162	0.137459
1833	A230056J06Rik	19.5263	0	-0.114551	0.184534	0.534758	0.694808
1834	A230056P14Rik	18.0026	0	0.0477304	0.235605	0.839458	0.909153
1835	A230057D06Rik	228.388	0	-0.00790925	0.0774215	0.918631	0.95402
1836	A230070E04Rik	187.851	-1	-0.321832	0.0746284	1.61453e-05	0.000107863
1837	A230072C01Rik	92.0994	0	0.0832069	0.101161	0.410782	0.587169
1838	A230072E10Rik	17.1475	1	0.866317	0.217692	6.90425e-05	0.000402195
1839	A230072I06Rik	0.391418	0	-0.59993	1.45544	0.680193	NA
1840	A230077H06Rik	87.2597	0	0.0166394	0.133453	0.900774	0.943588
1841	A230083G16Rik	22.2792	0	-0.075215	0.173348	0.664364	0.794482
1842	A230087F16Rik	14.6967	0	-0.555362	0.744634	0.455777	0.627921
1843	A230098N10Rik	0.165655	0	0.0280648	2.48485	0.990989	NA
1844	A230103J11Rik	114.072	-1	-0.903977	0.0946035	1.23074e-21	6.57403e-20
1845	A230103O09Rik	0.835387	0	-1.88116	1.09875	0.0868801	NA
1846	A230107N01Rik	16.7484	0	-0.361485	0.201365	0.0726255	0.166089
1847	A230108P19Rik	0.656249	0	-0.32993	1.07809	0.75958	NA
1848	A26c2	0.0583674	0	0	4.10583	1	NA
1849	A26c3	1.71667	0	-0.420014	0.66387	0.526946	0.687957
1850	A2m	43.3084	1	1.39017	0.25484	4.89538e-08	5.19052e-07
1851	A2ml1	280.912	0	-0.067658	0.115911	0.559416	0.715093
1852	A330001L22Rik	14.0213	0	0.298673	0.299139	0.318064	0.494573
1853	A330008L17Rik	6.07626	0	0.592969	0.382277	0.120865	0.246484
1854	A330009N23Rik	239.202	0	0.0562624	0.0907566	0.535307	0.69531
1855	A330015K06Rik	9.83781	0	0.185331	0.316215	0.557813	0.713687
1856	A330023F24Rik	493.279	0	-0.083032	0.121467	0.494242	0.661379
1857	A330032B11Rik	5.58547	0	-0.491415	0.338164	0.146172	0.284022
1858	A330032P22Rik	1.2023	0	-0.151779	0.75307	0.84027	0.909447
1859	A330033J07Rik	9.59191	0	-0.49306	0.26516	0.0629592	0.148287
1860	A330035P11Rik	7.04473	0	0.55957	0.297385	0.0598857	0.142594
1861	A330040F15Rik	12.1334	0	0.452549	0.279684	0.105647	0.222215
1862	A330041J22Rik	9.91775	0	-0.261921	0.248883	0.292622	0.466831
1863	A330048O09Rik	11.9711	0	-0.185873	0.250328	0.457774	0.629844
1864	A330049N07Rik	12.8948	0	-0.081271	0.271571	0.76474	0.86299
1865	A330069E16Rik	4.32532	0	-0.750516	0.380271	0.0484231	0.120246
1866	A330070K13Rik	3.61961	-1	-1.29603	0.470046	0.00582903	0.0203953
1867	A330074K22Rik	112.455	0	-0.0696938	0.124024	0.574157	0.726407
1868	A330076C08Rik	5.67682	0	-0.101109	0.38753	0.794165	0.88166
1869	A330076H08Rik	21.8373	0	0.0877052	0.198728	0.658972	0.790315
1870	A330093E20Rik	1.53846	0	0.0298538	0.650466	0.963393	0.980328
1871	A330094K24Rik	21.4511	0	0.249163	0.347065	0.47281	0.642963
1872	A330102I10Rik	73.4204	0	0.00217832	0.111154	0.984365	0.991686
1873	A3galt2	13.2072	0	0.754842	0.340177	0.0264891	0.0740049
1874	A430005L14Rik	125.9	0	-0.174007	0.0861489	0.0434002	0.109925
1875	A430010J10Rik	3.22411	0	-0.347344	0.448563	0.438725	0.612513
1876	A430018G15Rik	6.05324	0	-0.428801	0.320048	0.180309	0.331183
1877	A430027H14Rik	34.3496	-1	-0.47753	0.145249	0.0010102	0.00439021
1878	A430033K04Rik	194.174	1	0.754659	0.118643	2.00775e-10	3.00676e-09
1879	A430035B10Rik	22.4747	-1	-0.572507	0.191771	0.00283241	0.0109601
1880	A430046D13Rik	121.435	-1	-0.380975	0.0937586	4.83702e-05	0.000291563
1881	A430048G15Rik	0.0399634	0	0	4.10583	1	NA
1882	A430057M04Rik	12.1512	0	0.582816	0.262036	0.0261361	0.0731732
1883	A430060F13Rik	0.0783282	0	0	4.10583	1	NA
1884	A430078I02Rik	2.77865	0	-0.581184	0.456096	0.202572	0.360258
1885	A430085M09Rik	0.143873	0	-0.548982	3.62161	0.879514	NA
1886	A430088P11Rik	0.243251	0	0.316601	1.95987	0.871667	NA
1887	A430090L17Rik	4.50074	0	0.417225	0.460897	0.365335	0.54363
1888	A430093F15Rik	3.61707	0	-0.415331	0.484108	0.390931	0.568261
1889	A430102A20Rik	0.307842	0	-0.650851	1.53299	0.671155	NA
1890	A430105J06Rik	7.02991	0	-0.23555	0.325429	0.469181	0.639988
1891	A430108G06Rik	20.2362	0	-0.46449	0.201806	0.0213542	0.0617944
1892	A4galt	43.9747	0	0.232366	0.156376	0.137294	0.271349
1893	A4gnt	3.04805	0	-1.03016	0.562291	0.0669391	0.155924
1894	A530001N23Rik	4.00543	0	-0.638479	0.404731	0.114672	0.236697
1895	A530006G24Rik	0.0983793	0	0.197795	3.98014	0.960365	NA
1896	A530010L16Rik	0.725057	0	0.734634	0.930131	0.429635	NA
1897	A530013C23Rik	2.42893	0	1.11882	0.544838	0.0400246	0.102992
1898	A530016L24Rik	6.1993	0	-0.114848	0.413937	0.781433	0.87314
1899	A530020G20Rik	0.38068	0	0.48633	1.34859	0.718383	NA
1900	A530021J07Rik	3.92782	0	-0.793933	0.413857	0.0550636	0.133523
1901	A530032D15Rik	2.73887	0	0.606764	0.514491	0.238259	0.403872
1902	A530040E14Rik	1.72022	0	1.35423	0.828692	0.102222	0.216808
1903	A530046M15Rik	0.732872	0	1.8879	0.947722	0.0463671	NA
1904	A530053G22Rik	0.181222	0	0.197793	2.0201	0.922002	NA
1905	A530058N18Rik	27.0287	0	-0.26713	0.243009	0.271655	0.443458
1906	A530064D06Rik	1.68865	0	1.66993	1.09991	0.128955	0.258757
1907	A530065N20Rik	0.896025	0	0.0568843	0.772023	0.941263	NA
1908	A530072M11Rik	7.74546	0	0.120208	0.295867	0.68453	0.808578
1909	A530076I17Rik	1.82266	0	-0.0953064	0.573971	0.86812	0.925678
1910	A530088E08Rik	1.31505	0	-0.346878	0.713303	0.626755	0.765757
1911	A530095I07Rik	0.200666	0	-0.599924	2.41836	0.80408	NA
1912	A630001G21Rik	12.9552	0	0.113248	0.261117	0.664503	0.794576
1913	A630001O12Rik	1.3261	0	0.535448	0.65757	0.415483	0.591574
1914	A630010A05Rik	0.433789	0	-0.259015	1.28371	0.840097	NA
1915	A630012P03Rik	0.0208852	0	-0.209532	4.10583	0.959299	NA
1916	A630019I02Rik	6.96387	0	-0.0129286	0.33398	0.969121	0.983506
1917	A630023A22Rik	0.648361	0	-0.0737751	1.06779	0.944917	NA
1918	A630023P12Rik	2.85901	0	-0.346674	0.473626	0.464195	0.63574
1919	A630026N12Rik	84.0822	0	-0.133425	0.106149	0.20877	0.367716
1920	A630034I12Rik	206.05	0	0.180585	0.0933672	0.0530967	0.129576
1921	A630039O03Rik	6.49717	0	-0.362374	0.393068	0.356574	0.534454
1922	A630066F11Rik	18.3441	0	0.26616	0.293327	0.364204	0.542577
1923	A630072L19Rik	0.633011	0	-0.364354	1.00684	0.717442	NA
1924	A630072M18Rik	98.4072	1	0.242963	0.0759919	0.00138759	0.00582555
1925	A630073D07Rik	0.0399006	0	0	4.10583	1	NA
1926	A630075F10Rik	0.372983	0	-0.362313	1.55023	0.815206	NA
1927	A630076J17Rik	0.407468	0	2.00927	1.57261	0.201367	NA
1928	A630077J23Rik	1.09643	0	0.0566897	0.777963	0.94191	NA
1929	A630089N07Rik	26.9105	1	0.634654	0.175157	0.000290823	0.00145508
1930	A630095N17Rik	0.0591472	0	-0.209526	4.10583	0.959301	NA
1931	A730004F24Rik	0.0398177	0	0.248722	4.10583	0.951695	NA
1932	A730006G06Rik	1.29503	0	-0.0674813	1.17983	0.954389	0.975095
1933	A730009L09Rik	5.92484	0	0.433463	0.373735	0.246125	0.413339
1934	A730013G03Rik	1.1687	0	1.20454	0.834066	0.148689	NA
1935	A730017L22Rik	133.871	1	0.74195	0.0834559	6.09288e-19	2.49415e-17
1936	A730018C14Rik	1.02265	0	1.20467	1.0279	0.24121	NA
1937	A730020E08Rik	18.7715	0	-0.120587	0.177445	0.496775	0.663623
1938	A730020M07Rik	8.89675	0	0.173976	0.324692	0.592084	0.740212
1939	A730032A03Rik	0.0597883	0	-0.548984	4.10583	0.893633	NA
1940	A730035I17Rik	8.92965	0	-0.117121	0.321292	0.715461	0.829989
1941	A730036I17Rik	7.49802	0	-0.49892	0.330968	0.131693	0.263135
1942	A730043L09Rik	6.66298	0	0.119242	0.332459	0.719845	0.83303
1943	A730046J19Rik	7.19714	0	0.219786	0.425224	0.605246	0.748901
1944	A730049H05Rik	0.675871	0	0.458331	1.18401	0.698682	NA
1945	A730049N16Rik	0.104764	0	0.48632	3.43454	0.887398	NA
1946	A730056A06Rik	39.7515	-1	-0.602139	0.144763	3.18976e-05	0.000200178
1947	A730060N03Rik	593.472	0	-0.242124	0.233868	0.300527	0.476136
1948	A730063M14Rik	6.02583	0	-0.519628	0.468349	0.267219	0.438294
1949	A730081D07Rik	50.143	-1	-0.485562	0.121674	6.58825e-05	0.000385463
1950	A730082K24Rik	0.203827	0	-0.549008	1.82255	0.763239	NA
1951	A730085K08Rik	2.84001	0	-0.396179	0.529655	0.454464	0.6269
1952	A730090N16Rik	0.470241	0	-0.997355	1.291	0.439791	NA
1953	A730094K22Rik	10.576	0	0.249273	0.323076	0.440374	0.614238
1954	A730098A19Rik	5.92095	0	0.371057	0.341503	0.27724	0.449925
1955	A830005F24Rik	6.46652	0	-0.121704	0.325658	0.708614	0.82574
1956	A830009L08Rik	93.6096	-1	-0.413298	0.138709	0.00288613	0.0111429
1957	A830011K09Rik	69.1211	0	0.014366	0.111829	0.897782	0.942356
1958	A830012C17Rik	0.26485	0	-0.362314	1.94273	0.852055	NA
1959	A830018L16Rik	661.346	-1	-0.5808	0.0749985	9.62193e-15	2.49188e-13
1960	A830019L24Rik	5.35442	0	0.138311	0.361777	0.702232	0.82132
1961	A830019P07Rik	23.0528	1	1.11177	0.217466	3.18142e-07	2.91884e-06
1962	A830021F12Rik	2.14252	0	-0.335159	0.536772	0.532367	0.692811
1963	A830021M18Rik	25.5752	0	-0.312061	0.194182	0.108042	0.226031
1964	A830029E22Rik	6.34692	0	0.815097	0.349917	0.0198378	0.0580895
1965	A830031A19Rik	83.3966	-1	-0.627845	0.103872	1.4993e-09	1.99062e-08
1966	A830035A12Rik	0.934957	0	0.2038	0.877045	0.816249	NA
1967	A830035O19Rik	10.2766	0	-0.322934	0.253481	0.202664	0.360304
1968	A830036E02Rik	286.086	0	-0.865245	0.570596	0.129421	0.259456
1969	A830049F12Rik	16.6331	0	-0.0910154	0.214824	0.671804	0.79946
1970	A830052D11Rik	21.7079	0	0.100194	0.213598	0.639014	0.774974
1971	A830082K12Rik	153.539	0	0.0183822	0.0907257	0.839438	0.909153
1972	A830082N09Rik	248.354	0	-0.0159353	0.0711593	0.822805	0.899223
1973	A830092H15Rik	40.9942	0	0.154334	0.170249	0.364659	0.543002
1974	A930001A20Rik	1.03082	0	-2.39322	0.976723	0.0142753	NA
1975	A930001C03Rik	0.32954	0	0.0959515	1.28116	0.940299	NA
1976	A930002C04Rik	19.6094	0	0.363783	0.22752	0.109842	0.228962
1977	A930003A15Rik	3.9118	0	0.14831	0.429685	0.729974	0.839832
1978	A930003O13Rik	5.18807	0	0.799245	0.424568	0.0597697	0.142444
1979	A930004D18Rik	35.2718	1	0.382299	0.133337	0.00414167	0.0152156
1980	A930005G22Rik	7.80288	0	0.059387	0.342332	0.862276	0.922334
1981	A930005H10Rik	209.712	0	0.118832	0.131037	0.36448	0.542772
1982	A930006I01Rik	1.22813	0	-0.769632	0.952425	0.419047	0.594856
1983	A930006K02Rik	5.92676	0	0.445419	0.339568	0.189614	0.343502
1984	A930007A09Rik	42.4916	1	0.648685	0.156224	3.29183e-05	0.00020554
1985	A930007I19Rik	10.9549	0	-0.0636283	0.260578	0.807091	0.889607
1986	A930009A15Rik	5.66022	0	0.126169	0.345199	0.714741	0.829473
1987	A930011G23Rik	19.7053	0	-0.00503955	0.184945	0.978261	0.988072
1988	A930012L18Rik	34.4683	0	-0.291577	0.182918	0.110929	0.230908
1989	A930013F10Rik	183.555	-1	-0.359644	0.0773669	3.34269e-06	2.55859e-05
1990	A930014E01Rik	0.0212983	0	0.248719	4.10583	0.951696	NA
1991	A930015D03Rik	74.1594	0	0.332593	0.219418	0.129571	0.259669
1992	A930016O22Rik	19.9788	0	-0.273672	0.190124	0.150025	0.289938
1993	A930017K11Rik	33.9935	0	-0.0765251	0.181402	0.673133	0.800331
1994	A930017M01Rik	281.354	1	0.237786	0.0782263	0.00236801	0.00935832
1995	A930018O16Rik	1.79468	0	0.291652	0.624278	0.640369	0.776266
1996	A930018P22Rik	1.0592	0	-0.494424	0.833841	0.553216	NA
1997	A930019D19Rik	0.303225	0	1.49074	1.61743	0.3567	NA
1998	A930024E05Rik	40.9029	0	1.49502e-05	0.152615	0.999922	0.999922
1999	A930027H12Rik	0.409481	0	1.72229	1.42136	0.225619	NA
[truncated: 43,253 more rows]

## Sheet: TDP10+12 vs Ctrl-PBS
	EnsemblName	baseMean	sig	LFC	LFCse	pvalue	padj
1	0610005C13Rik	0.431165	0	0.59976	1.23765	0.627963	NA
2	0610006L08Rik	0.614389	0	-0.732265	1.03071	0.477426	NA
3	0610009B22Rik	115.118	0	-0.132112	0.0807017	0.101622	0.227881
4	0610009E02Rik	15.8318	0	-0.25571	0.199325	0.199535	0.372679
5	0610009L18Rik	25.1165	0	-0.183272	0.182885	0.316289	0.510332
6	0610010F05Rik	406.905	-1	-0.191141	0.0658536	0.0037019	0.0151763
7	0610010K14Rik	607.534	-1	-0.376924	0.0681785	3.22999e-08	3.97773e-07
8	0610012G03Rik	334.871	0	-0.136626	0.058064	0.0186214	0.0597653
9	0610025J13Rik	1.0073	0	-0.719842	1.02399	0.482071	0.668724
10	0610030E20Rik	564.677	0	-0.0540738	0.0476926	0.256879	0.444873
11	0610031O16Rik	0	0	NA	NA	NA	NA
12	0610038B21Rik	6.65573	0	-0.472043	0.291291	0.105121	0.233656
13	0610039H22Rik	0.986961	0	-0.218345	1.07166	0.838553	0.915067
14	0610039K10Rik	0.88697	0	2.52663	0.85523	0.00313351	NA
15	0610040B10Rik	19.005	0	0.0424185	0.203227	0.834663	0.912584
16	0610040F04Rik	21.1799	0	-0.327483	0.334124	0.327024	0.52166
17	0610040J01Rik	59.405	0	0.17149	0.142369	0.228378	0.409874
18	0610043K17Rik	5.52597	0	0.287768	0.334024	0.388952	0.584379
19	1100001I12Rik	0	0	NA	NA	NA	NA
20	1110002E22Rik	73.132	0	-0.200065	0.160032	0.211241	0.387589
21	1110002J07Rik	16.4664	1	0.807241	0.230463	0.000460572	0.00243187
22	1110002L01Rik	204.357	0	0.134291	0.0715195	0.0604245	0.152172
23	1110002O04Rik	3.59505	0	-0.247998	0.391459	0.526393	0.705337
24	1110004F10Rik	800.331	1	0.165373	0.0434695	0.000142177	0.000855332
25	1110006O24Rik	27.2341	0	0.0330692	0.197322	0.866906	0.9311
26	1110008P14Rik	1492.41	-1	-0.556413	0.0844479	4.43286e-11	8.67181e-10
27	1110015O18Rik	1.29585	0	-0.489329	0.68116	0.472525	0.660494
28	1110017D15Rik	51.324	0	-0.0361912	0.145982	0.8042	0.8963
29	1110018N20Rik	243.762	-1	-0.592824	0.0601709	6.69702e-23	5.03066e-21
30	1110019D14Rik	19.0278	1	0.448669	0.178536	0.0119696	0.0413924
31	1110020A21Rik	9.40563	0	-0.18835	0.299621	0.529592	0.708136
32	1110025L11Rik	0.0201595	0	0	4.10595	1	NA
33	1110028F11Rik	1.69631	0	-1.04155	1.10869	0.347501	0.543357
34	1110028F18Rik	0.527975	0	1.37909	1.22937	0.261954	NA
35	1110032A03Rik	556.132	0	-0.0551843	0.0856436	0.51935	0.699572
36	1110032F04Rik	162.036	-1	-0.670045	0.0993759	1.55656e-11	3.26052e-10
37	1110036E04Rik	0.020712	0	-0.236271	4.10595	0.954112	NA
38	1110038B12Rik	323.015	1	1.36212	0.0824549	2.65456e-61	2.53858e-58
39	1110038F14Rik	174.982	1	0.175708	0.0699598	0.0120202	0.0415328
40	1110046J04Rik	30.2047	0	0.299919	0.17333	0.0835703	0.196342
41	1110051M20Rik	1679.15	0	-0.0892874	0.0490353	0.068625	0.168224
42	1110057P08Rik	0	0	NA	NA	NA	NA
43	1110058D11Rik	0.709295	0	1.18948	1.02959	0.247969	NA
44	1110059E24Rik	149.324	0	-0.04147	0.0864265	0.631349	0.784834
45	1110059G10Rik	132.615	0	0.069474	0.0921938	0.451111	0.641488
46	1110065P20Rik	250.516	0	0.0408116	0.0755221	0.588927	0.753881
47	1190005I06Rik	0.650355	0	0.117118	1.18095	0.921001	NA
48	1190007I07Rik	66.4553	0	-0.178019	0.147614	0.227824	0.409245
49	1190028D05Rik	0	0	NA	NA	NA	NA
50	1300002E11Rik	183.347	1	0.74753	0.0740629	5.92181e-24	4.94094e-22
51	1300017J02Rik	1.37082	0	0.605232	0.785604	0.441061	0.632617
52	1500002C15Rik	18.4304	0	-0.0192395	0.172076	0.910975	0.95305
53	1500002F19Rik	18.4174	0	-0.00699098	0.195584	0.971486	0.985357
54	1500004A13Rik	1269.14	0	-0.0179601	0.0819874	0.826604	0.908773
55	1500009C09Rik	1675.92	0	0.0998594	0.0512313	0.0512732	0.133689
56	1500009L16Rik	120.72	1	0.538834	0.10104	9.6657e-08	1.0994e-06
57	1500011B03Rik	1699.74	1	0.143101	0.0424423	0.000747165	0.00373418
58	1500012K07Rik	6.56844	0	-0.215477	0.366844	0.556947	0.729415
59	1500015A07Rik	30.9088	0	-0.349945	0.148472	0.0184241	0.0591857
60	1500015L24Rik	4.84128	0	-0.759826	0.405556	0.0609932	0.153294
61	1500026H17Rik	20.1382	0	-0.108737	0.19456	0.576241	0.743984
62	1500035N22Rik	16.7668	0	-0.128337	0.307306	0.676226	0.815514
63	1520401A03Rik	8.80592	1	0.826838	0.333479	0.0131593	0.0448455
64	1600002D24Rik	0.306214	0	-0.10049	1.5343	0.947779	NA
65	1600010M07Rik	2.26016	0	0.469798	0.515802	0.362395	0.557931
66	1600012H06Rik	324.396	1	0.30706	0.0588972	1.85324e-07	2.0157e-06
67	1600012P17Rik	0.163622	0	-0.405997	2.79066	0.884328	NA
68	1600014C10Rik	366.297	1	0.400272	0.0790443	4.10773e-07	4.18585e-06
69	1600014C23Rik	1.15855	0	1.03968	0.890159	0.242819	0.428166
70	1600015H23Rik	0.466915	0	-0.726978	1.31476	0.580308	NA
71	1600019K03Rik	0	0	NA	NA	NA	NA
72	1600020E01Rik	31.3424	0	-0.138693	0.150822	0.357791	0.553482
73	1600023N17Rik	2.16712	0	0.231252	0.518315	0.65548	0.801666
74	1600025M17Rik	0.103071	0	-0.117461	3.05286	0.969308	NA
75	1600027J07Rik	0	0	NA	NA	NA	NA
76	1600029I14Rik	1.45056	0	-0.669318	0.738731	0.364916	0.560632
77	1600029O15Rik	24.2975	1	0.613583	0.181272	0.00071213	0.0035785
78	1700001C19Rik	4.34262	0	1.02516	0.494056	0.037987	0.105543
79	1700001D01Rik	0.342755	0	-0.389028	1.54452	0.801137	NA
80	1700001F09Rik	0.103186	0	-0.575727	3.44807	0.867393	NA
81	1700001G01Rik	0.930731	0	0.131759	0.935932	0.888045	NA
82	1700001G11Rik	2.90367	0	0.605359	0.562928	0.282206	0.472892
83	1700001G17Rik	2.99707	0	-0.316124	0.488537	0.517577	0.698228
84	1700001J03Rik	9.41721	0	-0.199573	0.291568	0.49367	0.678875
85	1700001J04Rik	1.31291	0	1.62869	0.718081	0.023322	0.0713872
86	1700001J11Rik	0	0	NA	NA	NA	NA
87	1700001K19Rik	0.0614541	0	0	4.10595	1	NA
88	1700001K23Rik	0.120498	0	1.08761	3.33249	0.744149	NA
89	1700001L05Rik	72.4359	0	0.229385	0.154483	0.137583	0.284315
90	1700001L19Rik	104.437	-1	-0.676146	0.105768	1.62942e-10	2.91467e-09
91	1700001O22Rik	146.8	0	-0.247628	0.11932	0.0379566	0.105483
92	1700001P01Rik	2.12127	0	0.365375	0.52876	0.489564	0.675125
93	1700003C15Rik	0.104725	0	-0.117462	3.43493	0.972721	NA
94	1700003D09Rik	1.28949	0	0.951675	0.759677	0.210301	0.386555
95	1700003E16Rik	712.567	-1	-0.230362	0.0623635	0.000220882	0.00126836
96	1700003E24Rik	0.54468	0	-0.948967	1.4204	0.50407	NA
97	1700003F12Rik	2.51897	1	1.404	0.533655	0.00851572	0.0310007
98	1700003G18Rik	0.12048	0	0.629341	2.95268	0.831216	NA
99	1700003H04Rik	0.0393412	0	0	4.10595	1	NA
100	1700003I22Rik	0	0	NA	NA	NA	NA
101	1700003L19Rik	1.2441	0	0.608397	0.732013	0.405901	0.600596
102	1700003M07Rik	596.726	-1	-0.318379	0.0797379	6.52934e-05	0.000426104
103	1700003P14Rik	0.0598751	0	0.510529	4.10595	0.901047	NA
104	1700006A11Rik	0.0824419	0	-0.23627	3.64463	0.948312	NA
105	1700006F04Rik	0.120779	0	-0.117462	2.63806	0.964485	NA
106	1700006H20Rik	0	0	NA	NA	NA	NA
107	1700006H21Rik	0.121932	0	-0.575727	2.94424	0.844968	NA
108	1700006J14Rik	0.464702	0	-0.100489	1.39497	0.942572	NA
109	1700007F19Rik	5.89206	0	-0.427054	0.30577	0.162518	0.322723
110	1700007J10Rik	0.244521	0	-0.507838	1.96862	0.796433	NA
111	1700007K13Rik	36.1327	0	-0.252646	0.176606	0.152556	0.307213
112	1700007L15Rik	3.70097	0	0.0722256	0.414981	0.86183	0.92909
113	1700007P06Rik	21.9282	1	1.22459	0.23878	2.92022e-07	3.07532e-06
114	1700008C04Rik	0.0813881	0	0.51053	4.10595	0.901047	NA
115	1700008J07Rik	54.3287	0	-0.208683	0.105577	0.0480882	0.127104
116	1700008K24Rik	0.0413973	0	-0.23627	4.10595	0.954112	NA
117	1700008O03Rik	13.6486	0	0.0723857	0.214989	0.736347	0.855299
118	1700008P02Rik	0.0186307	0	0.221993	4.10595	0.956882	NA
119	1700009C05Rik	0.570841	0	1.22321	1.2802	0.339333	NA
120	1700009J07Rik	0.582659	0	0.673484	1.12516	0.549462	NA
121	1700009N14Rik	0	0	NA	NA	NA	NA
122	1700010B08Rik	0.0417957	0	0.221994	4.10595	0.956882	NA
123	1700010D01Rik	0	0	NA	NA	NA	NA
124	1700010G06Rik	8.54594	0	0.427896	0.320681	0.182094	0.349752
125	1700010H22Rik	0.0999869	0	0.0522672	3.47626	0.988004	NA
126	1700010I02Rik	0.302943	0	-0.456919	1.78716	0.798208	NA
127	1700010I14Rik	10.8598	0	-0.114318	0.275124	0.677765	0.816583
128	1700010J16Rik	0.080217	0	0.0522675	4.10595	0.989843	NA
129	1700010K23Rik	0.366851	0	-0.558757	1.44055	0.698106	NA
130	1700010L04Rik	0.980891	0	0.0532003	0.989933	0.957141	0.978631
131	1700010N08Rik	1.09213	0	2.43361	1.14521	0.0335836	0.0956938
132	1700011B04Rik	0	0	NA	NA	NA	NA
133	1700011C11Rik	0	0	NA	NA	NA	NA
134	1700011L22Rik	0.406878	0	0.622748	1.28256	0.627286	NA
135	1700011M02Rik	0	0	NA	NA	NA	NA
136	1700012A03Rik	0.0196706	0	0	4.10595	1	NA
137	1700012B07Rik	0.0613544	0	0.221994	4.10595	0.956882	NA
138	1700012B09Rik	1.906	0	-0.789509	0.620465	0.203214	0.377166
139	1700012C14Rik	2.31261	0	0.144402	0.493327	0.769744	0.875881
140	1700012D01Rik	1.95761	0	-0.81267	0.601068	0.176362	0.342031
141	1700012D14Rik	10.2904	0	0.546687	0.282351	0.052844	0.137051
142	1700012D16Rik	0.020712	0	-0.236271	4.10595	0.954112	NA
143	1700012H19Rik	0.801361	0	-0.0467093	0.937674	0.960271	NA
144	1700012I11Rik	0.436024	0	0.0220607	1.68297	0.989541	NA
145	1700012J15Rik	0.0589749	0	0.221993	4.10595	0.956882	NA
146	1700012P22Rik	0.204877	0	0.340806	1.8208	0.851524	NA
147	1700013D24Rik	0	0	NA	NA	NA	NA
148	1700013F07Rik	23.5218	0	-0.0865083	0.190957	0.65053	0.798496
149	1700013G24Rik	0.0203313	0	-0.236271	4.10595	0.954112	NA
150	1700013H16Rik	0.197828	0	-0.236271	1.99996	0.905958	NA
151	1700013N06Rik	0.041394	0	-0.23627	4.10595	0.954112	NA
152	1700014D04Rik	17.9702	0	-0.452865	0.201148	0.0243603	0.0738471
153	1700014L14Rik	0	0	NA	NA	NA	NA
154	1700015C15Rik	0.243258	0	-0.168381	2.16249	0.937936	NA
155	1700015G11Rik	0.0785764	0	0.221996	4.10595	0.956882	NA
156	1700015I17Rik	0.978713	0	-0.767721	1.05766	0.467919	0.65651
157	1700016A09Rik	10.4138	0	-0.180687	0.26507	0.495455	0.680235
158	1700016B01Rik	0.168765	0	-0.236271	2.76591	0.931925	NA
159	1700016C15Rik	0.0389041	0	0.510529	4.10595	0.901047	NA
160	1700016C19Rik	1.04158	0	-1.62583	0.96077	0.090605	0.208825
161	1700016D06Rik	0.225606	0	-0.626648	1.66369	0.706425	NA
162	1700016G22Rik	0.390163	0	-0.677567	1.66356	0.683789	NA
163	1700016H13Rik	0.406743	0	-0.715713	1.36613	0.600349	NA
164	1700016J18Rik	1.21653	0	-0.231071	0.809179	0.775213	0.879089
165	1700016K05Rik	0.347224	0	0.238968	1.64542	0.884527	NA
166	1700016K19Rik	55.1554	-1	-0.736766	0.13264	2.78192e-08	3.46051e-07
167	1700016L04Rik	1.09072	0	-0.224135	0.841764	0.790033	0.887625
168	1700016L21Rik	0	0	NA	NA	NA	NA
169	1700016P04Rik	0	0	NA	NA	NA	NA
170	1700017B05Rik	397.066	1	0.226742	0.0745301	0.00234784	0.0102272
171	1700017G19Rik	0.511947	0	1.39341	1.54864	0.368248	NA
172	1700017J07Rik	0.123659	0	0.340804	2.93438	0.90754	NA
173	1700017L05Rik	0	0	NA	NA	NA	NA
174	1700017M07Rik	2.46191	0	0.274463	0.617248	0.656568	0.802207
175	1700017N19Rik	0.332518	0	-0.389028	1.78649	0.827616	NA
176	1700018A04Rik	1.69464	0	0.0662023	0.541158	0.902634	0.94953
177	1700018A23Rik	0.516145	0	-2.21112	1.28008	0.084108	NA
178	1700018B08Rik	0.383324	0	0.0134596	1.66892	0.993565	NA
179	1700018B24Rik	0.1787	0	0.408694	2.74728	0.88174	NA
180	1700018F24Rik	0.081373	0	0.510529	4.10595	0.901047	NA
181	1700018G05Rik	0	0	NA	NA	NA	NA
182	1700018L02Rik	21.8432	0	-0.398478	0.196529	0.0426029	0.11561
183	1700019A02Rik	5.3395	0	0.11437	0.357478	0.749016	0.863437
184	1700019C18Rik	0	0	NA	NA	NA	NA
185	1700019D03Rik	208.38	1	0.343242	0.0778602	1.04119e-05	8.1078e-05
186	1700019E08Rik	0	0	NA	NA	NA	NA
187	1700019F05Rik	0	0	NA	NA	NA	NA
188	1700019G24Rik	0.935596	0	1.65646	1.07446	0.123154	NA
189	1700019J19Rik	0.166238	0	-0.287189	2.77005	0.917426	NA
190	1700019L22Rik	10.7829	0	0.0805204	0.268288	0.76408	0.872793
191	1700019M22Rik	0	0	NA	NA	NA	NA
192	1700019N19Rik	4.29839	0	0.0332446	0.364335	0.927296	0.962323
193	1700019P21Rik	0	0	NA	NA	NA	NA
194	1700020A23Rik	0.0849483	0	0	4.10595	1	NA
195	1700020D05Rik	15.8534	0	-0.251652	0.229048	0.271904	0.461571
196	1700020D12Rik	0.244012	0	-1.29887	2.13519	0.542976	NA
197	1700020D14Rik	0	0	NA	NA	NA	NA
198	1700020G03Rik	3.77927	0	-0.109898	0.490593	0.822749	0.906774
199	1700020G17Rik	0.0199786	0	0.221993	4.10595	0.956882	NA
200	1700020L24Rik	7.89285	0	0.289602	0.358018	0.418571	0.612197
201	1700020M21Rik	0.0420315	0	0	4.10595	1	NA
202	1700020N01Rik	0.221059	0	0.340805	1.97195	0.862788	NA
203	1700020N15Rik	0.225129	0	0.238967	1.97352	0.903622	NA
204	1700020N18Rik	3.88298	0	0.92752	0.705839	0.188824	0.358664
205	1700021F02Rik	0.265574	0	1.15277	1.92517	0.549314	NA
206	1700021F07Rik	0.181715	0	1.21682	2.45674	0.620391	NA
207	1700021G15Rik	0.434297	0	-0.100489	1.48779	0.94615	NA
208	1700021L23Rik	0.547352	0	-0.585953	1.12811	0.603473	NA
209	1700021N21Rik	2.4574	0	0.447028	0.553793	0.419545	0.613162
210	1700022A21Rik	0	0	NA	NA	NA	NA
211	1700022A22Rik	0.0398402	0	0.221994	4.10595	0.956882	NA
212	1700022E09Rik	0	0	NA	NA	NA	NA
213	1700022H01Rik	0.224835	0	-0.677567	1.97388	0.731398	NA
214	1700022H16Rik	0.100702	0	0	3.96046	1	NA
215	1700022I11Rik	0.936273	0	1.36196	0.811068	0.0931096	NA
216	1700022N22Rik	1.335	0	0.430429	0.671489	0.521518	0.701162
217	1700023A20Rik	0.0829257	0	0.0522675	4.10595	0.989843	NA
218	1700023C21Rik	0.12342	0	0	2.62515	1	NA
219	1700023D09Rik	7.1524	0	0.128253	0.283324	0.650785	0.798634
220	1700023F02Rik	1.57195	0	0.836625	0.694024	0.228022	0.409531
221	1700023G09Rik	0.0812617	0	0	4.10595	1	NA
222	1700024B05Rik	0.427942	0	1.21398	1.16784	0.298565	NA
223	1700024B18Rik	1.26716	0	0.715285	0.88669	0.419845	0.613411
224	1700024G13Rik	1.51306	0	0.405487	0.680114	0.551039	0.724922
225	1700024I08Rik	0.0197871	0	0	4.10595	1	NA
226	1700024J04Rik	0.777903	0	-0.303231	1.1887	0.79865	NA
227	1700024N05Rik	0.0827753	0	0.799065	4.10595	0.845697	NA
228	1700025B11Rik	0.557128	0	0.459616	1.24519	0.712042	NA
229	1700025C18Rik	0	0	NA	NA	NA	NA
230	1700025D23Rik	0.161821	0	-0.575728	2.50516	0.818234	NA
231	1700025F24Rik	0.183598	0	-0.575729	2.45199	0.814364	NA
232	1700025G04Rik	1262.37	-1	-0.394466	0.0524727	5.5814e-14	1.52501e-12
233	1700025H01Rik	0.0198749	0	0.221993	4.10595	0.956882	NA
234	1700025J12Rik	0.610888	0	-1.45471	1.10827	0.189321	NA
235	1700025K04Rik	0.0620003	0	0.221995	4.10595	0.956882	NA
236	1700025K24Rik	0.166297	0	-1.08491	3.09511	0.725945	NA
237	1700025M24Rik	0.208214	0	-0.456918	2.17854	0.833874	NA
238	1700025N23Rik	0.362955	0	-1.14478	1.79411	0.523425	NA
239	1700025O08Rik	0	0	NA	NA	NA	NA
240	1700026D11Rik	2.08253	0	-0.102852	0.772209	0.894041	0.94521
241	1700026F02Rik	0	0	NA	NA	NA	NA
242	1700026J12Rik	0.182031	0	0.459613	2.4554	0.851516	NA
243	1700026J14Rik	0.426793	0	-0.278669	1.30545	0.830963	NA
244	1700027A15Rik	0.0387874	0	0	4.10595	1	NA
245	1700027F06Rik	0.0199434	0	0	4.10595	1	NA
246	1700027F09Rik	0.14005	0	0.510532	2.86189	0.858417	NA
247	1700027H10Rik	0.0599359	0	0.799065	4.10595	0.845697	NA
248	1700027I24Rik	0.145001	0	-0.28719	2.54488	0.91015	NA
249	1700027J07Rik	0.181445	0	0.748152	2.4571	0.760758	NA
250	1700028B04Rik	0.671612	0	0.587175	0.943946	0.533914	NA
251	1700028D13Rik	0.0210627	0	0	4.10595	1	NA
252	1700028E10Rik	5.23004	0	-0.39297	0.367364	0.284754	0.475815
253	1700028I16Rik	0.484667	0	1.17413	1.27038	0.355363	NA
254	1700028J19Rik	14.7928	0	-0.515099	0.236397	0.0293345	0.085849
255	1700028K03Rik	8.5094	0	-0.541484	0.301819	0.0728019	0.175913
256	1700028M03Rik	0	0	NA	NA	NA	NA
257	1700028P14Rik	15.0016	0	-0.0932045	0.224381	0.677861	0.816625
258	1700028P15Rik	0.161694	0	0.0013478	2.25763	0.999524	NA
259	1700029B22Rik	0.102526	0	0.171074	3.45379	0.960495	NA
260	1700029F12Rik	0.446102	0	-0.100489	1.25553	0.936207	NA
261	1700029H14Rik	1.75764	0	-0.254725	0.660165	0.699607	0.832338
262	1700029I15Rik	19.265	0	-0.33976	0.201785	0.0922263	0.211894
263	1700029J03Rik	0	0	NA	NA	NA	NA
264	1700029J07Rik	51.9396	0	-0.0940069	0.11251	0.403413	0.598405
265	1700029M03Rik	0.0616973	0	-0.575727	4.10595	0.888488	NA
266	1700029M20Rik	0.605583	0	-0.28007	1.26904	0.825331	NA
267	1700029N11Rik	0.0197871	0	0	4.10595	1	NA
268	1700029P11Rik	0.206	0	-0.0495715	2.17532	0.981819	NA
269	1700030A11Rik	0.659752	0	-0.288729	0.942899	0.759441	NA
270	1700030C10Rik	6.10244	0	-1.05799	0.798077	0.184948	0.353654
271	1700030C12Rik	1.15681	0	-0.484859	0.843337	0.565339	0.735452
272	1700030C14Rik	5.18133	0	0.494968	0.603532	0.412149	0.606055
273	1700030F04Rik	0.551097	0	-0.970916	1.19404	0.416142	NA
274	1700030I03Rik	0.257929	0	1.69913	1.92486	0.377381	NA
275	1700030J22Rik	212.752	-1	-0.418694	0.069872	2.0689e-09	3.10635e-08
276	1700030K09Rik	85.6525	0	0.0167778	0.111275	0.880151	0.938136
277	1700030L20Rik	0.0826407	0	0.340802	4.10595	0.93385	NA
278	1700030L22Rik	0.496037	0	-0.897212	1.30165	0.490641	NA
279	1700030M09Rik	1.20349	0	0.976298	0.781218	0.211404	0.387741
280	1700030N03Rik	0.387156	0	0.473886	1.53442	0.757445	NA
281	1700030O20Rik	0.225397	0	-0.796376	1.80363	0.658822	NA
282	1700031A10Rik	3.55063	0	-0.928056	1.2823	0.469223	0.657615
283	1700031F05Rik	0.80388	0	1.14211	1.12857	0.31154	NA
284	1700031L13Rik	0.0216718	0	0	4.10595	1	NA
285	1700031M16Rik	0.138732	0	-0.23627	2.56914	0.926726	NA
286	1700031P21Rik	0.243321	0	0.238967	2.15789	0.911822	NA
287	1700034B16Rik	0	0	NA	NA	NA	NA
288	1700034E13Rik	0	0	NA	NA	NA	NA
289	1700034G24Rik	0.0209705	0	0	4.10595	1	NA
290	1700034H15Rik	233.268	0	0.141276	0.110972	0.202987	0.376872
291	1700034I23Rik	2.75292	0	1.28803	0.691064	0.0623439	0.155916
292	1700034J05Rik	0.0799647	0	0	4.10595	1	NA
293	1700034K08Rik	0.341404	0	0.868828	1.35143	0.520291	NA
294	1700034P13Rik	1.15087	0	0.691903	0.826311	0.402401	0.597384
295	1700036A12Rik	2.921	0	0.435167	0.452325	0.336015	0.531184
296	1700036G14Rik	0	0	NA	NA	NA	NA
297	1700037C18Rik	11.5672	0	-0.158928	0.22844	0.48661	0.672464
298	1700037F03Rik	0.362693	0	-0.287187	3.10536	0.926316	NA
299	1700037H04Rik	1280.23	-1	-0.22689	0.0631712	0.00032857	0.00180551
300	1700039E22Rik	0.265163	0	-0.2193	1.94232	0.910105	NA
301	1700039I01Rik	0.854524	0	0.506491	0.908048	0.576994	NA
302	1700039M10Rik	0.928733	0	1.00003	0.821747	0.223623	NA
303	1700040D17Rik	10.252	0	-0.424979	0.2495	0.0885079	0.205094
304	1700040F15Rik	0.019986	0	0	4.10595	1	NA
305	1700040G22Rik	0	0	NA	NA	NA	NA
306	1700040K01Rik	0.447507	0	-0.558757	1.4804	0.705849	NA
307	1700040P09Rik	0.0411513	0	-0.23627	4.10595	0.954112	NA
308	1700041A01Rik	0.182645	0	-0.456919	2.21531	0.836592	NA
309	1700041B01Rik	0.304255	0	-0.168381	1.34511	0.900381	NA
310	1700041C23Rik	0.0400998	0	-0.405999	4.10595	0.921233	NA
311	1700041I07Rik	0.0411732	0	0.221994	4.10595	0.956882	NA
312	1700041M19Rik	0.0202734	0	0.221993	4.10595	0.956882	NA
313	1700042G07Rik	0.139338	0	0.171075	2.56762	0.946878	NA
314	1700042G15Rik	1.30097	0	-0.172771	1.03614	0.867572	0.931524
315	1700042O10Rik	0.124273	0	-0.405997	2.93093	0.889828	NA
316	1700044C05Rik	0	0	NA	NA	NA	NA
317	1700044K03Rik	0	0	NA	NA	NA	NA
318	1700045H11Rik	0.329972	0	-0.507837	1.77516	0.774817	NA
319	1700046C09Rik	0	0	NA	NA	NA	NA
320	1700047A11Rik	0.0414826	0	0.221994	4.10595	0.956882	NA
321	1700047E10Rik	0.103255	0	0.171075	3.05153	0.955293	NA
322	1700047F07Rik	2.43822	0	-1.69496	0.697496	0.0150964	0.0502151
323	1700047G03Rik	0.406005	0	-0.0495708	1.67072	0.97633	NA
324	1700047L14Rik	0.0410121	0	-0.236271	4.10595	0.954112	NA
325	1700047M11Rik	96.2511	-1	-0.364684	0.126077	0.00382133	0.0156144
326	1700048B10Rik	0	0	NA	NA	NA	NA
327	1700048F04Rik	2.5038	0	-0.243964	0.531499	0.646226	0.795434
328	1700048M11Rik	0	0	NA	NA	NA	NA
329	1700048O14Rik	0.0612014	0	0	4.10595	1	NA
330	1700048O20Rik	92.5685	0	0.25603	0.18373	0.163466	0.323858
331	1700049E15Rik	0.122725	0	-0.405998	2.93969	0.890154	NA
332	1700049E17Rik1	0.291381	0	-0.677566	1.78259	0.70387	NA
333	1700049E17Rik2	0.658375	0	-0.988637	1.02012	0.332477	NA
334	1700049E22Rik	0.324213	0	-0.121952	1.52705	0.936348	NA
335	1700049J03Rik	2.00138	0	-0.799778	0.68088	0.240145	0.42501
336	1700049L16Rik	0	0	NA	NA	NA	NA
337	1700051A21Rik	1.99403	0	-0.363155	0.544684	0.504947	0.687675
338	1700052H01Rik	0.0405865	0	-0.236271	4.10595	0.954112	NA
339	1700052I22Rik	0.145945	0	-0.406	2.5412	0.873065	NA
340	1700052K11Rik	135.624	1	0.246745	0.0843022	0.00342344	0.0141891
341	1700054A03Rik	0.0622183	0	-0.405998	4.10595	0.921233	NA
342	1700054K19Rik	0	0	NA	NA	NA	NA
343	1700054M17Rik	0.284267	0	-0.966105	1.52869	0.527399	NA
344	1700054O19Rik	0.177769	0	1.26653	2.4517	0.60544	NA
345	1700055C04Rik	0.0210627	0	0	4.10595	1	NA
346	1700055D16Rik	5.45263	0	0.17449	0.371189	0.638294	0.789292
347	1700055D18Rik	11.2205	0	-0.0437104	0.25906	0.866011	0.930965
348	1700055K11Rik	0.121174	0	0.917876	3.32781	0.782686	NA
349	1700055L01Rik	1.92143	0	-0.467674	0.609193	0.442669	0.634199
350	1700056E22Rik	1.92484	0	-0.195149	0.722898	0.787196	0.886059
351	1700057G04Rik	0.446758	0	0.534649	1.24305	0.667116	NA
352	1700057H15Rik	0.735325	0	-0.297941	0.85749	0.728248	NA
353	1700057H21Rik	0.0806532	0	0.171073	4.10595	0.966766	NA
354	1700060C16Rik	0	0	NA	NA	NA	NA
355	1700060C20Rik	1.7452	0	-0.406847	0.706086	0.56448	0.734906
356	1700061F12Rik	0.0794695	0	0.340803	3.68042	0.926222	NA
357	1700061I17Rik	0.0634889	0	-0.405999	4.10595	0.921233	NA
358	1700061J23Rik	0.36785	0	1.36456	1.37169	0.319835	NA
359	1700061N14Rik	0.0609425	0	0	4.10595	1	NA
360	1700062C10Rik	0	0	NA	NA	NA	NA
361	1700063A18Rik	0.100921	0	-0.117461	3.4679	0.97298	NA
362	1700063D05Rik	28.4931	0	-0.444104	0.260904	0.0887226	0.205477
363	1700063H04Rik	0.0621353	0	-0.236271	4.10595	0.954112	NA
364	1700063H06Rik	0.0622646	0	0.340801	4.10595	0.93385	NA
365	1700063O14Rik	0.266102	0	0.289887	1.78832	0.871227	NA
366	1700064F23Rik	0.0202733	0	-0.236271	4.10595	0.954112	NA
367	1700064J06Rik	0.0626933	0	0	4.10595	1	NA
368	1700064M15Rik	0.87315	0	0.293929	0.916095	0.748324	NA
369	1700065D16Rik	2.51727	0	0.605222	0.478283	0.205726	0.380706
370	1700065I16Rik	0	0	NA	NA	NA	NA
371	1700065J11Rik	0.0609483	0	-0.236271	4.10595	0.954112	NA
372	1700065J18Rik	0.48615	0	0.692913	1.22195	0.570676	NA
373	1700065L07Rik	0.0592236	0	0.221993	4.10595	0.956882	NA
374	1700065O20Rik	0.0398107	0	-0.236271	4.10595	0.954112	NA
375	1700066B17Rik	0.536974	0	-0.565439	1.10172	0.60779	NA
376	1700066B19Rik	0.979052	0	0.894326	0.860219	0.298503	0.492075
377	1700066C05Rik	0	0	NA	NA	NA	NA
378	1700066J03Rik	0.506754	0	0.333945	1.17769	0.776747	NA
379	1700066M21Rik	315.331	-1	-0.247788	0.0637651	0.000101928	0.000635012
380	1700066N21Rik	0	0	NA	NA	NA	NA
381	1700066O22Rik	0.0379315	0	0	4.10595	1	NA
382	1700067G17Rik	0.0628219	0	-0.405998	4.10595	0.921233	NA
383	1700067K01Rik	1.59026	0	-0.399009	0.713171	0.575831	0.743764
384	1700067P10Rik	3.59057	0	-0.646359	0.757526	0.393521	0.589406
385	1700069L16Rik	0.667048	0	0.712913	1.10528	0.518923	NA
386	1700069P05Rik	0	0	NA	NA	NA	NA
387	1700071G01Rik	0	0	NA	NA	NA	NA
388	1700071K01Rik	1.99118	0	-1.30325	0.653374	0.0460814	0.123095
389	1700071M16Rik	0.0401333	0	0	4.10595	1	NA
390	1700072B07Rik	0	0	NA	NA	NA	NA
391	1700072F12Rik	0	0	NA	NA	NA	NA
392	1700072I22Rik	0.178006	0	0.510534	2.02734	0.801177	NA
393	1700072O05Rik	0.188582	0	-0.236263	3.90077	0.951703	NA
394	1700073E17Rik	0.876151	0	-1.17952	1.14741	0.303956	NA
395	1700074H08Rik	0.101734	0	1.0876	3.46071	0.753314	NA
396	1700074P13Rik	0.24284	0	-0.28719	1.96761	0.883954	NA
397	1700080F18Rik	0.104769	0	-0.236269	3.43455	0.945155	NA
398	1700080G11Rik	0	0	NA	NA	NA	NA
399	1700080N15Rik	0.204898	0	-1.08491	2.67784	0.685371	NA
400	1700080O16Rik	0.0397935	0	0.510529	4.10595	0.901047	NA
401	1700081B01Rik	1.47128	0	0.0907875	0.697002	0.896365	0.946637
402	1700081H04Rik	0.0203313	0	-0.236271	4.10595	0.954112	NA
403	1700082M22Rik	3.81155	0	-0.406032	0.433371	0.348802	0.544797
404	1700083H02Rik	0	0	NA	NA	NA	NA
405	1700084D21Rik	0.243249	0	-0.507838	1.65678	0.759208	NA
406	1700084E18Rik	4.34072	0	-0.150067	0.40664	0.712096	0.840002
407	1700084F23Rik	0.0580658	0	0	4.10595	1	NA
408	1700084J12Rik	0.167071	0	-0.287191	2.24211	0.898078	NA
409	1700084M14Rik	0	0	NA	NA	NA	NA
410	1700085C21Rik	0.733105	0	0.684271	1.31367	0.602446	NA
411	1700086D15Rik	4.39519	0	0.13693	0.398855	0.731366	0.852017
412	1700086L19Rik	169.156	0	-0.130295	0.0949436	0.169957	0.333345
413	1700086O06Rik	44.238	0	0.221238	0.15604	0.156241	0.313137
414	1700086P04Rik	21.1997	0	-0.293075	0.205953	0.154732	0.310688
415	1700087M22Rik	0.020417	0	-0.236271	4.10595	0.954112	NA
416	1700088E04Rik	94.4405	0	0.010347	0.133524	0.938232	0.967975
417	1700091H14Rik	0.225285	0	-0.456918	2.15044	0.831736	NA
418	1700091J24Rik	0.0990888	0	-0.236269	3.08204	0.938894	NA
419	1700092C02Rik	0.722991	0	0.39004	1.10507	0.724123	NA
420	1700092C10Rik	0	0	NA	NA	NA	NA
421	1700092E19Rik	0	0	NA	NA	NA	NA
422	1700092K14Rik	0.571485	0	-0.165598	1.17783	0.888189	NA
423	1700092M07Rik	0.487292	0	0.631134	1.19433	0.597191	NA
424	1700093K21Rik	12.6349	0	0.592993	0.287325	0.0390326	0.10799
425	1700094D03Rik	76.4807	-1	-0.29177	0.110965	0.00855377	0.0311165
426	1700094J05Rik	0.240321	0	0.120158	1.96349	0.951203	NA
427	1700094M23Rik	3.51294	0	-0.566492	0.449912	0.207988	0.383437
428	1700094M24Rik	0.0600198	0	0.510529	4.10595	0.901047	NA
429	1700095A13Rik	0.0418336	0	-0.405999	4.10595	0.921233	NA
430	1700095A21Rik	0.34691	0	-1.13583	1.67379	0.497391	NA
431	1700095B10Rik	0.0197871	0	0	4.10595	1	NA
432	1700095J03Rik	4.15021	0	0.663017	0.419688	0.114156	0.248653
433	1700095J07Rik	0.981808	0	0.935955	0.763909	0.220493	0.399558
434	1700095J12Rik	0.0628687	0	-0.405999	4.10595	0.921233	NA
435	1700095K22Rik	0	0	NA	NA	NA	NA
436	1700096J18Rik	0.11997	0	0.221995	2.95567	0.940129	NA
437	1700096K18Rik	46.5903	0	0.0659272	0.131478	0.616069	0.773948
438	1700096P03Rik	0	0	NA	NA	NA	NA
439	1700097N02Rik	3.85209	0	0.07124	0.552094	0.897329	0.947115
440	1700099I09Rik	1.56081	0	-0.75957	0.73251	0.299763	0.493296
441	1700100I10Rik	0.841506	0	-1.06624	0.97946	0.27633	NA
442	1700100L14Rik	0	0	NA	NA	NA	NA
443	1700101I11Rik	18.2262	0	-0.0615322	0.205833	0.764984	0.873358
444	1700101O22Rik	0.242387	0	0.49965	2.35665	0.832094	NA
445	1700102H20Rik	2.80254	0	0.219786	0.434468	0.612945	0.771572
446	1700102J08Rik	0.298845	0	0.510534	2.12039	0.809731	NA
447	1700102P08Rik	18.3207	0	0.270671	0.241942	0.263251	0.451942
448	1700104B16Rik	3.88841	0	0.498837	0.420668	0.235693	0.419153
449	1700104L18Rik	0	0	NA	NA	NA	NA
450	1700105F02Rik	0.285921	0	-0.677567	1.42841	0.635251	NA
451	1700105P06Rik	3.11917	0	0.0378622	0.480819	0.937235	0.967388
452	1700108F19Rik	0.789337	0	-0.0420175	0.852574	0.960694	NA
453	1700108I11Rik	0.100431	0	0.799065	3.96311	0.840209	NA
454	1700108J01Rik	0.0221496	0	-0.236271	4.10595	0.954112	NA
455	1700108N06Rik	1.15727	0	-0.43819	1.04005	0.673525	0.813411
456	1700109G14Rik	0.386141	0	0.996053	1.32284	0.451469	NA
457	1700109G15Rik	0.0216272	0	0	4.10595	1	NA
458	1700109H08Rik	23.062	0	-0.334337	0.190758	0.0796569	0.18914
459	1700109I08Rik	0	0	NA	NA	NA	NA
460	1700109K24Rik	0.164742	0	0.00134735	2.48788	0.999568	NA
461	1700110C19Rik	10.5829	0	-0.0138943	0.265121	0.958204	0.979275
462	1700110I01Rik	0.555793	0	-0.895127	1.04862	0.393313	NA
463	1700110I07Rik	0.0208174	0	-0.236271	4.10595	0.954112	NA
464	1700110K17Rik	0.258464	0	0.748154	1.5373	0.626493	NA
465	1700111N16Rik	0.384864	0	1.17837	1.189	0.321658	NA
466	1700112D23Rik	6.4273	0	0.343725	0.326844	0.29296	0.485676
467	1700112H15Rik	0.689366	0	1.31601	1.14555	0.250639	NA
468	1700112J05Rik	0	0	NA	NA	NA	NA
469	1700112J16Rik	18.8205	0	-0.173078	0.245989	0.481681	0.668332
470	1700112M02Rik	0.143542	0	0.340805	2.30067	0.882238	NA
471	1700112N08Rik	0.451364	0	1.14109	1.26908	0.368572	NA
472	1700113A16Rik	28.1154	0	-0.126244	0.17644	0.474298	0.662075
473	1700113B09Rik	0.0818485	0	0.340802	4.10595	0.93385	NA
474	1700113H08Rik	0.60485	0	-0.847295	1.11806	0.448557	NA
475	1700116B05Rik	0.282799	0	-0.33811	1.6623	0.838823	NA
476	1700116H05Rik	0.288681	0	-0.168381	1.77161	0.92428	NA
477	1700119H24Rik	0.383963	0	0.803117	1.36065	0.555026	NA
478	1700120B22Rik	0.762835	0	0.0121542	1.08152	0.991034	NA
479	1700120C14Rik	16.4111	0	0.0486448	0.228581	0.831473	0.91118
480	1700120E14Rik	0.059224	0	0.221993	4.10595	0.956882	NA
481	1700120G07Rik	1.03688	0	0.0561391	0.874118	0.948792	0.974105
482	1700120K04Rik	0.881286	0	0.691963	0.914615	0.449312	NA
483	1700121C08Rik	9.501	0	0.151501	0.29342	0.605626	0.76652
484	1700121L16Rik	0	0	NA	NA	NA	NA
485	1700121M21Rik	0.0587016	0	0.221994	4.10595	0.956882	NA
486	1700121N20Rik	0.10416	0	0.340803	3.43972	0.921076	NA
487	1700122C19Rik	0.126477	0	-1.08491	4.10595	0.791603	NA
488	1700122E12Rik	0.827509	0	0.55498	0.936207	0.553317	NA
489	1700122H20Rik	0.468215	0	0.00134891	1.42486	0.999245	NA
490	1700122O11Rik	0.0792333	0	0	4.10595	1	NA
491	1700123J17Rik	0.507324	0	-0.270218	1.02619	0.792302	NA
492	1700123K08Rik	1.5052	0	0.0436122	0.789547	0.95595	0.978097
493	1700123L14Rik	1.46022	1	1.96125	0.709469	0.00570281	0.0220589
494	1700123M08Rik	14.3104	0	-0.192669	0.215187	0.370598	0.566386
495	1700123O12Rik	0.120868	0	0.00134701	3.32353	0.999677	NA
496	1700123O20Rik	205.578	0	0.070872	0.0672964	0.29228	0.484945
497	1700123O21Rik	0.347645	0	-0.966105	1.54904	0.532838	NA
498	1700124L16Rik	14.5218	-1	-0.802841	0.222985	0.000317697	0.0017511
499	1700124M09Rik	0.324357	0	0.694814	1.35433	0.607928	NA
500	1700125G02Rik	0.976635	0	0.021362	0.774793	0.978004	0.989093
501	1700125G22Rik	0.578612	0	-0.733635	1.07566	0.49522	NA
502	1700125H03Rik	0.187324	0	0.00134744	2.20378	0.999512	NA
503	1700125H20Rik	4.16257	0	0.780167	0.455075	0.0864607	0.201478
504	1700126A01Rik	0.0613555	0	0.340801	4.10595	0.93385	NA
505	1700126H18Rik	0.0607704	0	0.221994	4.10595	0.956882	NA
506	1700127F24Rik	0.221432	0	-0.966105	1.97132	0.624077	NA
507	1700128A07Rik	0.0611553	0	0.221993	4.10595	0.956882	NA
508	1700128E19Rik	0.0615191	0	0	4.10595	1	NA
509	1700128F08Rik	0.16358	0	0.171077	2.49926	0.945427	NA
510	1700129C05Rik	0.186912	0	0.171076	2.43404	0.943967	NA
511	1810006J02Rik	0.222364	0	0.171078	2.16142	0.936913	NA
512	1810007C17Rik	0.0635277	0	-0.236271	4.10595	0.954112	NA
513	1810007D17Rik	0.690022	0	1.91205	0.892373	0.0321407	NA
514	1810008I18Rik	0.0414975	0	0.221994	4.10595	0.956882	NA
515	1810009A15Rik	0.511211	0	-0.433218	1.12514	0.700211	NA
516	1810009J06Rik	0.201388	0	-0.117461	2.19429	0.957309	NA
517	1810010H24Rik	61.2399	0	0.32004	0.138964	0.0212769	0.0663776
518	1810010K12Rik	3.75047	0	0.0791171	0.467825	0.865705	0.930846
519	1810012K16Rik	3.34332	0	-0.391852	0.505036	0.437813	0.629693
520	1810013A23Rik	1.41647	0	-1.72794	1.2962	0.182504	0.350218
521	1810013D15Rik	1.04973	0	-0.379133	0.843813	0.653209	0.800463
522	1810013L24Rik	601.19	1	0.258809	0.054398	1.95819e-06	1.75013e-05
523	1810014B01Rik	26.6439	-1	-0.514293	0.171511	0.00271225	0.0116111
524	1810018F18Rik	0.958254	0	-0.00102403	0.935297	0.999126	NA
525	1810019D21Rik	1.39838	0	0.776642	0.696675	0.264943	0.45402
526	1810019N24Rik	1.54973	0	0.416704	0.63433	0.511232	0.692789
527	1810020O05Rik	37.2437	0	-0.361961	0.227378	0.11141	0.243901
528	1810021B22Rik	17.7165	0	-0.0287033	0.209013	0.890771	0.943714
529	1810021M19Rik	5.3297	0	-0.207689	0.39769	0.601504	0.763641
530	1810024B03Rik	14.8105	0	-0.37128	0.23136	0.108545	0.239027
531	1810030O07Rik	383.154	0	-0.0425028	0.0511648	0.40614	0.600842
532	1810034E14Rik	2.12913	0	-0.308204	0.545393	0.572004	0.740783
533	1810035K13Rik	0	0	NA	NA	NA	NA
534	1810037I17Rik	392.538	-1	-0.169457	0.0655453	0.00972824	0.0347283
535	1810041H14Rik	0.813175	0	-0.119796	0.888222	0.892714	NA
536	1810044D09Rik	7.45961	0	-0.244837	0.325098	0.451379	0.641723
537	1810046K07Rik	0.980568	0	1.49903	0.91795	0.102464	0.229148
538	1810049I09Rik	0.0425965	0	0	4.10595	1	NA
539	1810053B23Rik	0.611233	0	1.6786	1.15516	0.146188	NA
540	1810055G02Rik	818.601	0	0.0220257	0.0532196	0.678974	0.817451
541	1810058I24Rik	305.39	0	0.0830293	0.0605009	0.169949	0.333345
542	1810062G17Rik	1.87002	0	0.260108	0.604697	0.667089	0.809574
543	1810062O18Rik	18.1678	0	-0.15286	0.192794	0.427855	0.620556
544	1810063I02Rik	0	0	NA	NA	NA	NA
545	1810064F22Rik	0.45141	0	0.459616	1.3698	0.737222	NA
546	1810065E05Rik	0.221526	0	0.00134779	1.97128	0.999454	NA
547	1810073O08Rik	4.00032	0	0.633598	0.499243	0.204399	0.378745
548	2010001A14Rik	46.5033	0	0.0215546	0.128606	0.866897	0.9311
549	2010001M07Rik	0	0	NA	NA	NA	NA
550	2010003K11Rik	0.121703	0	-0.405999	2.63351	0.877478	NA
551	2010009K17Rik	0.166512	0	0.221995	2.77836	0.936316	NA
552	2010010A06Rik	0.575777	0	0.19766	1.01212	0.845164	NA
553	2010016I18Rik	0.949096	0	-0.00499497	0.858018	0.995355	NA
554	2010106C02Rik	0	0	NA	NA	NA	NA
555	2010106E10Rik	0.972452	0	0.368043	1.05788	0.72791	NA
556	2010109A12Rik	0.670398	0	0.340488	1.09606	0.756069	NA
557	2010109P13Rik	0.0212296	0	-0.236271	4.10595	0.954112	NA
558	2010110K18Rik	0.603218	0	0.525656	1.08007	0.62648	NA
559	2010203P06Rik	0.359548	0	1.3258	1.40625	0.345787	NA
560	2010204K13Rik	160.325	0	-0.191655	0.0947247	0.0430436	0.116536
561	2010308F09Rik	2.82384	0	0.728676	0.582258	0.210765	0.387092
562	2010310C07Rik	0.360639	0	0	2.04362	1	NA
563	2010315B03Rik	189.743	1	0.338535	0.106491	0.00147786	0.00680597
564	2010320M18Rik	92.2348	0	-0.0387905	0.122602	0.751704	0.865215
565	2010320O07Rik	2.77579	0	0.546904	0.45162	0.225902	0.406685
566	2200002D01Rik	0.450403	0	0.963553	1.11984	0.38955	NA
567	2200002J24Rik	0.0796181	0	0	4.10595	1	NA
568	2210010C04Rik	0.678706	0	-1.85178	1.07865	0.086023	NA
569	2210011K15Rik	0.491683	0	-0.100489	1.40606	0.943025	NA
570	2210016F16Rik	124.901	0	0.184291	0.086662	0.0334573	0.0954432
571	2210016L21Rik	2045.52	1	0.174535	0.0397455	1.12665e-05	8.73227e-05
572	2210039B01Rik	1.5286	0	0.0480891	0.742707	0.948374	0.974027
573	2210404E10Rik	0.0197871	0	0	4.10595	1	NA
574	2210406O10Rik	27.0419	0	-0.240343	0.168214	0.153064	0.307962
575	2210407C18Rik	0.267111	0	-0.507838	1.52937	0.739846	NA
576	2210408F21Rik	67.0529	-1	-0.339471	0.12737	0.0076935	0.0284152
577	2210408I21Rik	153.9	0	0.0623328	0.0835345	0.455551	0.645256
578	2210409D07Rik	0.605864	0	0.665715	1.04444	0.523872	NA
579	2210409E12Rik	0.0613868	0	-0.405999	4.10595	0.921233	NA
580	2210414B05Rik	0.0416349	0	-0.405999	4.10595	0.921233	NA
581	2210416O15Rik	3.35348	0	-0.762972	0.519196	0.14169	0.290964
582	2210417A02Rik	0.0996936	0	0.799068	3.07744	0.795131	NA
583	2210418O10Rik	775.122	0	0.0225718	0.0715981	0.752567	0.865887
584	2210420H20Rik	0.283129	0	1.09832	1.76146	0.532937	NA
585	2300002M23Rik	0.221673	0	0.510529	4.10595	0.901047	NA
586	2300003K06Rik	0	0	NA	NA	NA	NA
587	2300009A05Rik	104.727	-1	-0.393256	0.0905393	1.40242e-05	0.000106019
588	2310001H17Rik	3.18206	0	-0.231483	0.546024	0.671608	0.812438
589	2310001K24Rik	0.205102	0	-0.28719	2.40724	0.905036	NA
590	2310002D06Rik	0.727019	0	0.0239582	1.00144	0.980914	NA
591	2310002F09Rik	5.14648	1	0.980081	0.402198	0.0148173	0.0493857
592	2310002L09Rik	0.118982	0	0.62934	2.96152	0.831712	NA
593	2310003N18Rik	0.0202734	0	0.221993	4.10595	0.956882	NA
594	2310005A03Rik	0.0196272	0	0	4.10595	1	NA
595	2310005E17Rik	0	0	NA	NA	NA	NA
596	2310008N11Rik	1.92589	0	0.918104	0.701978	0.190914	0.361612
597	2310009B15Rik	54.0674	0	0.269192	0.124683	0.0308491	0.0894706
598	2310010J17Rik	10.7753	-1	-0.763697	0.26315	0.00370621	0.0151839
599	2310011J03Rik	380.575	0	-0.0261569	0.0572358	0.647669	0.7964
600	2310015A10Rik	168.944	0	0.0323869	0.10705	0.76224	0.871172
601	2310015A16Rik	0.262607	0	-0.745455	2.13249	0.726661	NA
602	2310015D24Rik	4.06245	0	-0.861315	0.482031	0.0739625	0.178129
603	2310015K22Rik	0.179419	0	0.91788	2.46303	0.7094	NA
604	2310016D03Rik	0.205928	0	-0.168381	1.81904	0.926249	NA
605	2310016D23Rik	0	0	NA	NA	NA	NA
606	2310016G11Rik	3.18631	0	-0.582704	0.491384	0.235685	0.419153
607	2310020H05Rik	0.020712	0	-0.236271	4.10595	0.954112	NA
608	2310022A10Rik	471.644	0	0.0819021	0.0502398	0.103054	0.230137
609	2310022B05Rik	1364.44	0	-0.0190277	0.0684449	0.781012	0.882046
610	2310026I22Rik	4.40775	0	-0.254984	0.459935	0.579311	0.74663
611	2310030A07Rik	0.222062	0	0.289886	1.80863	0.872661	NA
612	2310030G06Rik	34.4038	0	-0.125697	0.146278	0.390173	0.58556
613	2310033P09Rik	164.64	-1	-0.268348	0.0899743	0.00285907	0.012158
614	2310034C09Rik	0	0	NA	NA	NA	NA
615	2310034G01Rik	3.6525	0	0.0469037	0.371809	0.899613	0.948158
616	2310034O05Rik	1.44253	0	-0.069162	0.65447	0.915839	0.956068
617	2310039H08Rik	33.7876	0	-0.366937	0.159314	0.0212662	0.0663524
618	2310039L15Rik	0.33534	0	-0.219299	1.64756	0.89411	NA
619	2310040G24Rik	7.8794	0	-0.0251441	0.301764	0.933594	0.965546
620	2310043L19Rik	0.726576	0	-0.392017	0.87903	0.655622	NA
621	2310043M15Rik	1.06503	1	2.07797	0.797285	0.00915243	0.0329329
622	2310043O21Rik	0.12029	0	-0.117462	3.32756	0.971841	NA
623	2310047D07Rik	19.2866	0	-0.28561	0.177739	0.108075	0.238268
624	2310047K21Rik	87.5203	0	-0.215294	0.111365	0.0532088	0.137883
625	2310050C09Rik	0	0	NA	NA	NA	NA
626	2310057J18Rik	0.0999283	0	0	3.47679	1	NA
627	2310057M21Rik	247.532	0	-0.134194	0.0558788	0.0163273	0.0535429
628	2310057N15Rik	0	0	NA	NA	NA	NA
629	2310061I04Rik	2664.77	0	-0.11842	0.0794892	0.136286	0.282614
630	2310061N02Rik	0	0	NA	NA	NA	NA
631	2310065F04Rik	1.72808	0	-1.3102	0.754675	0.0825439	0.194456
632	2310067E19Rik	28.4729	0	-0.123303	0.19528	0.527769	0.706576
633	2310068J16Rik	9.47896	0	0.688368	0.283666	0.0152375	0.0505964
634	2310069B03Rik	0.895271	0	0.110046	1.18389	0.925941	NA
635	2310069G16Rik	50.4123	0	-0.0319041	0.136074	0.814626	0.902548
636	2310075C17Rik	2.80976	1	1.64731	0.604146	0.00639754	0.0243336
637	2310075K07Rik	19.3853	0	-0.273769	0.201185	0.173582	0.338214
638	2310079G19Rik	0	0	NA	NA	NA	NA
639	2310081J21Rik	0.452041	0	-1.12658	1.94318	0.562073	NA
640	2400006E01Rik	0.877136	0	0.818166	0.832408	0.325662	NA
641	2410002F23Rik	995.776	1	0.131479	0.0497615	0.00823708	0.0301009
642	2410003I16Rik	3.36135	0	0.420741	0.531355	0.428462	0.621047
643	2410003L11Rik	0.864728	0	-1.29492	0.859384	0.131862	NA
644	2410004B18Rik	130.697	-1	-0.190626	0.0750271	0.011061	0.0387351
645	2410004I01Rik	5.46331	0	-0.291432	0.403154	0.469754	0.657988
646	2410004P03Rik	32.0173	0	0.187988	0.205905	0.36125	0.556892
647	2410006H16Rik	182.449	1	1.5221	0.113733	7.59404e-41	2.3901e-38
648	2410012E07Rik	0.0411087	0	0.221994	4.10595	0.956882	NA
649	2410017I17Rik	0.179025	0	0.91788	2.4642	0.709531	NA
650	2410018L13Rik	11.836	0	-0.435794	0.277889	0.116828	0.252856
651	2410021H03Rik	0.201694	0	0.917882	1.99258	0.64505	NA
652	2410022M11Rik	41.7001	0	-0.0278765	0.16619	0.866789	0.9311
653	2410080I02Rik	25.806	1	0.40682	0.148361	0.00610487	0.0233705
654	2410124H12Rik	0.30353	0	-0.558757	1.79981	0.756216	NA
655	2410137M14Rik	19.5017	0	-0.664267	0.412677	0.107473	0.237235
656	2410141K09Rik	0.0607103	0	0.340801	4.10595	0.93385	NA
657	2500002B13Rik	10.0629	0	0.318323	0.264474	0.228742	0.41032
658	2500004C02Rik	62.5311	0	-0.102141	0.111999	0.361778	0.557361
659	2510002D24Rik	291.142	0	-0.117655	0.0814314	0.148504	0.301095
660	2510003B16Rik	3.63764	0	-0.330755	0.427251	0.438843	0.630622
661	2510009E07Rik	1061.69	0	-0.00580476	0.0464764	0.900605	0.94856
662	2510039O18Rik	787.423	1	0.318754	0.0570208	2.26889e-08	2.868e-07
663	2600006K01Rik	3.16179	0	-0.361712	0.446483	0.417862	0.611512
664	2600014E21Rik	58.6667	0	-0.0233475	0.164165	0.886907	0.941872
665	2610001J05Rik	227.552	1	0.309046	0.0560908	3.59371e-08	4.39734e-07
666	2610002M06Rik	762.808	-1	-0.241709	0.0563692	1.80319e-05	0.000133516
667	2610005L07Rik	964.023	1	0.333027	0.0878812	0.000150945	0.000901104
668	2610008E11Rik	312.744	1	0.300152	0.0682176	1.08288e-05	8.41135e-05
669	2610016A17Rik	0.403564	0	-0.677567	1.23532	0.583351	NA
670	2610017A05Rik	3.11586	0	-1.14621	0.62667	0.0673923	0.165758
671	2610020C07Rik	8.963	0	-0.233906	0.288213	0.417036	0.610759
672	2610024D14Rik	0.121947	0	-0.28719	2.94416	0.922293	NA
673	2610027F03Rik	1.89086	0	-0.642353	0.711774	0.366809	0.562302
674	2610027K06Rik	0.877448	0	0.967129	0.858186	0.259765	NA
675	2610028E06Rik	6.76763	0	-0.0931104	0.410881	0.820726	0.905946
676	2610028H24Rik	2.3827	0	-0.328026	0.69118	0.63508	0.787327
677	2610035D17Rik	109.521	1	0.296059	0.0963553	0.0021222	0.00935241
678	2610035F20Rik	3.79446	0	0.148144	0.43913	0.735846	0.855077
679	2610037D02Rik	1.44492	0	1.83178	0.820859	0.0256456	0.0769368
680	2610042L04Rik	34.458	0	0.471875	0.210138	0.0247328	0.0746849
681	2610044O15Rik8	109.583	1	0.971327	0.0955225	2.73917e-24	2.3485e-22
682	2610203C22Rik	2.21178	0	-0.342499	0.628608	0.585854	0.751602
683	2610206C17Rik	0.745239	0	0.605902	0.933832	0.516445	NA
684	2610300M13Rik	1.39708	0	-1.72504	0.950458	0.0695307	0.169858
685	2610301B20Rik	395.532	0	-0.00421576	0.0473301	0.929025	0.963152
686	2610306M01Rik	40.1818	0	-0.128006	0.148186	0.387689	0.583082
687	2610307P16Rik	2.07585	0	-0.0388892	0.579538	0.946499	0.973113
688	2610316D01Rik	40.9148	-1	-0.344838	0.128561	0.00731205	0.0272288
689	2610318M16Rik	2.49582	0	0.377666	0.680084	0.578674	0.746097
690	2610318N02Rik	17.6138	0	-0.290648	0.220526	0.187512	0.3571
691	2610507B11Rik	3705.67	0	-0.0402731	0.0400823	0.315012	0.508865
692	2610507I01Rik	190.153	0	0.266623	0.388555	0.492592	0.678068
693	2610524H06Rik	216.012	0	-0.158147	0.0781693	0.0430589	0.116536
694	2610528A11Rik	7.35496	0	0.208912	0.305694	0.494352	0.679355
695	2610528J11Rik	0.917482	0	-1.55125	1.07952	0.150723	NA
696	2700003A03Rik	3.40304	0	0.304652	0.398072	0.444082	0.635422
697	2700012I20Rik	2.4687	0	-0.0110278	0.537182	0.983621	0.992121
698	2700038G22Rik	24.9033	1	0.527598	0.19399	0.00653369	0.0247454
699	2700046A07Rik	5.75507	0	0.125139	0.422488	0.767082	0.874775
700	2700046G09Rik	46.0854	0	0.340752	0.143075	0.0172357	0.0560413
701	2700049A03Rik	134.812	0	-0.0292103	0.0747257	0.695871	0.829761
702	2700054A10Rik	156.664	1	0.575026	0.0865038	2.98309e-11	5.97675e-10
703	2700062C07Rik	168.617	0	-0.0112374	0.0745435	0.880173	0.938136
704	2700069I18Rik	5.19954	0	0.250552	0.354741	0.480005	0.666863
705	2700070H01Rik	7.54275	0	-0.336767	0.269095	0.21076	0.387092
706	2700081O15Rik	679.272	0	0.0231421	0.0431206	0.591487	0.755968
707	2700089I24Rik	0.359164	0	0.574318	1.78463	0.747594	NA
708	2700097O09Rik	36.6155	0	0.202401	0.143166	0.157437	0.315042
709	2700099C18Rik	3.1904	0	-0.069234	0.427307	0.871287	0.933498
710	2810001G20Rik	69.311	0	0.0713445	0.108039	0.509022	0.690995
711	2810002D19Rik	25.6389	0	0.14274	0.170674	0.402969	0.597996
712	2810004N23Rik	143.529	0	0.166432	0.0734497	0.0234556	0.0716991
713	2810006K23Rik	172.04	0	-0.0285709	0.0811361	0.724737	0.848178
714	2810013P06Rik	158.931	0	-0.00464557	0.0769474	0.951858	0.975798
715	2810021J22Rik	162.775	1	0.326461	0.0781193	2.9279e-05	0.000207051
716	2810025M15Rik	102.949	0	-0.129216	0.0916436	0.158545	0.316632
717	2810029C07Rik	82.1658	0	-0.215036	0.165392	0.193546	0.364653
718	2810030D12Rik	0.891241	0	0.708479	0.745564	0.341981	NA
719	2810032G03Rik	106.125	-1	-0.73618	0.0936214	3.73934e-15	1.19505e-13
720	2810039B14Rik	13.4073	0	0.225427	0.237134	0.341792	0.537837
721	2810047C21Rik1	10.9817	0	0.00787311	0.301693	0.97918	0.989717
722	2810048H02Rik	0.529021	0	-1.44658	1.25223	0.248007	NA
723	2810049E08Rik	41.5084	0	0.373566	0.158256	0.0182497	0.0587316
724	2810403D21Rik	8.36242	0	0.0277862	0.318863	0.930559	0.964099
725	2810404M03Rik	1.66144	0	0.698195	0.62053	0.260521	0.448939
726	2810405F15Rik	1.57096	0	-0.722148	0.652917	0.268713	0.458337
727	2810407A14Rik	10.836	0	-0.031431	0.232228	0.892338	0.944401
728	2810408A11Rik	15.668	0	-0.0585487	0.260461	0.822143	0.906469
729	2810408B13Rik	5.15448	0	-0.24007	0.476802	0.614613	0.772858
730	2810408I11Rik	4.7677	0	0.559589	0.385847	0.146978	0.299032
731	2810410L24Rik	53.4284	0	-0.280744	0.132074	0.0335321	0.0955967
732	2810414N06Rik	33.5877	0	0.0405335	0.150705	0.78796	0.886549
733	2810425M01Rik	0.0606562	0	0.0522649	4.10595	0.989844	NA
734	2810429I04Rik	26.1524	0	-0.0520285	0.16407	0.751158	0.864867
735	2810433D01Rik	3.67132	0	0.861931	0.432718	0.0463821	0.123633
736	2810442N19Rik	0.160971	0	0.459614	2.25976	0.83883	NA
737	2810454H06Rik	6.00512	0	0.35664	0.314438	0.256705	0.444602
738	2810459M11Rik	137.95	1	0.26002	0.0888051	0.00341163	0.0141449
739	2810471M01Rik	1.26742	0	-0.365835	0.94838	0.699684	0.83239
740	2900005J15Rik	31.8529	0	0.102352	0.173719	0.55574	0.728524
741	2900009J06Rik	7.06278	0	-0.344797	0.319521	0.280541	0.47109
742	2900024J01Rik	4.32413	0	0.294391	0.461962	0.523954	0.70313
743	2900026A02Rik	1245.68	-1	-0.198866	0.0689896	0.00394479	0.0160641
744	2900040C04Rik	6.52328	1	1.76714	0.642487	0.00595098	0.022873
745	2900041M22Rik	4.20732	0	0.107106	0.448898	0.811417	0.900685
746	2900052L18Rik	175.429	0	-0.198464	0.0876225	0.0235131	0.0718218
747	2900052N01Rik	585.694	1	0.53326	0.12494	1.97113e-05	0.000145001
748	2900057B20Rik	0.0599691	0	0.0522662	4.10595	0.989844	NA
749	2900060B14Rik	0.852496	0	0.318724	0.849866	0.707639	NA
750	2900060L22Rik	31.3335	0	-0.0941435	0.177829	0.596524	0.759951
751	2900060N12Rik	41.4181	0	0.384025	0.158977	0.0157091	0.0518645
752	2900076A07Rik	32.0789	0	-0.327315	0.161305	0.042441	0.115253
753	2900079G21Rik	312.623	0	0.0393246	0.0790587	0.6189	0.775777
754	2900089D17Rik	19.1311	1	0.529184	0.194185	0.00642719	0.0244202
755	2900092C05Rik	0.102658	0	-0.575724	4.10595	0.888488	NA
756	2900092D14Rik	175.893	0	-0.0357485	0.0940748	0.703945	0.835181
757	2900093K20Rik	10.8064	0	-0.289941	0.257301	0.259805	0.448326
758	3000002C10Rik	64.0687	0	0.0400446	0.121773	0.742272	0.859032
759	3010001F23Rik	17.2815	0	-0.333595	0.200941	0.0968822	0.219989
760	3010003L21Rik	5.81	0	0.0812649	0.342098	0.812231	0.901174
761	3100003L05Rik	0.466519	0	-0.445631	1.37695	0.746213	NA
762	3110004A20Rik	0.11815	0	0.510529	4.10595	0.901047	NA
763	3110006O06Rik	9.59587	0	0.110302	0.294797	0.708285	0.837522
764	3110009E18Rik	13.3591	0	-0.0792046	0.252528	0.753789	0.866491
765	3110009F21Rik	1.46718	0	0.162624	0.755607	0.829594	0.910339
766	3110015C05Rik	0.270611	0	-1.61429	2.13302	0.449164	NA
767	3110021A11Rik	4.20995	0	-0.0697419	0.412117	0.865617	0.930832
768	3110039M20Rik	35.3466	0	-0.177755	0.148011	0.229766	0.411711
769	3110040M04Rik	0.343955	0	0.790525	1.94302	0.684115	NA
770	3110040N11Rik	62.3118	0	-0.112066	0.120281	0.351492	0.547622
771	3110045C21Rik	3.38794	0	-0.117774	0.478379	0.805532	0.897043
772	3110053B16Rik	59.5776	0	0.596652	0.318967	0.0614042	0.15414
773	3110056K07Rik	43.2264	0	-0.292845	0.120912	0.0154368	0.0511146
774	3110067C02Rik	5.05768	0	-0.833175	0.372249	0.0252068	0.0759118
775	3110067G11Rik	6.46336	0	-0.821603	0.443435	0.063909	0.158919
776	3110070M22Rik	14.8882	0	0.272218	0.371972	0.464276	0.653335
777	3110082I17Rik	169.667	1	0.332964	0.0885626	0.000170152	0.00100181
778	3110082J24Rik	47.079	0	-0.315041	0.149563	0.0351685	0.0991867
779	3110083C13Rik	7.92264	0	-0.30955	0.294196	0.292712	0.485491
780	3110099E03Rik	3.30955	0	-0.151462	0.436294	0.728475	0.850624
781	3200001D21Rik	0.0829912	0	0.171073	4.10595	0.966766	NA
782	3300002A11Rik	3.44113	0	-0.174665	0.461369	0.704999	0.835634
783	3300002I08Rik	180.924	1	0.626295	0.0783055	1.26358e-15	4.31562e-14
784	3300002P13Rik	31.5	0	0.190541	0.891009	0.830665	0.910696
785	3300005D01Rik	0.277082	0	2.21601	1.87626	0.237571	NA
786	3425401B19Rik	5.76959	0	-0.37266	0.37935	0.325921	0.520637
787	3632454L22Rik	16.8732	0	-0.0711709	0.213806	0.739228	0.857203
788	3830403N18Rik	1.04173	0	-0.155447	0.921077	0.86598	0.930965
789	3830406C13Rik	272.583	0	-0.0814672	0.0594827	0.170813	0.334549
790	3830408C21Rik	45.3554	0	-0.123526	0.122166	0.311952	0.505895
791	3830417A13Rik	0.0426423	0	0	4.10595	1	NA
792	3830432H09Rik	0.453335	0	-0.889555	1.17753	0.449984	NA
793	3930402G23Rik	4.2737	0	0.39424	0.376757	0.295375	0.488377
794	4430402I18Rik	69.9162	0	-0.122693	0.110063	0.264954	0.45402
795	4631405J19Rik	0.242731	0	0.629344	1.80368	0.727147	NA
796	4632404H12Rik	126.675	-1	-0.241379	0.0898557	0.0072249	0.0269851
797	4632415L05Rik	485.707	1	0.539701	0.0481627	3.81957e-29	5.1896e-27
798	4632427E13Rik	6.95929	0	0.716486	0.336834	0.0334101	0.0953195
799	4632428C04Rik	11.4412	0	-0.123681	0.261899	0.636751	0.788338
800	4732414G09Rik	10.3285	0	0.0310932	0.388872	0.936271	0.966892
801	4732416N19Rik	5.87385	0	-0.23484	0.450371	0.602062	0.76407
802	4732419C18Rik	7.9767	1	0.724927	0.288678	0.0120322	0.0415686
803	4732440D04Rik	64.3033	0	-0.0787975	0.111064	0.478027	0.665303
804	4732465J04Rik	0.1808	0	0.799071	2.21996	0.718885	NA
805	4732471J01Rik	96.3285	1	0.268652	0.0890355	0.00254991	0.0109995
806	4732490B19Rik	0.462696	0	0.521648	1.1721	0.656281	NA
807	4732491K20Rik	63.0639	0	0.0705296	0.106352	0.507219	0.689643
808	4831407H17Rik	1.4264	0	-0.921995	0.737522	0.211254	0.387589
809	4831440D22Rik	0	0	NA	NA	NA	NA
810	4831440E17Rik	69.0537	0	-0.204453	0.107856	0.058011	0.147378
811	4833407H14Rik	1.2504	0	-1.3403	0.844737	0.112592	0.245861
812	4833411C07Rik	10.8126	0	0.546119	0.273471	0.0458263	0.122598
813	4833412C05Rik	10.6045	0	-0.333781	0.264898	0.207656	0.383222
814	4833413N01Rik	1.99964	0	0.00352546	0.516585	0.994555	0.997305
815	4833415N18Rik	19.4752	0	-0.145736	0.227544	0.521864	0.701461
816	4833417C18Rik	3.94421	0	-0.0520077	0.470315	0.911949	0.953564
817	4833418N02Rik	10.6568	0	0.24879	0.229705	0.278772	0.469225
818	4833419F23Rik	3.11745	0	0.811492	0.45147	0.0722652	0.174913
819	4833420G17Rik	304.634	0	-0.32874	0.229431	0.1519	0.306388
820	4833422C13Rik	48.4375	0	0.357212	0.149046	0.0165452	0.0541573
821	4833422M21Rik	1.80227	0	0.195213	0.586665	0.739323	0.857274
822	4833427F10Rik	0.0405468	0	0.510529	4.10595	0.901047	NA
823	4833428L15Rik	0.75351	0	0.065285	0.886761	0.941311	NA
824	4833438C02Rik	18.8741	0	-0.318572	0.191796	0.096715	0.21969
825	4833439F03Rik	42.121	0	-0.311429	0.137384	0.0233995	0.071545
826	4833439L19Rik	2367.57	-1	-0.317636	0.0372887	1.61922e-17	7.01399e-16
827	4833447I15Rik	12.3652	-1	-0.572116	0.228042	0.0121135	0.0418087
828	4921504A21Rik	37.8869	1	0.725594	0.14487	5.48294e-07	5.4444e-06
829	4921504E06Rik	0.746201	0	-0.423355	1.01839	0.677623	NA
830	4921507G05Rik	0.53168	0	-1.13917	1.12149	0.309741	NA
831	4921507P07Rik	23.2532	0	-0.146943	0.177016	0.406475	0.600854
832	4921508D12Rik	0.122609	0	0.510532	2.94036	0.862157	NA
833	4921509C19Rik	0.981984	0	0.567777	0.918571	0.536503	0.713387
834	4921509O07Rik	0.896866	0	1.08419	0.824501	0.188523	NA
835	4921511C10Rik	1.57849	0	-0.00599013	0.723962	0.993398	0.996824
836	4921511C20Rik	0.041941	0	0	4.10595	1	NA
837	4921511I17Rik	0.0396782	0	0	4.10595	1	NA
838	4921513H07Rik	0.0203313	0	-0.236271	4.10595	0.954112	NA
839	4921513I03Rik	0.0199434	0	0	4.10595	1	NA
840	4921515E04Rik	0.264788	0	-0.456919	1.95344	0.815059	NA
841	4921517D16Rik	1.5358	0	-0.711903	0.737532	0.33442	0.529722
842	4921517D22Rik	0.166578	0	-0.915185	2.76876	0.740992	NA
843	4921518K17Rik	0.0587432	0	0.51053	4.10595	0.901047	NA
844	4921524J17Rik	96.7771	0	0.216159	0.0924435	0.0193724	0.061621
845	4921524L21Rik	0.555679	0	-0.270218	1.23789	0.827204	NA
846	4921525D07Rik	0.329554	0	-0.726336	1.43124	0.611814	NA
847	4921525O09Rik	2.55471	0	-0.0711641	0.600712	0.905698	0.950502
848	4921528I07Rik	0.725523	0	0.185865	1.18803	0.875679	NA
849	4921529L05Rik	0.537506	0	0.00134864	1.29193	0.999167	NA
850	4921531C22Rik	23.8677	0	0.0385086	0.168474	0.819201	0.905202
851	4921531P14Rik	0.12529	0	-0.575728	2.61622	0.825823	NA
852	4921533I20Rik	0	0	NA	NA	NA	NA
853	4921534H16Rik	0.0201595	0	0	4.10595	1	NA
854	4921536K21Rik	16.4991	1	1.06968	0.219261	1.06844e-06	1.00475e-05
855	4921539E11Rik	0.123405	0	0.0522663	2.93583	0.985796	NA
856	4922502B01Rik	27.1416	0	0.249498	0.170854	0.144208	0.294915
857	4922502H24Rik	0	0	NA	NA	NA	NA
858	4922502N22Rik	0.363508	0	1.0394	1.44708	0.47259	NA
859	4930401C15Rik	0	0	NA	NA	NA	NA
860	4930401G09Rik	1.00576	0	0.897252	0.98215	0.360948	0.5566
861	4930401O10Rik	0.0416928	0	-0.23627	4.10595	0.954112	NA
862	4930401O12Rik	1.01385	0	1.28767	0.891196	0.148493	0.301095
863	4930402D18Rik	0	0	NA	NA	NA	NA
864	4930402F06Rik	0.141196	0	0.221996	2.86338	0.938202	NA
865	4930402F11Rik	0.0200911	0	0	4.10595	1	NA
866	4930402H24Rik	1944.82	-1	-0.118765	0.0393389	0.00253595	0.010945
867	4930402K13Rik	0	0	NA	NA	NA	NA
868	4930403D09Rik	0.573519	0	1.0176	1.08702	0.349203	NA
869	4930404A05Rik	0.0635556	0	-0.23627	4.10595	0.954112	NA
870	4930404H11Rik	0.436686	0	-0.737369	1.39722	0.597679	NA
871	4930404H24Rik	4.16493	0	-0.61298	0.465136	0.187554	0.357138
872	4930404I05Rik	0.180953	0	-0.796375	2.73958	0.771286	NA
873	4930404I20Rik	0	0	NA	NA	NA	NA
874	4930404K13Rik	0.677644	0	0.693637	0.883383	0.432333	NA
875	4930404N11Rik	3.36048	0	0.00538078	0.444725	0.990347	0.99525
876	4930405A10Rik	0	0	NA	NA	NA	NA
877	4930405A21Rik	4.79784	0	0.471275	0.345096	0.172053	0.336103
878	4930405D01Rik	0.367526	0	0.459615	1.5152	0.761634	NA
879	4930405D11Rik	0.539265	0	-1.02465	1.41237	0.468154	NA
880	4930405H06Rik	0.694882	0	2.6449	0.949608	0.00534858	NA
881	4930405J17Rik	0.491285	0	1.50615	1.21917	0.216684	NA
882	4930405L22Rik	0	0	NA	NA	NA	NA
883	4930405O22Rik	0.544552	0	1.05289	1.17246	0.369175	NA
884	4930406D18Rik	0	0	NA	NA	NA	NA
885	4930407G08Rik	0.262477	0	0.289886	1.67162	0.862324	NA
886	4930407I02Rik	8.58242	0	-0.407824	0.293137	0.164154	0.325013
887	4930407I10Rik	0.155291	0	0.629342	2.52033	0.802815	NA
888	4930407I19Rik	0.121178	0	-0.626647	3.78549	0.86852	NA
889	4930412B13Rik	0	0	NA	NA	NA	NA
890	4930412C18Rik	19.0326	1	0.534521	0.206115	0.00950567	0.0340315
891	4930412E21Rik	0.123021	0	0.221994	3.30876	0.946508	NA
892	4930412F09Rik	0.101847	0	-0.23627	3.06178	0.93849	NA
893	4930412M03Rik	1.31482	0	0.560941	0.825698	0.496914	0.681633
894	4930412O13Rik	0.916841	0	-0.537049	0.941251	0.568292	NA
895	4930413E15Rik	0.983404	0	0.989958	0.998916	0.321669	0.516389
896	4930413E20Rik	0	0	NA	NA	NA	NA
897	4930413F20Rik	3.09376	0	-0.10045	0.449848	0.823305	0.907209
898	4930413G21Rik	1.0364	0	0.338373	0.703267	0.630414	0.784236
899	4930413M19Rik	0	0	NA	NA	NA	NA
900	4930414F18Rik	0.0392505	0	0.221993	4.10595	0.956882	NA
901	4930414N06Rik	0.34393	0	-0.16838	1.44137	0.907003	NA
902	4930415L06Rik	0.0401822	0	0	4.10595	1	NA
903	4930415O20Rik	0.650948	0	1.68499	1.12897	0.135568	NA
904	4930417H01Rik	8.38107	0	-0.26322	0.401797	0.512398	0.693884
905	4930417O13Rik	1.93617	0	-0.779499	0.748551	0.297716	0.491169
906	4930417O22Rik	1.34492	0	-0.295738	0.838584	0.724341	0.848025
907	4930419G24Rik	0.689401	0	-0.437005	0.991151	0.659281	NA
908	4930422I22Rik	0	0	NA	NA	NA	NA
909	4930422M22Rik	0	0	NA	NA	NA	NA
910	4930423B08Rik	0.125573	0	-0.117462	2.92367	0.967953	NA
911	4930423D24Rik	0.061646	0	0	4.10595	1	NA
912	4930423M02Rik	0.512137	0	1.20653	1.55748	0.438535	NA
913	4930424E08Rik	0.122312	0	0.0522657	2.94206	0.985826	NA
914	4930425K10Rik	0.0197871	0	0	4.10595	1	NA
915	4930425L21Rik	0.81402	0	-0.499924	0.959022	0.602168	NA
916	4930425O10Rik	0.242522	0	-0.33811	2.14892	0.874978	NA
917	4930426D05Rik	29.5602	-1	-0.847573	0.240519	0.000425204	0.00226873
918	4930426I24Rik	7.60381	0	-0.199535	0.31561	0.527244	0.70602
919	4930426L09Rik	26.5089	0	0.441197	0.203715	0.0303296	0.0882006
920	4930428D20Rik	0.0599874	0	0.51053	4.10595	0.901047	NA
921	4930428E07Rik	0.26584	0	-0.847296	1.53059	0.579871	NA
922	4930428G15Rik	0.209233	0	-0.677567	2.40773	0.778394	NA
923	4930428N03Rik	0.138578	0	0.221995	2.57077	0.931185	NA
924	4930428O21Rik	0.142014	0	-0.28719	3.21073	0.928727	NA
925	4930429B21Rik	149.391	-1	-0.863142	0.103158	5.90267e-17	2.35576e-15
926	4930429C20Rik	0	0	NA	NA	NA	NA
927	4930429D17Rik	0.43422	0	0.00523054	1.32132	0.996842	NA
928	4930429F11Rik	0	0	NA	NA	NA	NA
929	4930429F24Rik	0.667531	0	-0.393943	0.907493	0.664216	NA
930	4930429H19Rik	0.041424	0	-0.405999	4.10595	0.921233	NA
931	4930429P21Rik	0.475794	0	0.0241352	1.25926	0.984709	NA
932	4930430F08Rik	210.288	0	0.00384298	0.0795257	0.961458	0.980867
933	4930430F21Rik	0.65632	0	1.11212	0.909053	0.221185	NA
934	4930430J02Rik	0.060752	0	0	4.10595	1	NA
935	4930431F10Rik	0.0202734	0	0.221993	4.10595	0.956882	NA
936	4930431F12Rik	0.0403189	0	0	4.10595	1	NA
937	4930431P03Rik	2.55586	0	0.475521	0.632048	0.451841	0.642123
938	4930431P22Rik	0.406822	0	-0.966105	1.36997	0.480684	NA
939	4930432E11Rik	1.3058	0	-1.97562	1.04147	0.0578343	0.147058
940	4930432J09Rik	0.752266	0	-1.03179	1.08104	0.339859	NA
941	4930432K21Rik	55.4217	0	0.0609483	0.13898	0.660995	0.805374
942	4930432L08Rik	1.72611	0	0.0526893	0.548782	0.923512	0.960078
943	4930432M17Rik	0	0	NA	NA	NA	NA
944	4930432O09Rik	0	0	NA	NA	NA	NA
945	4930433B08Rik	0	0	NA	NA	NA	NA
946	4930433I11Rik	0.120033	0	0.221994	3.32936	0.946838	NA
947	4930433N12Rik	0.161993	0	0.879657	2.78699	0.752283	NA
948	4930434B07Rik	0.218396	0	0	2.64232	1	NA
949	4930434J06Rik	0.0796823	0	-0.117463	4.10595	0.977177	NA
950	4930435F18Rik	0.020417	0	-0.236271	4.10595	0.954112	NA
951	4930437M23Rik	0.458416	0	-0.992403	1.46441	0.497973	NA
952	4930438A08Rik	2.75657	0	1.88321	0.868825	0.0301938	0.0878802
953	4930438E09Rik	0.0618448	0	-0.405998	4.10595	0.921233	NA
954	4930439A04Rik	0.690333	0	-0.115622	1.02524	0.910209	NA
955	4930439D14Rik	1.51337	0	0.700902	0.54672	0.199839	0.373021
956	4930440C22Rik	0.122395	0	0.00134653	2.94158	0.999635	NA
957	4930440I19Rik	0.308893	0	-0.168381	1.42584	0.905995	NA
958	4930441H08Rik	0.0198391	0	0	4.10595	1	NA
959	4930441J16Rik	0.0418557	0	-0.23627	4.10595	0.954112	NA
960	4930442E04Rik	1.66144	0	-1.41832	0.702282	0.0434266	0.117314
961	4930442J19Rik	0.0405468	0	0.510529	4.10595	0.901047	NA
962	4930442L01Rik	0.0615363	0	0.799065	4.10595	0.845697	NA
963	4930443O20Rik	1.55072	0	0.77209	0.771555	0.316975	0.511067
964	4930444A19Rik	0.63646	0	1.01634	1.10623	0.358227	NA
965	4930444F02Rik	0.043603	0	-0.405999	4.10595	0.921233	NA
966	4930444G20Rik	0.34509	0	-1.13583	1.44939	0.433238	NA
967	4930444M15Rik	2.82028	0	0.440587	0.560972	0.432219	0.624699
968	4930444P10Rik	6.3641	0	0.428104	0.297015	0.149484	0.302535
969	4930445E18Rik	5.97323	0	0.566724	0.335575	0.0912554	0.209935
970	4930445K14Rik	103.789	0	-0.0897381	0.0916299	0.327405	0.522036
971	4930445N06Rik	0.141907	0	0.221995	2.55716	0.93082	NA
972	4930445N08Rik	0.01955	0	0	4.10595	1	NA
973	4930445N18Rik	0.261362	0	0.171078	2.12122	0.93572	NA
974	4930447A16Rik	0.817378	0	-2.29201	1.09828	0.0368967	NA
975	4930447C04Rik	116.451	0	-0.29026	0.136892	0.0339762	0.0966019
976	4930447F24Rik	3.98606	0	0.806069	0.384256	0.0359284	0.100861
977	4930447J18Rik	0	0	NA	NA	NA	NA
978	4930447K03Rik	3.42065	0	0.164803	0.4777	0.7301	0.851316
979	4930447M23Rik	124.335	0	0.0793614	0.0987042	0.421378	0.614719
980	4930447N08Rik	17.011	0	-0.407559	0.240459	0.0900909	0.208006
981	4930448C13Rik	0.247346	0	-0.0495704	2.15556	0.981653	NA
982	4930448E22Rik	2.83542	0	-0.571485	0.529227	0.28021	0.470976
983	4930448F12Rik	0.0806655	0	0.51053	3.6658	0.889238	NA
984	4930448H16Rik	0	0	NA	NA	NA	NA
985	4930448I06Rik	0.26791	0	0.459616	1.53018	0.763897	NA
986	4930448I18Rik	0	0	NA	NA	NA	NA
987	4930448K20Rik	0	0	NA	NA	NA	NA
988	4930449C09Rik	6.34277	0	0.24864	0.475903	0.601351	0.763518
989	4930449E01Rik	0.207437	0	-0.33811	1.98145	0.864509	NA
990	4930449E18Rik	0	0	NA	NA	NA	NA
991	4930449I24Rik	0	0	NA	NA	NA	NA
992	4930451E10Rik	0.0205121	0	0.221993	4.10595	0.956882	NA
993	4930451G09Rik	65.9429	-1	-0.322897	0.130951	0.0136712	0.0462854
994	4930451I11Rik	1.39758	0	-0.49745	0.71795	0.488388	0.67382
995	4930452A19Rik	0.102061	0	-0.23627	3.45784	0.945524	NA
996	4930452G13Rik	2.92452	0	0.748469	0.469631	0.110994	0.243193
997	4930452N14Rik	1.72681	0	0.0812373	0.667887	0.903189	0.949626
998	4930453H23Rik	0.181201	0	-0.338109	3.05114	0.911764	NA
999	4930453L07Rik	0.107819	0	-0.575728	3.40929	0.865899	NA
1000	4930453N24Rik	267.846	0	0.0562528	0.0644701	0.382913	0.578171
1001	4930455B14Rik	0.436707	0	1.46758	1.27615	0.250141	NA
1002	4930455C13Rik	0.122231	0	-0.28719	2.94252	0.92225	NA
1003	4930455D15Rik	0.218726	0	0.840237	1.98233	0.671665	NA
1004	4930455F16Rik	0.323993	0	-0.796376	1.54397	0.605996	NA
1005	4930455G09Rik	0.776909	0	-1.05792	1.55401	0.496019	NA
1006	4930455H04Rik	0.141604	0	-0.287191	2.30736	0.900945	NA
1007	4930455J16Rik	0.730323	0	0.869065	1.04696	0.40649	NA
1008	4930456A14Rik	1.21987	0	-0.0380634	0.786471	0.961399	0.980867
1009	4930456L15Rik	0.0203313	0	-0.236271	4.10595	0.954112	NA
1010	4930458A03Rik	0.162732	0	0.629343	2.25458	0.780137	NA
1011	4930459C07Rik	0.0406627	0	-0.405999	4.10595	0.921233	NA
1012	4930459L07Rik	0.0394468	0	0.221993	4.10595	0.956882	NA
1013	4930461C15Rik	2.60037	0	-0.422829	0.55461	0.445828	0.636963
1014	4930461G14Rik	0.303125	0	0.87199	1.52678	0.567912	NA
1015	4930463O16Rik	1.90461	0	0.382879	0.643707	0.551975	0.725616
1016	4930465K10Rik	3.3113	0	0.0601808	0.752435	0.936252	0.966892
1017	4930465M20Rik	0.159617	0	0.0522681	2.79601	0.985085	NA
1018	4930467D21Rik	7.72449	0	0.54563	0.365578	0.135564	0.281703
1019	4930467E23Rik	222.055	-1	-0.335659	0.0882273	0.000142101	0.000855084
1020	4930467J12Rik	0	0	NA	NA	NA	NA
1021	4930467K11Rik	1.53262	0	0.084314	0.834353	0.919508	0.957502
1022	4930469K13Rik	0.0202734	0	0.221993	4.10595	0.956882	NA
1023	4930470B04Rik	0.587094	0	0.0692397	1.1365	0.95142	NA
1024	4930470G03Rik	3.26351	0	-0.390572	0.549966	0.477595	0.665001
1025	4930470H14Rik	0.735536	0	-2.08806	1.00859	0.0384262	NA
1026	4930470O06Rik	0.243016	0	-0.796377	1.97088	0.68616	NA
1027	4930470P17Rik	0	0	NA	NA	NA	NA
1028	4930471C04Rik	1.99675	0	-1.45783	0.683976	0.0330554	0.0945895
1029	4930471E19Rik	1.21905	0	-1.50784	0.936524	0.10739	0.237136
1030	4930471G03Rik	4.08094	1	1.46241	0.557884	0.00875826	0.0318045
1031	4930471G24Rik	0.142727	0	0.171075	3.20067	0.957374	NA
1032	4930471L23Rik	0.379157	0	0.289886	1.44151	0.840621	NA
1033	4930471M09Rik	0.488933	0	0.707981	1.14751	0.537252	NA
1034	4930473A02Rik	0.361202	0	-0.507838	1.29018	0.693862	NA
1035	4930473H19Rik	0	0	NA	NA	NA	NA
1036	4930473O22Rik	0.0830031	0	-0.405999	4.10595	0.921233	NA
1037	4930474G06Rik	0.975599	0	-1.24334	0.906484	0.170187	0.333663
1038	4930474H20Rik	0.120217	0	0.0522658	2.64086	0.98421	NA
1039	4930474M22Rik	0.23495	0	-1.13583	2.16325	0.599542	NA
1040	4930474N05Rik	0.541123	0	-1.15997	1.24848	0.352834	NA
1041	4930474N09Rik	3.09706	0	0.109752	0.527509	0.835185	0.912883
1042	4930477N07Rik	0.0596797	0	-0.117463	4.10595	0.977177	NA
1043	4930478L05Rik	0.990785	0	0.854574	0.9477	0.367198	0.562608
1044	4930478P22Rik	0.36678	0	-0.915187	1.28016	0.474671	NA
1045	4930479D17Rik	18.0883	0	0.583182	0.252125	0.0207189	0.0649383
1046	4930479H17Rik	0.377109	0	2.37822	1.3614	0.0806556	NA
1047	4930480C01Rik	0.0195131	0	0	4.10595	1	NA
1048	4930480E11Rik	0	0	NA	NA	NA	NA
1049	4930480G23Rik	0.349454	0	-1.72142	1.64018	0.293935	NA
1050	4930480K15Rik	0.0200667	0	0	4.10595	1	NA
1051	4930480K23Rik	49.2036	0	-0.0384835	0.149079	0.796298	0.891739
1052	4930480M12Rik	0.495475	0	0.193456	1.2792	0.879793	NA
1053	4930481A15Rik	13.5129	0	-0.818042	0.387016	0.0345394	0.0978453
1054	4930481B07Rik	16.7067	0	0.250789	0.195322	0.199151	0.372195
1055	4930482G09Rik	1.89877	0	-1.16705	0.675661	0.0841184	0.197382
1056	4930483J18Rik	3.29246	0	0.353448	0.520653	0.49723	0.681874
1057	4930483K19Rik	0	0	NA	NA	NA	NA
1058	4930483O08Rik	1.02071	0	1.83911	0.861845	0.0328492	0.0940971
1059	4930484H19Rik	1.58015	0	0.410563	0.571384	0.472424	0.660426
1060	4930486F22Rik	0	0	NA	NA	NA	NA
1061	4930486I03Rik	1.05434	0	-2.48994	1.09512	0.0229858	0.0706189
1062	4930486L24Rik	1.43113	0	-0.591149	0.842868	0.483082	0.669529
1063	4930487D11Rik	1.48507	0	0.386414	0.680119	0.569928	0.73902
1064	4930487H11Rik	0.16293	0	0.799071	2.78289	0.774007	NA
1065	4930488B22Rik	0	0	NA	NA	NA	NA
1066	4930488L21Rik	6.2841	0	0.491365	0.377971	0.193598	0.364701
1067	4930488N24Rik	0.122941	0	-0.745455	2.93846	0.799736	NA
1068	4930500A05Rik	4.79097	0	-0.393476	0.446791	0.378496	0.573767
1069	4930500F04Rik	0.0210627	0	0	4.10595	1	NA
1070	4930500F10Rik	13.6341	0	0.224241	0.242479	0.355077	0.551272
1071	4930500G05Rik	0.665665	0	0.713436	1.09542	0.514861	NA
1072	4930500H12Rik	1.06699	1	2.36539	0.8908	0.00792262	0.0291489
1073	4930500L23Rik	0.0413649	0	0	4.10595	1	NA
1074	4930502A04Rik	0.125856	0	-0.456919	3.29594	0.889742	NA
1075	4930502C15Rik	3.99323	0	-0.342694	0.447496	0.443794	0.635224
1076	4930502E09Rik	1.82098	0	0.0481414	0.739998	0.948129	0.973983
1077	4930503B20Rik	2.45443	0	-0.0149183	0.566744	0.979	0.989587
1078	4930503E14Rik	0.230804	0	0.510533	2.657	0.847627	NA
1079	4930503E24Rik	0.206939	0	0.0013489	2.18548	0.999508	NA
1080	4930503F20Rik	0.0432414	0	-0.405999	4.10595	0.921233	NA
1081	4930503H13Rik	0.240497	0	-0.0495711	1.96322	0.979856	NA
1082	4930503L19Rik	120.632	0	0.172104	0.104871	0.100776	0.226452
1083	4930503O07Rik	0.0817428	0	-0.23627	4.10595	0.954112	NA
1084	4930504C09Rik	0.267124	0	-0.338109	1.95028	0.862365	NA
1085	4930504D19Rik	0.208814	0	-1.42437	2.65727	0.591939	NA
1086	4930505A04Rik	1.3329	0	-0.239977	0.673221	0.721495	0.846032
1087	4930505G20Rik	0.0209705	0	0	4.10595	1	NA
1088	4930505K13Rik	0.019986	0	0	4.10595	1	NA
1089	4930505K14Rik	0.118492	0	0.340803	2.96444	0.908474	NA
1090	4930505M18Rik	0.0827831	0	0.221993	4.10595	0.956882	NA
1091	4930505N22Rik	3.08408	0	-0.494615	0.485134	0.307946	0.501866
1092	4930505O20Rik	0	0	NA	NA	NA	NA
1093	4930506A18Rik	0.494548	0	-1.0212	1.22125	0.403045	NA
1094	4930506C21Rik	12.6669	-1	-0.691996	0.272064	0.0109748	0.0384604
1095	4930507D05Rik	10.3343	0	0.41736	0.26804	0.119451	0.256813
1096	4930507D10Rik	0.52773	0	0.10596	1.03826	0.918713	NA
1097	4930509E16Rik	0.651272	0	-0.156251	1.41262	0.911925	NA
1098	4930509G22Rik	8.16603	0	-0.658674	0.30009	0.0281693	0.0830027
1099	4930509J09Rik	0	0	NA	NA	NA	NA
1100	4930509K18Rik	0.266291	0	1.32494	1.7701	0.454153	NA
1101	4930511A02Rik	1.36699	0	1.27247	0.778088	0.101969	0.228389
1102	4930511A08Rik	0	0	NA	NA	NA	NA
1103	4930511E03Rik	0.0970376	0	0.221994	3.50336	0.949475	NA
1104	4930511M06Rik	2.70823	0	0.197932	0.578737	0.732345	0.852802
1105	4930512B01Rik	0.704247	0	-0.585092	1.00086	0.558825	NA
1106	4930512H18Rik	0.082376	0	0.340802	3.6454	0.925516	NA
1107	4930512J16Rik	0.366656	0	1.0311	1.32524	0.43654	NA
1108	4930512M02Rik	0.104722	0	0.171074	3.43495	0.960279	NA
1109	4930513D17Rik	0.609232	0	1.54642	1.06155	0.145184	NA
1110	4930513L16Rik	0.0209705	0	0	4.10595	1	NA
1111	4930513N10Rik	18.7693	0	0.00356759	0.216593	0.986858	0.993816
1112	4930513O06Rik	0	0	NA	NA	NA	NA
1113	4930515B02Rik	0.020712	0	-0.236271	4.10595	0.954112	NA
1114	4930515G01Rik	0.749452	0	0.0425288	0.94401	0.964066	NA
1115	4930515G16Rik	0	0	NA	NA	NA	NA
1116	4930515L03Rik	0.552117	0	-0.521735	1.1653	0.654352	NA
1117	4930515L19Rik	0.202562	0	-0.405999	4.10595	0.921233	NA
1118	4930517E11Rik	0.262787	0	0.171077	1.78503	0.923648	NA
1119	4930517G24Rik	7.13513	0	0.235276	0.356216	0.508941	0.690926
1120	4930517M08Rik	0.533555	0	0.285679	1.07539	0.790508	NA
1121	4930518C04Rik	0.424393	0	0.278388	1.03181	0.78731	NA
1122	4930518J21Rik	0.244016	0	0.238966	2.13858	0.911029	NA
1123	4930518P08Rik	0	0	NA	NA	NA	NA
1124	4930519D14Rik	0.448112	0	0.370512	1.39035	0.789863	NA
1125	4930519F09Rik	0.103315	0	-0.287191	3.44695	0.933599	NA
1126	4930519F16Rik	5.44848	0	-0.0886212	0.339562	0.794103	0.889963
1127	4930519F24Rik	0.203789	0	-0.117462	2.43175	0.961474	NA
1128	4930519G04Rik	0.648505	0	1.35554	0.887733	0.12677	NA
1129	4930519H02Rik	0.452743	0	-1.6711	1.91448	0.38273	NA
1130	4930519K11Rik	12.0347	0	-0.357804	0.221766	0.106651	0.236044
1131	4930519L02Rik	0.367231	0	-0.507838	1.44273	0.724841	NA
1132	4930520E11Rik	3.54512	0	-0.511857	0.52591	0.330414	0.525618
1133	4930520O04Rik	13.4351	0	0.636697	0.273254	0.0198034	0.0626371
1134	4930520P13Rik	0.0811515	0	0	4.10595	1	NA
1135	4930521E06Rik	0.0775093	0	1.0876	4.10595	0.791099	NA
1136	4930521O11Rik	0.14542	0	-0.915185	2.84379	0.74759	NA
1137	4930521O17Rik	0.020527	0	0.221993	4.10595	0.956882	NA
1138	4930522H14Rik	0.0420761	0	0	4.10595	1	NA
1139	4930522L14Rik	43.9298	0	0.252905	0.141939	0.0747831	0.179638
1140	4930522O17Rik	0.0599603	0	0.340801	4.10595	0.93385	NA
1141	4930522P08Rik	1.36473	0	-0.461759	0.70696	0.513652	0.694989
1142	4930523C07Rik	42.2692	1	0.542073	0.153623	0.000417793	0.00223302
1143	4930523O13Rik	0.164122	0	0.120157	2.77124	0.965416	NA
1144	4930524B15Rik	1.59803	0	-0.367097	0.727659	0.613917	0.772367
1145	4930524B17Rik	0	0	NA	NA	NA	NA
1146	4930524C18Rik	0.788359	0	1.19521	0.950757	0.208712	NA
1147	4930524J08Rik	8.91868	0	0.335192	0.271829	0.21754	0.395764
1148	4930524O05Rik	0.221685	0	0.0522672	1.97931	0.978933	NA
1149	4930524O08Rik	0.1412	0	0.221998	3.22486	0.945117	NA
1150	4930525C09Rik	0	0	NA	NA	NA	NA
1151	4930525D18Rik	0.411251	0	-0.886107	1.55349	0.568409	NA
1152	4930525G20Rik	21.0887	0	-0.141225	0.172489	0.412929	0.606621
1153	4930526A20Rik	27.0326	0	-0.415133	0.199804	0.0377363	0.105011
1154	4930526F13Rik	0.293381	0	-1.33625	1.93351	0.489501	NA
1155	4930526H09Rik	0.0601501	0	0.221993	4.10595	0.956882	NA
1156	4930526I15Rik	76.5563	-1	-0.310493	0.118385	0.00872263	0.031689
1157	4930526L06Rik	0.408284	0	0.965925	1.42351	0.497421	NA
1158	4930527A07Rik	0.102914	0	0	3.45042	1	NA
1159	4930527F14Rik	0.450448	0	-0.550295	1.29269	0.67033	NA
1160	4930527G23Rik	0.21493	0	1.60803	4.09843	0.694797	NA
1161	4930527J03Rik	0.570633	0	-0.436735	1.1708	0.709131	NA
1162	4930528A17Rik	8.90513	0	0.02014	0.304888	0.947333	0.973675
1163	4930528D03Rik	1.28682	0	-0.564953	0.754276	0.453857	0.64381
1164	4930528G23Rik	0.651469	0	0.0206604	1.56066	0.989438	NA
1165	4930528H21Rik	0.142756	0	0.171076	2.30337	0.940794	NA
1166	4930528P14Rik	0.205122	0	-0.796376	1.99423	0.689643	NA
1167	4930529C04Rik	4.49897	0	0.280797	0.388577	0.469907	0.658044
1168	4930529I22Rik	0.299334	0	0.767369	2.1091	0.715979	NA
1169	4930529K09Rik	0.0401381	0	0.221993	4.10595	0.956882	NA
1170	4930529L06Rik	0	0	NA	NA	NA	NA
1171	4930529N20Rik	0	0	NA	NA	NA	NA
1172	4930532I03Rik	0.605039	0	0.193852	1.13011	0.863804	NA
1173	4930532M18Rik	0.556233	0	-1.13554	1.02883	0.269714	NA
1174	4930533B01Rik	0.100981	0	0	3.46737	1	NA
1175	4930533I22Rik	0.809426	0	-0.00782426	0.999588	0.993755	NA
1176	4930533K18Rik	1.27457	0	1.29317	0.776948	0.0960272	0.218627
1177	4930533N22Rik	0.0612829	0	0.0522662	4.10595	0.989844	NA
1178	4930533P14Rik	0	0	NA	NA	NA	NA
1179	4930534D22Rik	7.31375	0	0.331756	0.303804	0.27483	0.464983
1180	4930534H03Rik	0.245175	0	-0.915185	2.14437	0.669535	NA
1181	4930535L15Rik	0.698795	0	1.19214	0.917234	0.1937	NA
1182	4930535O05Rik	0.0834108	0	-0.575725	4.10595	0.888488	NA
1183	4930538E20Rik	0.267458	0	-0.287191	1.79125	0.872621	NA
1184	4930538L07Rik	0	0	NA	NA	NA	NA
1185	4930539C22Rik	0	0	NA	NA	NA	NA
1186	4930539J05Rik	6.07331	0	0.0858324	0.342594	0.802172	0.895227
1187	4930539M17Rik	2.60469	0	0.412797	0.532267	0.438018	0.629858
1188	4930539N22Rik	0.0210627	0	0	4.10595	1	NA
1189	4930540E01Rik	0.0627824	0	-0.405998	4.10595	0.921233	NA
1190	4930540M03Rik	0.0434287	0	-0.236271	4.10595	0.954112	NA
1191	4930542C21Rik	0.163118	0	0.00134827	2.49328	0.999569	NA
1192	4930542D17Rik	0.309999	0	-0.796376	1.64235	0.627747	NA
1193	4930542M03Rik	0.189826	0	-1.42437	2.70099	0.59795	NA
1194	4930542N06Rik	0.551481	0	-0.172032	1.01747	0.865735	NA
1195	4930543D07Rik	0.0604947	0	0.340801	4.10595	0.93385	NA
1196	4930543E12Rik	0.509959	0	-1.30439	1.40465	0.353083	NA
1197	4930543I03Rik	0.327217	0	0.705042	1.55831	0.650952	NA
1198	4930543I11Rik	0	0	NA	NA	NA	NA
1199	4930543N07Rik	0	0	NA	NA	NA	NA
1200	4930544D05Rik	0.241957	0	-0.915184	2.36139	0.69834	NA
1201	4930544G11Rik	0	0	NA	NA	NA	NA
1202	4930544M13Rik	0.0813077	0	-0.23627	4.10595	0.954112	NA
1203	4930545E07Rik	0	0	NA	NA	NA	NA
1204	4930545H06Rik	0.206219	0	-1.08491	1.81856	0.550788	NA
1205	4930545L08Rik	0.245957	0	-0.507838	1.79016	0.776654	NA
1206	4930545L23Rik	0.218843	0	0.221995	2.65127	0.93327	NA
1207	4930546C10Rik	1.07619	1	2.03406	0.815374	0.0126086	0.0432653
1208	4930546K05Rik	1.42331	0	-0.293859	0.708831	0.678458	0.817088
1209	4930547E08Rik	0.714589	0	0.877078	0.981155	0.371362	NA
1210	4930547E14Rik	0.102745	0	0.340803	3.45188	0.921353	NA
1211	4930547H16Rik	0.0216718	0	0	4.10595	1	NA
1212	4930548G05Rik	0.0807831	0	-0.236271	3.66438	0.94859	NA
1213	4930548G14Rik	2.86879	0	0.341237	0.571174	0.55022	0.724304
1214	4930548H24Rik	0.265961	0	1.7194	2.31056	0.456785	NA
1215	4930548J01Rik	0.0401822	0	0	4.10595	1	NA
1216	4930548K13Rik	0.041842	0	-0.405999	4.10595	0.921233	NA
1217	4930549C15Rik	0.783639	0	-1.24023	1.01196	0.220361	NA
1218	4930549G23Rik	0.45119	0	0.624361	1.17481	0.595101	NA
1219	4930549P19Rik	0.444246	0	1.53765	0.96628	0.11154	NA
1220	4930550C14Rik	5.93197	0	-0.151353	0.345915	0.661718	0.805924
1221	4930550C17Rik	1.26657	0	-0.0419206	0.821691	0.959312	0.98001
1222	4930550L24Rik	0.505689	0	1.74731	1.30662	0.181135	NA
1223	4930552N02Rik	0.0192151	0	0	4.10595	1	NA
1224	4930552P06Rik	0	0	NA	NA	NA	NA
1225	4930552P12Rik	1.26212	0	-1.22322	0.95803	0.201671	0.375334
1226	4930553C11Rik	0.0811202	0	-0.575725	4.10595	0.888488	NA
1227	4930553E22Rik	0.165086	0	-0.168381	2.49428	0.946178	NA
1228	4930553J12Rik	0	0	NA	NA	NA	NA
1229	4930553P18Rik	14.0188	0	-0.0966681	0.237245	0.68367	0.820839
1230	4930554C24Rik	0	0	NA	NA	NA	NA
1231	4930554G24Rik	0.041941	0	0	4.10595	1	NA
1232	4930554H23Rik	0.664336	0	2.43684	0.966101	0.0116575	NA
1233	4930554I06Rik	0.409863	0	-1.25464	1.36249	0.357132	NA
1234	4930554P06Rik	0.589671	0	1.37013	1.04652	0.190459	NA
1235	4930555A03Rik	1.18086	0	0.121922	0.769236	0.874065	0.934943
1236	4930555B11Rik	0.0787835	0	0.340803	3.68895	0.926392	NA
1237	4930555B12Rik	0	0	NA	NA	NA	NA
1238	4930555F03Rik	1.88233	0	0.03419	0.701378	0.961121	0.980805
1239	4930555G01Rik	7.61783	0	0.347449	0.339679	0.306366	0.500525
1240	4930555G07Rik	0.242515	0	0.171077	1.79481	0.924063	NA
1241	4930555G21Rik	0	0	NA	NA	NA	NA
1242	4930555K05Rik	0	0	NA	NA	NA	NA
1243	4930555K19Rik	0.0821242	0	-0.287191	3.64837	0.937257	NA
1244	4930555M17Rik	0.122988	0	-0.405999	2.93819	0.890098	NA
1245	4930556A17Rik	0.225026	0	-0.915185	2.38197	0.70082	NA
1246	4930556C24Rik	0.0622249	0	0	4.10595	1	NA
1247	4930556G01Rik	0.376061	0	0.091528	1.42103	0.948644	NA
1248	4930556I23Rik	0.487431	0	-0.973161	1.27766	0.446254	NA
1249	4930556J02Rik	0.0193498	0	0	4.10595	1	NA
1250	4930556L07Rik	0.100779	0	0.0522681	3.46917	0.987979	NA
1251	4930556M19Rik	8.28423	0	0.343502	0.332741	0.301913	0.495823
1252	4930556N09Rik	0.32595	0	-0.338109	1.52505	0.824544	NA
1253	4930556N13Rik	0.982955	0	-0.0318543	0.90998	0.972075	0.985713
1254	4930557B15Rik	0.0198968	0	0.221993	4.10595	0.956882	NA
1255	4930557F08Rik	0	0	NA	NA	NA	NA
1256	4930557F10Rik	0	0	NA	NA	NA	NA
1257	4930557J02Rik	0.666908	0	1.07639	1.16707	0.356373	NA
1258	4930557K07Rik	0.402178	0	1.53492	1.40782	0.275591	NA
1259	4930558C23Rik	0.0601342	0	0.0522649	4.10595	0.989844	NA
1260	4930558F17Rik	1.41573	0	-0.162446	1.07007	0.879337	0.937753
1261	4930558G05Rik	0.0221496	0	-0.236271	4.10595	0.954112	NA
1262	4930558J18Rik	0.394093	0	-0.270218	1.44833	0.851996	NA
1263	4930558K02Rik	3.06363	0	-0.0262365	0.432809	0.951663	0.975795
1264	4930559C10Rik	0.0199434	0	0	4.10595	1	NA
1265	4930562C15Rik	0.586035	0	-0.421402	1.37662	0.759518	NA
1266	4930562F07Rik	0.221212	0	-0.117461	1.80621	0.948149	NA
1267	4930562F17Rik	0.204958	0	-0.456919	1.82066	0.801842	NA
1268	4930563E18Rik	0.50458	0	1.52032	0.994329	0.126267	NA
1269	4930563E22Rik	34.24	0	-0.27596	0.148288	0.0627479	0.156643
1270	4930563F08Rik	0.12506	0	0.171076	3.73989	0.963515	NA
1271	4930563H07Rik	0.138336	0	-0.236268	3.23179	0.941721	NA
1272	4930563I02Rik	0.2846	0	1.50231	1.63247	0.357433	NA
1273	4930563J15Rik	4.61825	0	-0.422107	0.661129	0.523172	0.702552
1274	4930563M20Rik	0.0407357	0	-0.236271	4.10595	0.954112	NA
1275	4930563M21Rik	0.765023	0	1.27306	0.801252	0.112098	NA
1276	4930564C03Rik	0	0	NA	NA	NA	NA
1277	4930564D02Rik	0.0212983	0	0	4.10595	1	NA
1278	4930565D16Rik	0	0	NA	NA	NA	NA
1279	4930565N06Rik	0	0	NA	NA	NA	NA
1280	4930566D17Rik	0	0	NA	NA	NA	NA
1281	4930567H12Rik	0.224163	0	0.120157	1.6656	0.94249	NA
1282	4930567H17Rik	0	0	NA	NA	NA	NA
1283	4930567J20Rik	0	0	NA	NA	NA	NA
1284	4930567K12Rik	0.019437	0	0.221993	4.10595	0.956882	NA
1285	4930567K20Rik	0.0761655	0	0.629337	4.10595	0.878182	NA
1286	4930568A12Rik	0.915523	0	0.232583	0.910596	0.7984	NA
1287	4930568A13Rik	0.0638523	0	-0.575727	4.10595	0.888488	NA
1288	4930568D16Rik	0.472642	0	-0.270218	1.20263	0.822221	NA
1289	4930568E12Rik	0.0990951	0	0	4.10595	1	NA
1290	4930568G15Rik	0.811639	0	-2.00786	0.98473	0.0414504	NA
1291	4930570E01Rik	0	0	NA	NA	NA	NA
1292	4930570E03Rik	0.141125	0	-0.23627	2.86372	0.934245	NA
1293	4930570G19Rik	184.091	1	0.250094	0.0836779	0.00280096	0.0119334
1294	4930571K23Rik	0	0	NA	NA	NA	NA
1295	4930571O06Rik	0.532938	0	-0.5873	1.16672	0.614701	NA
1296	4930572G02Rik	1.26859	0	1.43996	0.870136	0.0979514	0.221751
1297	4930572K03Rik	0.0216718	0	0	4.10595	1	NA
1298	4930572O03Rik	0.387269	0	1.55749	1.47331	0.290449	NA
1299	4930572O13Rik	0.299111	0	0.120158	1.77501	0.946029	NA
1300	4930573C08Rik	0.39653	0	-0.558757	1.35799	0.680736	NA
1301	4930573C15Rik	0	0	NA	NA	NA	NA
1302	4930573G07Rik	3.00988	0	-0.209637	0.498117	0.673858	0.813577
1303	4930573H18Rik	1.83778	0	-0.0541125	0.648647	0.933515	0.965512
1304	4930573O16Rik	0.233131	0	-1.48738	4.10092	0.716834	NA
1305	4930577N17Rik	12.5263	0	0.256134	0.234144	0.273992	0.464098
1306	4930578E11Rik	0.576861	0	-2.29714	1.35181	0.0892618	NA
1307	4930578G10Rik	82.3249	0	0.11284	0.18127	0.533614	0.711218
1308	4930578I06Rik	0.0192151	0	0	4.10595	1	NA
1309	4930578L24Rik	12.2836	0	0.0192706	0.229105	0.932967	0.965347
1310	4930578M01Rik	5.3121	0	0.0455786	0.334391	0.891582	0.944054
1311	4930578N18Rik	0.227456	0	0.340807	2.16214	0.874753	NA
1312	4930579C12Rik	1.32253	0	0.465272	0.730037	0.523912	0.703113
1313	4930579D09Rik	0.0212296	0	-0.236271	4.10595	0.954112	NA
1314	4930579F01Rik	0.0216272	0	0	4.10595	1	NA
1315	4930579G18Rik	2.77517	0	-0.0583483	0.509985	0.908911	0.951985
1316	4930579G24Rik	11.0436	0	-0.00348719	0.278425	0.990007	0.99517
1317	4930579H20Rik	0.145841	0	-0.287191	2.83489	0.919308	NA
1318	4930579J19Rik	0.143144	0	-0.575728	2.55221	0.821528	NA
1319	4930579K19Rik	3.43689	0	-0.360668	0.402366	0.370056	0.565871
1320	4930579P08Rik	1.13758	0	0.972302	0.884589	0.271699	0.461349
1321	4930581F22Rik	41.2843	-1	-0.389578	0.150611	0.00969151	0.0346072
1322	4930583I09Rik	0.0635682	0	0	4.10595	1	NA
1323	4930583K01Rik	0.780825	0	0.336619	0.919819	0.714393	NA
1324	4930583P06Rik	0.0396934	0	0.221994	4.10595	0.956882	NA
1325	4930584F24Rik	0.412012	0	-1.00213	1.36847	0.463987	NA
1326	4930586N03Rik	0.0832434	0	-0.575727	4.10595	0.888488	NA
1327	4930587E11Rik	0.0201595	0	0	4.10595	1	NA
1328	4930588J15Rik	0.646294	0	1.17795	1.02157	0.248879	NA
1329	4930588K23Rik	0.494505	0	1.02932	2.69032	0.702015	NA
1330	4930589L23Rik	1.2821	0	0.86746	0.694692	0.211776	0.38809
1331	4930590A17Rik	0.106702	0	-0.236271	3.89786	0.951665	NA
1332	4930590J08Rik	31.0181	0	-0.287929	0.177998	0.10575	0.234681
1333	4930590L14Rik	0	0	NA	NA	NA	NA
1334	4930590L20Rik	0	0	NA	NA	NA	NA
1335	4930591A17Rik	0.47612	0	-0.884675	1.07686	0.411345	NA
1336	4930591E09Rik	0	0	NA	NA	NA	NA
1337	4930592A05Rik	0.449451	0	0.284329	1.36583	0.835094	NA
1338	4930592C13Rik	0.895428	0	0.283341	0.937765	0.762541	NA
1339	4930592I03Rik	0	0	NA	NA	NA	NA
1340	4930593A02Rik	0.777613	0	0.00972977	0.986033	0.992127	NA
1341	4930593C16Rik	1.29424	0	-0.75698	0.815929	0.353536	0.549498
1342	4930594C11Rik	2.24933	0	-0.726709	0.57313	0.20481	0.379294
1343	4930594M22Rik	18.0505	0	0.307483	0.234718	0.190192	0.360603
1344	4930594O21Rik	0.225377	0	-0.389029	2.6575	0.883614	NA
1345	4930595D18Rik	1.53599	0	-0.23393	0.793291	0.768081	0.875133
1346	4930595L18Rik	0.451845	0	-0.0495702	1.51148	0.973837	NA
1347	4930595M18Rik	0.186981	0	-0.626647	2.21266	0.777016	NA
1348	4930596D02Rik	0.0195799	0	0.221993	4.10595	0.956882	NA
1349	4930596I21Rik	0.223979	0	0.340805	2.16291	0.874797	NA
1350	4930597A21Rik	0.300129	0	1.2133	2.07322	0.558397	NA
1351	4930597G03Rik	0.0201239	0	0.221993	4.10595	0.956882	NA
1352	4930597O21Rik	14.0326	0	-0.302081	0.235475	0.199541	0.372679
1353	4930598A11Rik	2.11998	0	-0.947093	0.646856	0.143154	0.293314
1354	4930598F16Rik	0	0	NA	NA	NA	NA
1355	4930598N05Rik	1.18846	0	-1.38846	0.710664	0.0507306	0.132705
1356	4930599N23Rik	4.24492	1	1.25756	0.445683	0.00477782	0.0189225
1357	4931400O07Rik	0.0216272	0	0	4.10595	1	NA
1358	4931402G19Rik	0.325787	0	1.56879	1.71896	0.361432	NA
1359	4931403E22Rik	1.06295	0	-0.358454	0.806667	0.656779	0.802386
1360	4931403G20Rik	0.100465	0	0.799068	3.47196	0.817976	NA
1361	4931403M11Rik	0.449525	0	0.171078	1.33729	0.898206	NA
1362	4931406B18Rik	0.388148	0	0.864409	1.35674	0.524047	NA
1363	4931406C07Rik	273.956	0	-0.0164616	0.0573745	0.774177	0.878315
1364	4931406H21Rik	0.845385	0	-1.04546	0.931609	0.261773	NA
1365	4931408C20Rik	0.0636315	0	-0.575727	4.10595	0.888488	NA
1366	4931408D14Rik	10.356	0	-0.228147	0.278341	0.412405	0.606342
1367	4931413K12Rik	0.51561	0	0.292759	1.40559	0.835009	NA
1368	4931414P19Rik	90.3845	-1	-0.310686	0.0952246	0.0011037	0.00525717
1369	4931415C17Rik	22.8295	0	0.126403	0.199839	0.527046	0.705832
1370	4931417E11Rik	0	0	NA	NA	NA	NA
1371	4931419H13Rik	0.328068	0	0.578426	1.66203	0.727822	NA
1372	4931420L22Rik	0	0	NA	NA	NA	NA
1373	4931422A03Rik	0.566864	0	-1.29268	1.51062	0.392149	NA
1374	4931428F04Rik	490.057	0	-0.114911	0.0598395	0.054817	0.141036
1375	4931428L18Rik	0.0609752	0	-0.236271	4.10595	0.954112	NA
1376	4931429L15Rik	1.96939	-1	-1.68548	0.64786	0.00927849	0.0333382
1377	4931429P17Rik	0.787913	0	-0.584559	1.1614	0.614736	NA
1378	4931430N09Rik	0	0	NA	NA	NA	NA
1379	4931431B13Rik	0.241534	0	-1.08491	2.37065	0.647208	NA
1380	4931431C16Rik	0.181792	0	0.917881	2.01885	0.649358	NA
1381	4931439C15Rik	0.98457	0	0.695903	0.691646	0.314341	0.508046
1382	4931440J10Rik	2.76392	0	-0.26671	0.603252	0.658402	0.803303
1383	4931440P22Rik	8.4957	0	0.26183	0.284932	0.358137	0.553672
1384	4932411N23Rik	0.0391299	0	0.221993	4.10595	0.956882	NA
1385	4932412D23Rik	1.6473	1	1.81166	0.682471	0.00794125	0.0292044
1386	4932413F04Rik	0.178063	0	0.510532	2.73331	0.851832	NA
1387	4932414J04Rik	0.0212296	0	-0.236271	4.10595	0.954112	NA
1388	4932414N04Rik	0.221327	0	0.748152	1.9715	0.704328	NA
1389	4932415M13Rik	0.0815579	0	0.340802	4.10595	0.93385	NA
1390	4932416K20Rik	0.0829901	0	-0.236271	4.10595	0.954112	NA
1391	4932429P05Rik	0	0	NA	NA	NA	NA
1392	4932431L22Rik	0	0	NA	NA	NA	NA
1393	4932431P20Rik	2.09007	0	0.28413	0.669253	0.671167	0.812102
1394	4932435O22Rik	1.13747	0	0.0567929	0.824638	0.945093	0.972313
1395	4932437C15Rik	0.06204	0	-0.236268	4.10595	0.954113	NA
1396	4932438A13Rik	3193.7	0	0.0422311	0.0741761	0.569128	0.738486
1397	4932438H23Rik	16.2281	0	0.294417	0.197858	0.136745	0.283265
1398	4932441J04Rik	6.74486	0	-0.223426	0.280059	0.424999	0.617818
1399	4932443L11Rik	6.73407	0	0.345052	0.363558	0.342571	0.538548
1400	4932702P03Rik	0.282697	0	0.0692392	2.1218	0.973968	NA
1401	4933400A11Rik	0.52318	0	1.55114	1.35388	0.251919	NA
1402	4933400B14Rik	0.452116	0	-0.436083	1.09662	0.690879	NA
1403	4933400C23Rik	0.587932	0	1.12612	1.49459	0.451169	NA
1404	4933400F21Rik	0.346974	0	-0.677566	1.54084	0.660128	NA
1405	4933400L20Rik	0.0208852	0	-0.236271	4.10595	0.954112	NA
1406	4933401B06Rik	0.303618	0	-0.575729	1.96155	0.769135	NA
1407	4933401D09Rik	0.0783926	0	0.799066	4.10595	0.845697	NA
1408	4933401H06Rik	0.83758	0	-1.80091	1.10838	0.104201	NA
1409	4933402C05Rik	0.0400562	0	0.221993	4.10595	0.956882	NA
1410	4933402C06Rik	1.17849	0	1.0314	0.865473	0.23337	0.416607
1411	4933402D24Rik	3.96776	0	0.862939	0.357082	0.0156646	0.0517586
1412	4933402E13Rik	0.0199294	0	-0.236271	4.10595	0.954112	NA
1413	4933402J07Rik	0.425195	0	1.21849	1.60809	0.448618	NA
1414	4933402J10Rik	0.0779035	0	0	4.10595	1	NA
1415	4933402J15Rik	0.487867	0	-0.558756	1.33176	0.674806	NA
1416	4933402N03Rik	0.245815	0	0.340806	2.37015	0.885665	NA
1417	4933402N22Rik	0.0797737	0	0	4.10595	1	NA
1418	4933403O08Rik	2.91588	0	0.776253	0.576019	0.177782	0.34389
1419	4933404G15Rik	0.260022	0	0.578425	1.94938	0.766679	NA
1420	4933404K08Rik	0.774096	0	-0.270218	1.10665	0.807094	NA
1421	4933404K13Rik	0.228195	0	-0.16838	1.66029	0.91922	NA
1422	4933404O12Rik	284.607	-1	-0.432344	0.0869633	6.64145e-07	6.50386e-06
1423	4933405D12Rik	1.34955	0	-1.31233	0.893083	0.141714	0.290984
1424	4933405E24Rik	0	0	NA	NA	NA	NA
1425	4933405L10Rik	2.73402	0	-0.0552786	0.429784	0.897659	0.947264
1426	4933405O20Rik	0.0201595	0	0	4.10595	1	NA
1427	4933406B17Rik	1.05714	0	-0.196106	0.855377	0.818665	0.905006
1428	4933406C10Rik	27.8555	-1	-0.45861	0.179595	0.0106624	0.0375724
1429	4933406D12Rik	0.0825821	0	0	4.10595	1	NA
1430	4933406F09Rik	0	0	NA	NA	NA	NA
1431	4933406G16Rik	0.38331	0	0.120159	1.54666	0.938075	NA
1432	4933406I18Rik	7.8491	0	0.508263	0.283703	0.0732074	0.176618
1433	4933406J09Rik	0.754833	0	0.451875	1.10014	0.681262	NA
1434	4933406J10Rik	0.200669	0	0.221996	2.19383	0.919399	NA
1435	4933406K04Rik	0.288837	0	-0.507838	1.77687	0.775028	NA
1436	4933407E24Rik	0.581186	0	0.421293	1.13596	0.710735	NA
1437	4933407G14Rik	0.2995	0	0.799073	1.64919	0.628014	NA
1438	4933407I05Rik	2.07697	0	-0.821481	0.545563	0.132132	0.276396
1439	4933407K13Rik	70.6914	0	-0.077156	0.109947	0.482831	0.669281
1440	4933407L21Rik	16.7414	-1	-0.594809	0.234674	0.0112568	0.0392771
1441	4933407O12Rik	31.1583	0	0.129969	0.182465	0.476282	0.663842
1442	4933408J17Rik	0.938986	0	1.16482	0.944561	0.217505	NA
1443	4933408N05Rik	0.465301	0	0.625441	1.16529	0.591457	NA
1444	4933409F18Rik	8.31817	0	0.230286	0.358026	0.520088	0.699865
1445	4933409G03Rik	1.64363	0	0.815526	0.699554	0.243703	0.42926
1446	4933409K07Rik	401.721	0	0.179953	0.749623	0.810285	0.900243
1447	4933411E08Rik	0.287689	0	-1.72783	1.7889	0.334115	NA
1448	4933411G06Rik	0.0212296	0	-0.236271	4.10595	0.954112	NA
1449	4933411K16Rik	1.74711	0	0.0109653	0.667898	0.986901	0.993816
1450	4933412E12Rik	96.8221	0	0.106851	0.102952	0.299331	0.492859
1451	4933412E24Rik	0	0	NA	NA	NA	NA
1452	4933412O06Rik	13.8436	0	-0.0834565	0.211563	0.69323	0.827921
1453	4933413J09Rik	0.365087	0	0.408697	1.54581	0.79148	NA
1454	4933413L06Rik	0.100587	0	-0.405999	3.47087	0.906881	NA
1455	4933414I15Rik	0.406493	0	-0.558757	1.3926	0.688248	NA
1456	4933416E03Rik	0	0	NA	NA	NA	NA
1457	4933416E14Rik	6.44884	0	0.0945763	0.365879	0.796028	0.891632
1458	4933416I08Rik	1.09649	0	0.959846	1.03773	0.354993	0.551246
1459	4933416M06Rik	0.222962	0	0.917882	1.96879	0.641061	NA
1460	4933416M07Rik	1.21161	0	-0.0158038	0.720516	0.982501	0.991352
1461	4933416O17Rik	0.120013	0	0.459611	3.3295	0.890207	NA
1462	4933417A18Rik	0.126093	0	-0.575727	3.28828	0.861013	NA
1463	4933417D19Rik	6.18746	0	-0.535126	0.33857	0.113981	0.248329
1464	4933417E11Rik	0.285134	0	1.28824	2.10798	0.541117	NA
1465	4933417G07Rik	0	0	NA	NA	NA	NA
1466	4933417O13Rik	3.46481	0	-0.981934	0.518948	0.0584696	0.148331
1467	4933421I07Rik	0.079023	0	-0.236267	4.10595	0.954113	NA
1468	4933421O10Rik	125.556	0	0.194894	0.0860636	0.0235414	0.0718729
1469	4933422A05Rik	2.80901	0	-0.525777	0.489813	0.283081	0.473892
1470	4933423K11Rik	4.39077	0	0.108609	0.480117	0.821035	0.90601
1471	4933424G05Rik	0.225422	0	-0.28719	1.81246	0.874099	NA
1472	4933424G06Rik	3.75071	0	0.791798	0.411508	0.0543372	0.140119
1473	4933424L21Rik	0	0	NA	NA	NA	NA
1474	4933424M12Rik	1.55643	0	-0.892476	0.708773	0.207963	0.38342
1475	4933425B07Rik	0.0202733	0	-0.236271	4.10595	0.954112	NA
1476	4933426B08Rik	0.684562	0	1.03341	0.947896	0.275618	NA
1477	4933427D06Rik	1.39127	0	-0.278746	0.743318	0.707659	0.837174
1478	4933427D14Rik	680.125	1	0.305312	0.0555306	3.83943e-08	4.69108e-07
1479	4933427E11Rik	2.5634	0	1.18533	0.510051	0.0201281	0.0634948
1480	4933427E13Rik	0.20745	0	-0.23627	2.6778	0.929692	NA
1481	4933427I04Rik	0.0395586	0	0.510529	4.10595	0.901047	NA
1482	4933427I22Rik	2.09627	0	1.08528	0.821611	0.186527	0.35577
1483	4933428C19Rik	0.040811	0	-0.405999	4.10595	0.921233	NA
1484	4933428G20Rik	4.35123	0	0.173913	0.41465	0.674908	0.814528
1485	4933428M09Rik	0	0	NA	NA	NA	NA
1486	4933429K18Rik	0.268773	0	-0.338109	1.78512	0.849776	NA
1487	4933429O19Rik	0.865672	0	2.11627	1.07507	0.0490118	NA
1488	4933430H16Rik	0.0605135	0	-0.236271	4.10595	0.954112	NA
1489	4933430I17Rik	16.4981	0	-0.244238	0.22293	0.273262	0.463275
1490	4933430M04Rik	0.720346	0	-0.626466	1.14166	0.583188	NA
1491	4933430N04Rik	0.206707	0	-0.33811	1.98281	0.864601	NA
1492	4933431E20Rik	2147.99	0	0.00482351	0.0424674	0.90957	0.952394
1493	4933431G14Rik	0.0607783	0	-0.117463	4.10595	0.977177	NA
1494	4933431J24Rik	0.161256	0	0.748153	2.05286	0.715527	NA
1495	4933431K23Rik	0.226829	0	-1.44283	4.1017	0.725016	NA
1496	4933432G23Rik	0.0398868	0	0	4.10595	1	NA
1497	4933432I03Rik	0.304682	0	0.799073	1.94601	0.681351	NA
1498	4933432I09Rik	92.1315	-1	-1.3889	0.199865	3.67346e-12	8.29582e-11
1499	4933432K03Rik	0.099433	0	0.340804	3.07942	0.911877	NA
1500	4933433F19Rik	0.0411586	0	0.0522649	4.10595	0.989844	NA
1501	4933433G08Rik	0	0	NA	NA	NA	NA
1502	4933433G15Rik	3.31249	0	-0.354173	0.54253	0.513873	0.695078
1503	4933433G19Rik	0.692524	0	0.179971	1.02353	0.860425	NA
1504	4933433H22Rik	0.814032	0	-0.177203	0.983541	0.857021	NA
1505	4933433N18Rik	0.101362	0	0.0522656	3.06535	0.986396	NA
1506	4933434E20Rik	430.437	0	-0.0924482	0.0502798	0.0659632	0.162984
1507	4933434P08Rik	0.245165	0	0.578424	2.13721	0.786664	NA
1508	4933435C09Rik	0.638783	0	-0.721205	1.34859	0.592798	NA
1509	4933436E23Rik	0.372387	0	-0.86712	1.42165	0.541901	NA
1510	4933436H12Rik	0.475763	0	0.681277	1.09484	0.533771	NA
1511	4933436I01Rik	0	0	NA	NA	NA	NA
1512	4933438B17Rik	0.31112	0	0.0692387	1.93316	0.971429	NA
1513	4933438K21Rik	2.96604	0	0.61488	0.609322	0.312916	0.506565
1514	4933439C10Rik	245.317	-1	-0.593482	0.183117	0.00119113	0.00562727
1515	4933439K11Rik	1.38924	0	1.50522	0.748423	0.0443053	0.119299
1516	4933440J02Rik	0.160672	0	0.0522656	3.13554	0.986701	NA
1517	4933440M02Rik	0.144837	0	0.459614	2.29626	0.841358	NA
1518	4933440N22Rik	21.8402	1	1.01658	0.219219	3.53013e-06	3.01671e-05
1519	5031410I06Rik	1.5352	0	-0.831163	0.90199	0.356802	0.552777
1520	5031425E22Rik	91.3522	-1	-0.402282	0.0977896	3.8929e-05	0.000267016
1521	5031425F14Rik	1.34884	0	1.29296	0.948395	0.172785	0.33712
1522	5031426D15Rik	66.4794	-1	-0.648544	0.151294	1.81394e-05	0.000134232
1523	5031434C07Rik	0.507001	0	1.21934	1.0531	0.246925	NA
1524	5031434O11Rik	149.541	0	0.000381118	0.0907697	0.99665	0.998296
1525	5031439G07Rik	2692.72	0	-0.0849233	0.0414532	0.040496	0.111136
1526	5033403F01Rik	4.60317	0	-0.250161	0.405745	0.537534	0.714299
1527	5033403H07Rik	0.0654932	0	-0.236268	4.10595	0.954113	NA
1528	5033404E19Rik	4.08029	0	-0.649619	0.366561	0.0763622	0.182687
1529	5033406O09Rik	1.50794	0	-0.470999	0.923145	0.609904	0.769545
1530	5033417F24Rik	50.3145	0	0.365943	0.153116	0.0168494	0.0550013
1531	5033421B08Rik	116.852	0	0.204787	0.136676	0.134045	0.279441
1532	5033426O07Rik	1.69198	0	-1.26108	0.633308	0.0464517	0.123765
1533	5033430I15Rik	33.6304	0	-0.317998	0.150629	0.0347606	0.0982814
1534	5330411J11Rik	1.07837	0	0.528195	0.80699	0.512774	0.694347
1535	5330413P13Rik	31.175	0	-0.0645239	0.180761	0.721124	0.845824
1536	5330416C01Rik	18.7535	-1	-0.974336	0.247001	7.99134e-05	0.000511051
1537	5330425B07Rik	5.13119	0	-0.433952	0.439922	0.323922	0.51861
1538	5330429C05Rik	0.61168	0	0.825078	0.901339	0.359986	NA
1539	5330434G04Rik	119.499	1	0.224807	0.0858266	0.00881058	0.0319493
1540	5330439B14Rik	0	0	NA	NA	NA	NA
1541	5330439K02Rik	3.97218	0	0.12386	0.441784	0.7792	0.881094
1542	5430400D12Rik	40.3426	0	-0.184325	0.143959	0.200405	0.373809
1543	5430401F13Rik	0.658138	0	-0.471941	1.36422	0.729387	NA
1544	5430401H09Rik	0.332309	0	-0.16838	1.64366	0.918406	NA
1545	5430402E10Rik	0.020712	0	-0.236271	4.10595	0.954112	NA
1546	5430402O13Rik	5.85166	0	-0.260663	0.329152	0.428406	0.621029
1547	5430403G16Rik	33.5231	1	0.410837	0.154998	0.00803511	0.0294973
1548	5430403N17Rik	1.14696	0	0.095027	0.664417	0.886272	0.94155
1549	5430405H02Rik	71.1954	0	0.158548	0.104199	0.128114	0.270612
1550	5430416N02Rik	45.33	0	0.157852	0.129239	0.221935	0.401616
1551	5430421F17Rik	3.33846	0	0.445602	0.449104	0.321099	0.515787
1552	5430425E15Rik	0.830381	0	1.01636	1.05907	0.337222	NA
1553	5430425K12Rik	0.383479	0	-0.270218	1.70076	0.873763	NA
1554	5430427M07Rik	0.0409313	0	0.221993	4.10595	0.956882	NA
1555	5430427O19Rik	5.56405	0	0.603308	0.401196	0.13264	0.277256
1556	5430428K19Rik	0	0	NA	NA	NA	NA
1557	5430431A17Rik	3.00793	0	0.232386	0.434749	0.592976	0.757099
1558	5430434I15Rik	0.0216272	0	0	4.10595	1	NA
1559	5430435K18Rik	0.126753	0	0	3.73247	1	NA
1560	5430437J10Rik	0.48903	0	0.622073	1.04347	0.551069	NA
1561	5430440P10Rik	3.12131	0	-0.467793	0.486299	0.336077	0.531228
1562	5530400C23Rik	0.0583109	0	0.799065	4.10595	0.845697	NA
1563	5530401A14Rik	0.269903	0	-0.0495706	1.52671	0.974098	NA
1564	5530601H04Rik	143.48	0	-0.167279	0.0992917	0.0920431	0.211532
1565	5730403I07Rik	3.02156	0	-0.547214	0.64944	0.399456	0.594521
1566	5730405A17Rik	0.447203	0	0.284332	1.15533	0.805602	NA
1567	5730405O15Rik	6.09523	0	-0.00273429	0.311725	0.993001	0.996696
1568	5730408K05Rik	0.142903	0	0.74815	2.85537	0.79331	NA
1569	5730409E04Rik	817.525	-1	-0.7056	0.0588878	4.4088e-33	8.18062e-31
1570	5730409K12Rik	9.34851	0	-0.153892	0.280881	0.583769	0.750236
1571	5730412P04Rik	3.40901	0	-0.040148	0.520425	0.938509	0.968137
1572	5730416F02Rik	0.12488	0	-0.575727	2.92753	0.844094	NA
1573	5730419F03Rik	0.256428	0	0.917883	2.14528	0.668752	NA
1574	5730420D15Rik	5.14085	0	0.828149	0.343236	0.0158318	0.0521517
1575	5730435O14Rik	0.881377	0	0.920788	1.05725	0.383793	NA
1576	5730455P16Rik	888.232	0	-0.0897856	0.0540141	0.09646	0.219308
1577	5730460C07Rik	0.0201239	0	0.221993	4.10595	0.956882	NA
1578	5730480H06Rik	13.2566	0	0.0541504	0.25503	0.83185	0.911352
1579	5730488B01Rik	0.629823	0	-0.0711028	1.0344	0.945198	NA
1580	5730507C01Rik	1.59808	0	-0.308829	0.73666	0.675049	0.814607
1581	5730522E02Rik	21.4257	0	0.13686	0.194432	0.481496	0.66815
1582	5730552O08Rik	6.78403	0	0.211038	0.582947	0.717338	0.843624
1583	5730596B20Rik	0	0	NA	NA	NA	NA
1584	5830403F22Rik	1.22546	0	-1.24025	0.917676	0.176533	0.342247
1585	5830408C22Rik	5.44969	0	-0.0278502	0.448568	0.950494	0.975163
1586	5830411N06Rik	1.1724	0	-2.13999	1.07339	0.046187	0.123271
1587	5830416I19Rik	1.62043	0	-0.0435152	0.760288	0.954358	0.976991
1588	5830417I10Rik	827.685	0	-0.00912681	0.078625	0.907589	0.951439
1589	5830418P13Rik	12.9463	0	-0.0430602	0.287615	0.88099	0.938585
1590	5830428M24Rik	0.304752	0	0.120158	1.52617	0.937246	NA
1591	5830432E09Rik	2.47825	0	-0.244751	0.576338	0.67108	0.812102
1592	5830433I10Rik	24.9139	0	0.0356754	0.173161	0.836772	0.913965
1593	5830444B04Rik	6.38459	0	0.307975	0.468153	0.510634	0.692204
1594	5830448L01Rik	67.7537	-1	-0.252974	0.0981497	0.00995371	0.0354416
1595	5830454E08Rik	6.90075	0	0.319417	0.313829	0.30877	0.502766
1596	5830468F06Rik	1.29126	0	-0.305184	0.760083	0.688041	0.82416
1597	5930403L14Rik	476.811	0	-0.0155428	0.0668014	0.816016	0.903382
1598	5930403N24Rik	9.04443	0	-0.282209	0.305822	0.356117	0.552164
1599	5930430L01Rik	48.9547	0	0.167492	0.159848	0.294724	0.487657
1600	5930438M14Rik	8.84964	0	-0.781683	0.360816	0.0302781	0.0880818
1601	6030407O03Rik	4.80121	0	0.141008	0.343549	0.681479	0.819547
1602	6030426L16Rik	5.9045	-1	-0.960953	0.392052	0.0142426	0.047855
1603	6030440G07Rik	1.03091	0	0.876574	0.951814	0.357076	0.552995
1604	6030442E23Rik	0.0204043	0	0	4.10595	1	NA
1605	6030442K20Rik	5.68156	0	0.00134653	0.345176	0.996887	0.998395
1606	6030443J06Rik	6.95557	-1	-0.832761	0.287818	0.00381146	0.0155766
1607	6030458C11Rik	590.545	0	-0.0806811	0.0620228	0.193317	0.364387
1608	6030466F02Rik	0.443852	0	0.852731	1.20434	0.478916	NA
1609	6030468B19Rik	3.58112	0	0.652435	0.483146	0.176891	0.342728
1610	6030469F06Rik	0	0	NA	NA	NA	NA
1611	6030471H07Rik	0	0	NA	NA	NA	NA
1612	6030498E09Rik	0.268456	0	-0.966105	1.65288	0.558884	NA
1613	6230400D17Rik	7.70739	0	0.0639445	0.28681	0.823574	0.907322
1614	6330403K07Rik	3001.49	0	-0.1036	0.0833313	0.213784	0.390622
1615	6330407A03Rik	0.106424	0	-0.236269	3.42073	0.944934	NA
1616	6330409D20Rik	59.2677	0	-0.315462	0.134741	0.0192194	0.0612655
1617	6330410L21Rik	1.29083	0	-0.00852478	0.764658	0.991105	0.99567
1618	6330415B21Rik	6.10997	0	0.0502585	0.363096	0.889911	0.943321
1619	6330415G19Rik	32.3217	0	-0.061153	0.163533	0.708443	0.83756
1620	6330418K02Rik	31.1064	0	0.344974	0.166091	0.0378003	0.105154
1621	6330420H09Rik	1.18077	0	-0.292168	0.68503	0.669741	0.811245
1622	6330525I24Rik	9.13265	0	-0.180417	0.33854	0.594085	0.757893
1623	6330537M06Rik	3.56507	0	0.467803	0.683294	0.493578	0.678816
1624	6330549D23Rik	11.9942	0	-0.0469302	0.269287	0.861649	0.928975
1625	6430411K18Rik	102.349	1	0.641948	0.13654	2.582e-06	2.25814e-05
1626	6430503K07Rik	2.97512	0	0.0119673	0.450367	0.978801	0.989529
1627	6430548M08Rik	5323.62	0	-0.0430058	0.047229	0.362517	0.558065
1628	6430550D23Rik	11.2719	-1	-0.683737	0.25183	0.00662623	0.0250349
1629	6430553K19Rik	3.03917	0	0.212895	0.454712	0.639643	0.790175
1630	6430562O15Rik	0.240379	0	0.799072	1.54228	0.604381	NA
1631	6430571L13Rik	80.4088	0	-0.238213	0.17527	0.174109	0.338889
1632	6430573P05Rik	16.4777	0	0.169593	0.211507	0.422651	0.615844
1633	6430584L05Rik	62.271	-1	-0.454207	0.160568	0.00467295	0.0185663
1634	6430590A07Rik	8.40637	0	-0.193111	0.418604	0.644568	0.793935
1635	6430590A10Rik	9.10017	0	0.405045	0.306626	0.186511	0.355765
1636	6430628N08Rik	5.66177	0	0.912922	0.533612	0.0871114	0.202519
1637	6430710C18Rik	0.802405	0	0.124478	1.20005	0.917385	NA
1638	6530402F18Rik	225.607	-1	-0.305565	0.0835959	0.000256916	0.00144694
1639	6530403H02Rik	20.2799	0	0.162284	0.19915	0.41514	0.608862
1640	6530409C15Rik	7.72746	0	-0.252157	0.3224	0.43414	0.626709
1641	6530411M01Rik	3.98179	0	-0.656466	0.415756	0.114343	0.248825
1642	6720432D03Rik	0.0407333	0	0	4.10595	1	NA
1643	6720468P15Rik	2.31938	0	0.106861	0.589046	0.856043	0.925848
1644	6720473M11Rik	0.744613	0	0.861769	1.03513	0.405115	NA
1645	6720483E21Rik	9.97865	0	-0.346684	0.237094	0.143681	0.29408
1646	6720489N17Rik	86.5945	0	-0.154651	0.0947669	0.102698	0.229567
1647	6820408C15Rik	40.5782	0	0.300379	0.154466	0.0518191	0.134858
1648	6820426E19Rik	0.0399799	0	-0.23627	4.10595	0.954112	NA
1649	6820431F20Rik	2965.41	1	0.640264	0.100127	1.61048e-10	2.88494e-09
1650	7420426K07Rik	0	0	NA	NA	NA	NA
1651	7420700N18Rik	0.204701	0	0.289886	2.17812	0.894122	NA
1652	7420701I03Rik	0.144758	0	-0.456919	2.54583	0.857563	NA
1653	7530416G11Rik	0.334336	0	-1.60227	1.42986	0.262465	NA
1654	7530428D23Rik	1.54096	0	-0.447701	0.731896	0.540736	0.716951
1655	7630403G23Rik	0.682165	0	-0.666447	1.20637	0.580648	NA
1656	8030423F21Rik	0.81125	0	-0.514603	0.876309	0.557043	NA
1657	8030423J24Rik	0.561475	0	-0.808649	1.34758	0.548457	NA
1658	8030431J09Rik	20.0726	0	-0.315112	0.245557	0.199404	0.372528
1659	8030442B05Rik	0.976319	0	-0.528114	0.859222	0.538792	0.715167
1660	8030443G20Rik	0.217644	0	-0.100491	2.40828	0.966716	NA
1661	8030451A03Rik	0.953905	0	0.490612	0.87099	0.573244	NA
1662	8030451O07Rik	0.0192151	0	0	4.10595	1	NA
1663	8030453O22Rik	61.0788	0	-0.305857	0.162604	0.0599723	0.151217
1664	8030455M16Rik	0.975443	0	-0.662346	0.895222	0.459381	0.649164
1665	8030462N17Rik	964.027	0	-0.0215518	0.0658295	0.743374	0.859647
1666	8030474K03Rik	0.430519	0	-0.558757	1.36805	0.682956	NA
1667	8430415O14Rik	0.780575	0	-0.659134	1.21637	0.587898	NA
1668	8430419K02Rik	0.628072	0	1.24288	0.959274	0.195098	NA
1669	8430422H06Rik	0.541574	0	-1.89199	1.15014	0.0999664	NA
1670	8430423G03Rik	0.142218	0	-0.575729	2.55591	0.821782	NA
1671	8430426J06Rik	1.37358	0	0.348255	0.586791	0.552853	0.726387
1672	8430429K09Rik	179.9	1	0.409192	0.0928746	1.05365e-05	8.19964e-05
1673	8430430B14Rik	0.526366	0	0.856077	1.16332	0.461798	NA
1674	8430431K14Rik	1.14601	0	-0.00632748	0.719064	0.992979	0.996696
1675	8430432A02Rik	5.14129	0	-0.118199	0.379478	0.755437	0.867263
1676	8430436N08Rik	0.289085	0	-0.168381	1.34064	0.900051	NA
1677	8430437L04Rik	0.020921	0	-0.236271	4.10595	0.954112	NA
1678	9030025P20Rik	231.757	0	-0.0879004	0.104452	0.400047	0.595116
1679	9030204H09Rik	0.271694	0	-0.847295	1.77285	0.632701	NA
1680	9030404E10Rik	0.323962	0	0.459616	1.43207	0.748253	NA
1681	9030607J07Rik	0.348188	0	-0.966105	1.21558	0.426749	NA
1682	9030607L20Rik	4.41058	0	0.492974	0.381398	0.196168	0.367946
1683	9030612E09Rik	31.8479	-1	-0.466022	0.140133	0.000882374	0.00431537
1684	9030616G12Rik	0	0	NA	NA	NA	NA
1685	9030619P08Rik	0.202593	0	0.171077	2.68211	0.949142	NA
1686	9030622O22Rik	1.40095	0	0.278414	0.734035	0.704471	0.835486
1687	9030624G23Rik	7.1743	0	0.0872445	0.403927	0.828995	0.910229
1688	9030625G05Rik	0.14161	0	0.171076	2.85447	0.952209	NA
1689	9130001E16Rik	0.0408339	0	-0.405999	4.10595	0.921233	NA
1690	9130008F23Rik	1.35494	0	0.421784	0.729021	0.562885	0.733905
1691	9130015A21Rik	0.10142	0	0.0522677	3.06492	0.986394	NA
1692	9130015G15Rik	1.57352	0	-0.197719	0.727664	0.78584	0.885285
1693	9130015L21Rik	0.0401914	0	0	4.10595	1	NA
1694	9130019O22Rik	60.669	1	0.366546	0.116477	0.00164994	0.00749708
1695	9130019P16Rik	4.89633	0	-0.492369	0.405041	0.224137	0.404472
1696	9130020K20Rik	154.279	0	-0.15785	0.105768	0.135588	0.281713
1697	9130023H24Rik	53.3413	1	0.466747	0.122288	0.000135194	0.000818273
1698	9130024F11Rik	322.526	-1	-0.487793	0.121104	5.62833e-05	0.000374499
1699	9130204K15Rik	0.199767	0	-0.575729	2.18902	0.792544	NA
1700	9130208D14Rik	10.5659	0	0.564759	0.333893	0.0907536	0.209033
1701	9130209A04Rik	0.0401333	0	0	4.10595	1	NA
1702	9130213A22Rik	35.7442	0	-0.367195	0.180501	0.0419198	0.114127
1703	9130214F15Rik	0.296207	0	2.01813	1.69718	0.234397	NA
1704	9130221F21Rik	0.144498	0	-0.117461	2.54685	0.963215	NA
1705	9130221H12Rik	119.167	0	0.143029	0.0738779	0.0528651	0.137078
1706	9130227L01Rik	2.17131	0	-0.820537	0.545958	0.132857	0.277616
1707	9130230L23Rik	0.924708	0	-0.236852	0.75344	0.753247	NA
1708	9130401M01Rik	519.463	-1	-0.237227	0.075289	0.00162779	0.00740999
1709	9130409I23Rik	0.12409	0	0.171075	2.93196	0.953471	NA
1710	9130410C08Rik	0.446502	0	-1.53633	1.2218	0.208596	NA
1711	9230009I02Rik	1.24019	0	-0.881998	0.752395	0.241095	0.426176
1712	9230019H11Rik	0.0208852	0	-0.236271	4.10595	0.954112	NA
1713	9230020A06Rik	0.265132	0	0.340806	1.64812	0.836178	NA
1714	9230102K24Rik	1.00176	0	-0.0324952	0.748429	0.965368	0.982478
1715	9230102O04Rik	0.0388739	0	0.510529	4.10595	0.901047	NA
1716	9230104M06Rik	0.24154	0	0.629343	1.7961	0.726043	NA
1717	9230105E05Rik	0.163322	0	0.221996	2.4926	0.929033	NA
1718	9230110K08Rik	7.55098	0	-0.156713	0.315873	0.619805	0.776404
1719	9230112D13Rik	0.0588478	0	0	4.10595	1	NA
1720	9230112J17Rik	9.68857	0	-0.130905	0.398303	0.742414	0.859032
1721	9230114K14Rik	21.9225	0	0.0662242	0.179326	0.711907	0.839859
1722	9230116L04Rik	2.48464	0	0.469568	0.510287	0.357467	0.553366
1723	9230116N13Rik	3.9414	0	0.266275	0.390485	0.495297	0.680152
1724	9230117E06Rik	0.475734	0	-0.97774	1.6572	0.555194	NA
1725	9330020H09Rik	25.1377	0	0.0969272	0.168697	0.565586	0.735595
1726	9330102E08Rik	551.128	-1	-0.276962	0.0643551	1.68012e-05	0.000125148
1727	9330104G04Rik	54.0065	0	-0.357456	0.345639	0.301047	0.494778
1728	9330111N05Rik	1.40004	0	-0.427612	0.674181	0.525906	0.70495
1729	9330117O12Rik	25.3568	0	-0.235321	0.227112	0.300135	0.493719
1730	9330133O14Rik	108.886	1	0.372135	0.120691	0.00204669	0.00905489
1731	9330136K24Rik	7.84228	0	-0.00730489	0.293504	0.980144	0.990059
1732	9330151L19Rik	383.165	0	0.044387	0.0489308	0.364334	0.560049
1733	9330158H04Rik	17.1588	0	-0.419453	0.22869	0.0666306	0.164355
1734	9330159F19Rik	1151.71	-1	-0.174143	0.0637437	0.00629667	0.0240086
1735	9330159H11Rik	14.9824	0	-0.410549	0.285709	0.150733	0.304638
1736	9330159M07Rik	63.3022	1	0.660733	0.120436	4.10757e-08	4.99416e-07
1737	9330162012Rik	4.51242	0	-0.106694	0.407316	0.793364	0.88957
1738	9330162B11Rik	0.572389	0	-0.970622	1.26584	0.443212	NA
1739	9330175E14Rik	2.07464	0	-0.0382445	0.675819	0.954872	0.977235
1740	9330175M20Rik	4.22714	0	0.427532	0.402551	0.28821	0.479849
1741	9330178D15Rik	0.206767	0	-0.966105	2.18161	0.657882	NA
1742	9330179D12Rik	29.9479	0	-0.143452	0.169425	0.397162	0.592775
1743	9330182O14Rik	0.931073	0	0.685105	0.982999	0.485831	NA
1744	9330188P03Rik	39.4728	0	0.24195	0.162939	0.137568	0.284306
1745	9330198I05Rik	7.43076	0	-0.193286	0.314042	0.53824	0.71474
1746	9330198N18Rik	6.18599	0	-0.0785152	0.427669	0.854336	0.924902
1747	9330199G10Rik	7.48096	0	-0.105154	0.297018	0.723314	0.847405
1748	9430014N10Rik	0.327056	0	-0.456919	1.80732	0.800411	NA
1749	9430015G10Rik	356.856	0	0.0592997	0.0460176	0.197526	0.369978
1750	9430018G01Rik	1.36742	1	2.16513	0.808891	0.00743581	0.0276322
1751	9430019J16Rik	0	0	NA	NA	NA	NA
1752	9430021M05Rik	271.962	0	0.200469	0.0922406	0.0297562	0.0868581
1753	9430024E24Rik	4.96411	1	1.59351	0.393933	5.22929e-05	0.000350083
1754	9430037G07Rik	31.5991	1	0.68344	0.197157	0.000527331	0.00274472
1755	9430038I01Rik	15.2296	0	0.253068	0.20924	0.226486	0.407452
1756	9430041J12Rik	52.6547	0	-0.134988	0.116823	0.247889	0.434483
1757	9430053O09Rik	29.3435	1	0.445219	0.166844	0.00761961	0.0281972
1758	9430060I03Rik	4.02081	1	1.0575	0.364693	0.0037352	0.0152926
1759	9430062P05Rik	3.29833	0	-0.427032	0.557105	0.443367	0.634869
1760	9430065F17Rik	13.717	0	0.108375	0.359853	0.76329	0.872072
1761	9430069I07Rik	0.0426899	0	0	4.10595	1	NA
1762	9430078G10Rik	0.828743	0	0.348014	0.864793	0.687372	NA
1763	9430078K24Rik	3.84829	0	0.452654	0.411085	0.270844	0.460472
1764	9430083A17Rik	47.424	1	0.362677	0.12863	0.00480922	0.0190287
1765	9430083M05Rik	10.2495	0	0.0856036	0.291405	0.76894	0.875482
1766	9430085M18Rik	33.9949	-1	-0.671013	0.166266	5.442e-05	0.000363638
1767	9430091E24Rik	35.5125	0	-0.107224	0.147271	0.46657	0.655105
1768	9430093N23Rik	0.0210627	0	0	4.10595	1	NA
1769	9430097D07Rik	9.14079	0	-0.051465	0.315805	0.870546	0.933066
1770	9530002B09Rik	0.0193498	0	0	4.10595	1	NA
1771	9530003J23Rik	0.218664	0	0.00134809	1.9846	0.999458	NA
1772	9530014B07Rik	0.0620382	0	-0.236271	4.10595	0.954112	NA
1773	9530018F02Rik	15.1507	0	0.112647	0.24397	0.644278	0.793743
1774	9530020I12Rik	0.959858	0	0.0610691	1.1239	0.956667	NA
1775	9530026F06Rik	0.124516	0	-0.575727	2.92956	0.844201	NA
1776	9530026P05Rik	6.20913	0	0.43615	0.392065	0.265948	0.45522
1777	9530027J09Rik	0.710283	0	0.0811948	0.977092	0.933773	NA
1778	9530034E10Rik	1.07944	0	0.600989	0.700516	0.390935	0.586448
1779	9530036M11Rik	1.9151	0	-0.0623688	0.650082	0.923568	0.960097
1780	9530036O11Rik	12.646	-1	-0.917078	0.248614	0.000225343	0.001291
1781	9530047P18Rik	0.185315	0	-0.966105	2.20868	0.661812	NA
1782	9530050K03Rik	0	0	NA	NA	NA	NA
1783	9530051G07Rik	7.9868	0	-0.222281	0.294289	0.450059	0.64055
1784	9530052C20Rik	10.3062	0	0.496828	0.304061	0.102265	0.228797
1785	9530052E02Rik	6.62152	0	0.440652	0.300087	0.141992	0.291438
1786	9530053A07Rik	1.13244	0	-0.476016	0.924971	0.606813	0.767553
1787	9530057J20Rik	96.2996	0	-0.216325	0.176679	0.220801	0.399912
1788	9530059O14Rik	3.1708	0	-0.0694585	0.467069	0.881781	0.938915
1789	9530062K07Rik	6.39348	0	-0.355427	0.687032	0.604921	0.765916
1790	9530068E07Rik	1384.83	0	-0.0191769	0.0379354	0.613197	0.77182
1791	9530077C05Rik	87.3872	0	-0.168117	0.0898853	0.0614345	0.154185
1792	9530080O11Rik	22.1979	0	-0.170854	0.164524	0.299047	0.49256
1793	9530082P21Rik	20.7111	0	0.246877	0.214966	0.250785	0.437764
1794	9530091C08Rik	7.5242	0	-0.0741393	0.309114	0.810451	0.900321
1795	9630001P10Rik	19.9791	0	-0.130631	0.225859	0.563012	0.733955
1796	9630002D21Rik	7.9384	0	-0.519883	0.344433	0.1312	0.274893
1797	9630009A06Rik	10.2995	0	0.0405448	0.276253	0.883316	0.939751
1798	9630013A20Rik	30.4972	1	1.47337	0.221073	2.65303e-11	5.3849e-10
1799	9630013D21Rik	2.24801	0	-0.124205	0.537359	0.817206	0.904112
1800	9630013K17Rik	0.47092	0	0.307101	1.18783	0.79599	NA
1801	9630015K15Rik	1.79953	0	-0.900072	0.681046	0.186301	0.355502
1802	9630025h16rik	0.142892	0	0.289884	2.85542	0.919137	NA
1803	9630028B13Rik	7.60308	0	-0.290845	0.343728	0.397469	0.593063
1804	9630028H03Rik	0.263667	0	0.408696	1.79128	0.819522	NA
1805	9630028I04Rik	6.24216	0	0.430633	0.355985	0.226395	0.407374
1806	9830107B12Rik	0.400503	0	-1.42437	3.08581	0.644377	NA
1807	9830132P13Rik	0.649319	0	1.13357	1.03065	0.271392	NA
1808	9830166K06Rik	53.0909	-1	-0.436107	0.162096	0.00713628	0.0267103
1809	9930012K11Rik	13.8742	0	0.147239	0.25258	0.559934	0.731578
1810	9930014A18Rik	38.5152	0	-0.332054	0.159469	0.0373196	0.104061
1811	9930021J03Rik	1584.75	1	0.111475	0.0420065	0.00796046	0.0292707
1812	9930038B18Rik	0.125022	0	-0.745457	2.61749	0.775798	NA
1813	9930104L06Rik	243.073	1	0.408908	0.0531495	1.43124e-14	4.2214e-13
1814	9930111H07Rik	0.200595	0	0.629343	1.99472	0.752378	NA
1815	9930111J21Rik1	33.0005	1	0.508929	0.180929	0.00491017	0.0193819
1816	9930111J21Rik2	36.1411	1	0.781987	0.205186	0.000138338	0.000835278
1817	A030001D20Rik	63.6213	0	-0.0564979	0.138628	0.683603	0.820838
1818	A130010J15Rik	55.0427	0	0.183859	0.110909	0.0973705	0.220755
1819	A130030D18Rik	0.0202733	0	-0.236271	4.10595	0.954112	NA
1820	A130051J06Rik	4.97872	0	0.196974	0.375395	0.599784	0.762269
1821	A130077B15Rik	4.74821	0	0.10753	0.419301	0.797603	0.892318
1822	A1bg	0.123248	0	0	2.93672	1	NA
1823	A1cf	0.162586	0	0.578423	2.25501	0.79756	NA
1824	A230001M10Rik	29.1155	0	-0.485053	0.229715	0.0347259	0.0982133
1825	A230004M16Rik	1.77649	0	1.66294	0.718485	0.0206399	0.0647642
1826	A230006K03Rik	738.729	-1	-0.305012	0.0869126	0.000449097	0.00237886
1827	A230009B12Rik	12.7359	-1	-0.613444	0.25139	0.0146787	0.0490093
1828	A230020J21Rik	0.426252	0	-0.389029	1.34132	0.77179	NA
1829	A230028O05Rik	1.97235	0	0.392022	0.528471	0.458206	0.647803
1830	A230045G11Rik	297.71	0	0.0856901	0.0533746	0.108395	0.238804
1831	A230051N06Rik	16.6481	-1	-0.479663	0.191924	0.012446	0.0427782
1832	A230054N11Rik	1.23445	0	0.453271	0.910137	0.618467	0.775548
1833	A230056J06Rik	19.5263	0	-0.284352	0.187372	0.12912	0.271933
1834	A230056P14Rik	18.0026	0	-0.15417	0.238387	0.517811	0.698354
1835	A230057D06Rik	228.388	0	0.0784162	0.0769706	0.308307	0.502178
1836	A230070E04Rik	187.851	-1	-0.256403	0.0741319	0.00054271	0.00281593
1837	A230072C01Rik	92.0994	0	-0.000838292	0.101587	0.993416	0.996824
1838	A230072E10Rik	17.1475	1	0.914149	0.216485	2.41406e-05	0.000173981
1839	A230072I06Rik	0.391418	0	0.238967	1.45544	0.869582	NA
1840	A230077H06Rik	87.2597	0	0.0255212	0.133235	0.848094	0.92079
1841	A230083G16Rik	22.2792	0	-0.208436	0.175332	0.234516	0.417813
1842	A230087F16Rik	14.6967	0	-0.378888	0.742866	0.610026	0.769582
1843	A230098N10Rik	0.165655	0	-0.575728	2.48487	0.816776	NA
1844	A230103J11Rik	114.072	-1	-0.740746	0.0929972	1.64893e-15	5.53294e-14
1845	A230103O09Rik	0.835387	0	-2.19641	1.09875	0.0456077	NA
1846	A230107N01Rik	16.7484	0	-0.279781	0.198962	0.159663	0.318482
1847	A230108P19Rik	0.656249	0	-0.605511	1.10317	0.583087	NA
1848	A26c2	0.0583674	0	0.221993	4.10595	0.956882	NA
1849	A26c3	1.71667	0	-1.24312	0.721768	0.0850094	0.199028
1850	A2m	43.3084	1	1.35925	0.254859	9.64141e-08	1.09814e-06
1851	A2ml1	280.912	0	0.187791	0.115294	0.103354	0.230599
1852	A330001L22Rik	14.0213	0	0.317734	0.298432	0.287023	0.478352
1853	A330008L17Rik	6.07626	0	-0.0553709	0.400137	0.88994	0.943321
1854	A330009N23Rik	239.202	0	0.0926433	0.0905536	0.306272	0.500469
1855	A330015K06Rik	9.83781	0	-0.0505209	0.321537	0.875148	0.935376
1856	A330023F24Rik	493.279	0	-0.12293	0.121482	0.311575	0.505614
1857	A330032B11Rik	5.58547	0	-0.252771	0.327252	0.439876	0.631325
1858	A330032P22Rik	1.2023	0	-0.191541	0.754025	0.799477	0.893361
1859	A330033J07Rik	9.59191	0	-0.562824	0.266547	0.0347259	0.0982133
1860	A330035P11Rik	7.04473	0	0.134404	0.310269	0.664879	0.808112
1861	A330040F15Rik	12.1334	0	0.31998	0.281855	0.256263	0.444054
1862	A330041J22Rik	9.91775	0	0.294736	0.231472	0.202908	0.376855
1863	A330048O09Rik	11.9711	0	-0.0214971	0.245722	0.930286	0.96396
1864	A330049N07Rik	12.8948	0	-0.0101511	0.269462	0.969949	0.984903
1865	A330069E16Rik	4.32532	0	-0.453199	0.362692	0.211467	0.387741
1866	A330070K13Rik	3.61961	0	0.000913001	0.39813	0.99817	0.999012
1867	A330074K22Rik	112.455	0	-0.0823789	0.123947	0.506288	0.688942
1868	A330076C08Rik	5.67682	0	-0.00295066	0.383468	0.993861	0.996955
1869	A330076H08Rik	21.8373	0	-0.0304932	0.200174	0.878924	0.937599
1870	A330093E20Rik	1.53846	0	-0.704324	0.704818	0.31765	0.511821
1871	A330094K24Rik	21.4511	0	0.729041	0.342713	0.0333978	0.095301
1872	A330102I10Rik	73.4204	0	-0.0115807	0.111041	0.916937	0.956684
1873	A3galt2	13.2072	0	0.63697	0.341318	0.0620127	0.155228
1874	A430005L14Rik	125.9	-1	-0.382724	0.0874025	1.19298e-05	9.18225e-05
1875	A430010J10Rik	3.22411	0	-0.891214	0.480833	0.0638137	0.158726
1876	A430018G15Rik	6.05324	0	-0.253623	0.311794	0.41597	0.609684
1877	A430027H14Rik	34.3496	0	-0.31729	0.142273	0.0257373	0.0771745
1878	A430033K04Rik	194.174	1	0.444308	0.119402	0.000198349	0.00114852
1879	A430035B10Rik	22.4747	0	-0.367091	0.187294	0.0499988	0.131081
1880	A430046D13Rik	121.435	-1	-0.346271	0.0933364	0.000207318	0.00119517
1881	A430048G15Rik	0.0399634	0	0.221993	4.10595	0.956882	NA
1882	A430057M04Rik	12.1512	0	0.567519	0.2618	0.0301772	0.0878802
1883	A430060F13Rik	0.0783282	0	0.221993	4.10595	0.956882	NA
1884	A430078I02Rik	2.77865	0	-0.411524	0.442076	0.351911	0.547829
1885	A430085M09Rik	0.143873	0	0.578419	3.62169	0.87311	NA
1886	A430088P11Rik	0.243251	0	1.1381	1.94163	0.557769	NA
1887	A430090L17Rik	4.50074	0	0.208669	0.466444	0.654615	0.801041
1888	A430093F15Rik	3.61707	0	0.135836	0.459834	0.767686	0.875023
1889	A430102A20Rik	0.307842	0	-0.966106	1.533	0.528559	NA
1890	A430105J06Rik	7.02991	0	0.106793	0.31398	0.733762	0.853757
1891	A430108G06Rik	20.2362	0	-0.252619	0.197018	0.199767	0.372926
1892	A4galt	43.9747	0	0.122282	0.157169	0.436552	0.628586
1893	A4gnt	3.04805	0	-0.462735	0.528803	0.38154	0.576764
1894	A530001N23Rik	4.00543	-1	-1.05577	0.427536	0.0135325	0.0458908
1895	A530006G24Rik	0.0983793	0	-0.11746	3.98024	0.976457	NA
1896	A530010L16Rik	0.725057	0	0.548241	0.943086	0.56102	NA
1897	A530013C23Rik	2.42893	0	1.14253	0.542646	0.0352498	0.0993146
1898	A530016L24Rik	6.1993	0	0.268797	0.402414	0.504158	0.687211
1899	A530020G20Rik	0.38068	0	0.459615	1.3486	0.733247	NA
1900	A530021J07Rik	3.92782	-1	-1.30119	0.443814	0.00336967	0.0140036
1901	A530032D15Rik	2.73887	0	0.0969805	0.538044	0.856959	0.926008
1902	A530040E14Rik	1.72022	0	1.25629	0.831828	0.130974	0.274558
1903	A530046M15Rik	0.732872	0	0.96536	1.0286	0.34798	NA
1904	A530053G22Rik	0.181222	0	0.171076	2.02012	0.932511	NA
1905	A530058N18Rik	27.0287	0	-0.181859	0.241744	0.451882	0.642131
1906	A530064D06Rik	1.68865	0	2.3279	1.07933	0.0310215	0.089888
1907	A530065N20Rik	0.896025	0	0.297601	0.748903	0.691085	NA
1908	A530072M11Rik	7.74546	0	-0.158944	0.303712	0.60074	0.763009
1909	A530076I17Rik	1.82266	0	-0.120563	0.573873	0.833601	0.912075
1910	A530088E08Rik	1.31505	0	0.630432	0.626997	0.314666	0.508473
1911	A530095I07Rik	0.200666	0	0.238966	2.41838	0.921287	NA
1912	A630001G21Rik	12.9552	0	0.234576	0.257978	0.363199	0.558788
1913	A630001O12Rik	1.3261	0	0.0711203	0.694201	0.9184	0.957005
1914	A630010A05Rik	0.433789	0	-0.591538	1.28794	0.646025	NA
1915	A630012P03Rik	0.0208852	0	-0.236271	4.10595	0.954112	NA
1916	A630019I02Rik	6.96387	-1	-0.89773	0.363651	0.0135622	0.045979
1917	A630023A22Rik	0.648361	0	0.682127	1.00969	0.499308	NA
1918	A630023P12Rik	2.85901	0	-0.328128	0.471281	0.486274	0.67209
1919	A630026N12Rik	84.0822	0	-0.161008	0.106155	0.129336	0.272179
1920	A630034I12Rik	206.05	0	0.112979	0.093509	0.226964	0.408042
1921	A630039O03Rik	6.49717	0	-0.0349145	0.382611	0.927291	0.962323
1922	A630066F11Rik	18.3441	0	-0.0124705	0.296629	0.966466	0.983086
1923	A630072L19Rik	0.633011	0	-0.610385	1.03074	0.55373	NA
1924	A630072M18Rik	98.4072	0	0.0771824	0.0772422	0.317685	0.511821
1925	A630073D07Rik	0.0399006	0	0.221993	4.10595	0.956882	NA
1926	A630075F10Rik	0.372983	0	-0.389028	1.55024	0.801855	NA
1927	A630076J17Rik	0.407468	0	-0.168379	1.64879	0.918659	NA
1928	A630077J23Rik	1.09643	0	-0.384593	0.814319	0.636722	0.788338
1929	A630089N07Rik	26.9105	0	0.405922	0.17785	0.0224665	0.0694699
1930	A630095N17Rik	0.0591472	0	0.340801	4.10595	0.93385	NA
1931	A730004F24Rik	0.0398177	0	0.221994	4.10595	0.956882	NA
1932	A730006G06Rik	1.29503	0	0.701366	1.14708	0.540912	0.717064
1933	A730009L09Rik	5.92484	0	0.0279429	0.38505	0.942149	0.970606
1934	A730013G03Rik	1.1687	0	-0.330428	0.961176	0.731016	0.851765
1935	A730017L22Rik	133.871	1	0.70059	0.0835329	4.98753e-17	2.00989e-15
1936	A730018C14Rik	1.02265	0	1.45827	1.00972	0.148676	0.301303
1937	A730020E08Rik	18.7715	0	-0.182433	0.178243	0.306068	0.500442
1938	A730020M07Rik	8.89675	0	0.396576	0.319091	0.213931	0.390843
1939	A730032A03Rik	0.0597883	0	-0.575727	4.10595	0.888488	NA
1940	A730035I17Rik	8.92965	0	0.0611544	0.316312	0.846696	0.920128
1941	A730036I17Rik	7.49802	0	-0.527892	0.331039	0.11079	0.242876
1942	A730043L09Rik	6.66298	0	0.14903	0.330744	0.652285	0.799961
1943	A730046J19Rik	7.19714	0	0.343621	0.422164	0.415672	0.609355
1944	A730049H05Rik	0.675871	0	1.64715	1.09621	0.132944	NA
1945	A730049N16Rik	0.104764	0	-0.405997	3.4346	0.905903	NA
1946	A730056A06Rik	39.7515	0	-0.27722	0.140083	0.0478195	0.126609
1947	A730060N03Rik	593.472	0	-0.269358	0.233868	0.249423	0.436183
1948	A730063M14Rik	6.02583	0	-0.647815	0.47172	0.169658	0.332925
1949	A730081D07Rik	50.143	-1	-0.3717	0.11983	0.00192282	0.00858022
1950	A730082K24Rik	0.203827	0	0.00134729	1.82256	0.99941	NA
1951	A730085K08Rik	2.84001	0	0.238065	0.49714	0.632032	0.785216
1952	A730090N16Rik	0.470241	0	0.0380256	1.24414	0.975617	NA
1953	A730094K22Rik	10.576	0	-0.0145749	0.327533	0.964507	0.982204
1954	A730098A19Rik	5.92095	0	0.0562039	0.351267	0.872878	0.934668
1955	A830005F24Rik	6.46652	0	-0.536164	0.340441	0.115277	0.250306
1956	A830009L08Rik	93.6096	-1	-0.773429	0.14086	4.00226e-08	4.87566e-07
1957	A830011K09Rik	69.1211	0	0.184334	0.110043	0.093912	0.214814
1958	A830012C17Rik	0.26485	0	-1.25464	1.94275	0.518403	NA
1959	A830018L16Rik	661.346	-1	-0.523044	0.0748548	2.79928e-12	6.38545e-11
1960	A830019L24Rik	5.35442	0	-0.046091	0.367894	0.900299	0.948478
1961	A830019P07Rik	23.0528	1	0.60863	0.223387	0.00643877	0.024453
1962	A830021F12Rik	2.14252	0	-0.964586	0.57709	0.09463	0.216098
1963	A830021M18Rik	25.5752	0	-0.296436	0.193514	0.125557	0.266552
1964	A830029E22Rik	6.34692	1	0.952521	0.34518	0.00578921	0.0223479
1965	A830031A19Rik	83.3966	-1	-0.637407	0.103707	7.93388e-10	1.28681e-08
1966	A830035A12Rik	0.934957	0	0.00279855	0.893732	0.997502	NA
1967	A830035O19Rik	10.2766	0	-0.385298	0.254547	0.130112	0.273234
1968	A830036E02Rik	286.086	0	-0.882269	0.57059	0.122047	0.261128
1969	A830049F12Rik	16.6331	0	-0.343826	0.219542	0.117325	0.253689
1970	A830052D11Rik	21.7079	0	0.0759167	0.213556	0.722223	0.846659
1971	A830082K12Rik	153.539	0	0.106119	0.0901554	0.239169	0.423555
1972	A830082N09Rik	248.354	0	0.127422	0.0704766	0.0706067	0.171777
1973	A830092H15Rik	40.9942	0	0.011258	0.171293	0.947598	0.973678
1974	A930001A20Rik	1.03082	0	-1.06375	0.913233	0.244091	0.429791
1975	A930001C03Rik	0.32954	0	0.0692393	1.28117	0.9569	NA
1976	A930002C04Rik	19.6094	0	0.19357	0.229655	0.3993	0.594444
1977	A930003A15Rik	3.9118	0	0.520194	0.414075	0.209014	0.384872
1978	A930003O13Rik	5.18807	1	1.16916	0.414256	0.00476787	0.0188922
1979	A930004D18Rik	35.2718	0	0.116694	0.136736	0.393422	0.589387
1980	A930005G22Rik	7.80288	0	-0.0486674	0.344369	0.887615	0.942276
1981	A930005H10Rik	209.712	0	0.126996	0.13095	0.332144	0.527426
1982	A930006I01Rik	1.22813	0	-1.39844	0.997868	0.161087	0.320647
1983	A930006K02Rik	5.92676	0	0.270702	0.344006	0.431334	0.623637
1984	A930007A09Rik	42.4916	1	0.556842	0.156811	0.00038371	0.0020664
1985	A930007I19Rik	10.9549	0	-0.0523731	0.259601	0.840116	0.915887
1986	A930009A15Rik	5.66022	0	0.403376	0.334174	0.227401	0.408769
1987	A930011G23Rik	19.7053	0	0.232394	0.179882	0.196383	0.368268
1988	A930012L18Rik	34.4683	-1	-0.638763	0.187073	0.000638949	0.00325217
1989	A930013F10Rik	183.555	-1	-0.320736	0.0770021	3.1096e-05	0.000218472
1990	A930014E01Rik	0.0212983	0	0	4.10595	1	NA
1991	A930015D03Rik	74.1594	0	0.231953	0.219708	0.291091	0.483318
1992	A930016O22Rik	19.9788	0	-0.319701	0.190509	0.0933204	0.213815
1993	A930017K11Rik	33.9935	0	-0.295998	0.183666	0.107048	0.236612
1994	A930017M01Rik	281.354	0	0.0837057	0.0786267	0.287059	0.47838
1995	A930018O16Rik	1.79468	0	0.263807	0.624339	0.672632	0.813005
1996	A930018P22Rik	1.0592	0	-0.231597	0.808228	0.774458	0.878393
1997	A930019D19Rik	0.303225	0	1.20276	1.63711	0.462533	NA
1998	A930024E05Rik	40.9029	0	-0.0687	0.153119	0.65367	0.800766
1999	A930027H12Rik	0.409481	0	0.459616	1.47403	0.755185	NA
[truncated: 43,253 more rows]

## Sheet: TDP15 vs Ctrl-PBS
	EnsemblName	baseMean	sig	LFC	LFCse	pvalue	padj
1	0610005C13Rik	0.431165	0	0.376267	1.19278	0.752417	NA
2	0610006L08Rik	0.614389	0	-0.0244929	0.926432	0.978908	NA
3	0610009B22Rik	115.118	-1	-0.198097	0.0768073	0.00990445	0.0306109
4	0610009E02Rik	15.8318	0	-0.322846	0.189834	0.0890035	0.189079
5	0610009L18Rik	25.1165	0	-0.355309	0.175369	0.0427582	0.105137
6	0610010F05Rik	406.905	-1	-0.161431	0.0622206	0.00947313	0.0294793
7	0610010K14Rik	607.534	-1	-0.334511	0.0644048	2.05961e-07	1.74185e-06
8	0610012G03Rik	334.871	0	-0.124763	0.054892	0.0230331	0.0628436
9	0610025J13Rik	1.0073	0	1.45525	0.82463	0.0776082	0.169953
10	0610030E20Rik	564.677	0	-0.0148434	0.0450413	0.741739	0.849107
11	0610031O16Rik	0	0	NA	NA	NA	NA
12	0610038B21Rik	6.65573	0	-0.245847	0.267006	0.357178	0.532242
13	0610039H22Rik	0.986961	0	0.0212284	0.996799	0.983009	0.991302
14	0610039K10Rik	0.88697	0	0.530032	0.964599	0.582673	NA
15	0610040B10Rik	19.005	0	-0.0267745	0.193518	0.889958	0.940174
16	0610040F04Rik	21.1799	0	-0.00304132	0.312977	0.992247	0.995811
17	0610040J01Rik	59.405	0	0.198581	0.134669	0.140323	0.269379
18	0610043K17Rik	5.52597	0	0.00873674	0.32606	0.978623	0.989447
19	1100001I12Rik	0	0	NA	NA	NA	NA
20	1110002E22Rik	73.132	0	-0.00582521	0.150301	0.969084	0.984195
21	1110002J07Rik	16.4664	1	0.796339	0.219504	0.000285733	0.00132078
22	1110002L01Rik	204.357	0	-0.0687507	0.0685809	0.316114	0.488827
23	1110002O04Rik	3.59505	0	-0.697053	0.39042	0.0741973	0.164044
24	1110004F10Rik	800.331	1	0.157767	0.041178	0.000127452	0.000632653
25	1110006O24Rik	27.2341	0	0.167627	0.185292	0.365645	0.541122
26	1110008P14Rik	1492.41	-1	-0.665435	0.0799425	8.5101e-17	2.27033e-15
27	1110015O18Rik	1.29585	0	-1.38289	0.721177	0.0551679	0.129454
28	1110017D15Rik	51.324	0	0.0121112	0.137766	0.929947	0.962922
29	1110018N20Rik	243.762	-1	-0.583305	0.0567406	8.65495e-25	4.69862e-23
30	1110019D14Rik	19.0278	0	0.371073	0.171032	0.0300366	0.0786799
31	1110020A21Rik	9.40563	0	0.0305025	0.278449	0.912771	0.953017
32	1110025L11Rik	0.0201595	0	0.178329	3.88455	0.963384	NA
33	1110028F11Rik	1.69631	0	0.220116	0.983093	0.822834	0.901204
34	1110028F18Rik	0.527975	0	0.291483	1.2324	0.813032	NA
35	1110032A03Rik	556.132	0	-0.123261	0.0811226	0.128653	0.251581
36	1110032F04Rik	162.036	-1	-0.532869	0.0932298	1.09282e-08	1.11178e-07
37	1110036E04Rik	0.020712	0	-0.231846	3.88455	0.952407	NA
38	1110038B12Rik	323.015	1	1.61605	0.0779131	1.45888e-95	4.0304e-92
39	1110038F14Rik	174.982	1	0.173979	0.0663117	0.00869918	0.0273654
40	1110046J04Rik	30.2047	0	0.229992	0.165144	0.16372	0.302432
41	1110051M20Rik	1679.15	-1	-0.117427	0.0464151	0.0114085	0.034559
42	1110057P08Rik	0	0	NA	NA	NA	NA
43	1110058D11Rik	0.709295	0	1.07079	0.988491	0.278695	NA
44	1110059E24Rik	149.324	0	-0.0637115	0.0819054	0.436648	0.608719
45	1110059G10Rik	132.615	0	0.121919	0.0870379	0.161287	0.299137
46	1110065P20Rik	250.516	0	0.0233745	0.0715488	0.7439	0.850325
47	1190005I06Rik	0.650355	0	-0.555074	1.17323	0.636131	NA
48	1190007I07Rik	66.4553	0	-0.209446	0.139832	0.134174	0.260003
49	1190028D05Rik	0	0	NA	NA	NA	NA
50	1300002E11Rik	183.347	1	0.792315	0.0702323	1.62259e-29	1.31843e-27
51	1300017J02Rik	1.37082	0	1.17634	0.719551	0.102085	0.210294
52	1500002C15Rik	18.4304	0	-0.0360871	0.16325	0.825051	0.901938
53	1500002F19Rik	18.4174	0	0.0886783	0.183585	0.629069	0.771806
54	1500004A13Rik	1269.14	0	0.116991	0.0774931	0.131121	0.25538
55	1500009C09Rik	1675.92	1	0.213372	0.0484016	1.04158e-05	6.53491e-05
56	1500009L16Rik	120.72	1	0.532967	0.0958925	2.72946e-08	2.61524e-07
57	1500011B03Rik	1699.74	1	0.157415	0.0401596	8.86408e-05	0.000454051
58	1500012K07Rik	6.56844	0	0.342295	0.332527	0.303303	0.475134
59	1500015A07Rik	30.9088	0	-0.328035	0.139934	0.0190672	0.053654
60	1500015L24Rik	4.84128	0	-0.437737	0.369989	0.236766	0.398711
61	1500026H17Rik	20.1382	0	-0.297043	0.187154	0.112477	0.22641
62	1500035N22Rik	16.7668	0	0.0467081	0.288589	0.871424	0.92928
63	1520401A03Rik	8.80592	1	0.927517	0.31547	0.00328091	0.0117529
64	1600002D24Rik	0.306214	0	-0.528873	1.45157	0.7156	NA
65	1600010M07Rik	2.26016	0	-0.280602	0.539016	0.602659	0.751814
66	1600012H06Rik	324.396	1	0.349261	0.0557041	3.6122e-10	4.46169e-09
67	1600012P17Rik	0.163622	0	-0.161125	2.64018	0.951337	NA
68	1600014C10Rik	366.297	1	0.363169	0.0749445	1.2608e-06	9.34663e-06
69	1600014C23Rik	1.15855	0	0.343203	0.879771	0.696459	0.821057
70	1600015H23Rik	0.466915	0	-0.914913	1.24152	0.461165	NA
71	1600019K03Rik	0	0	NA	NA	NA	NA
72	1600020E01Rik	31.3424	0	-0.0753927	0.141831	0.595026	0.745251
73	1600023N17Rik	2.16712	0	0.0439495	0.502005	0.930236	0.963002
74	1600025M17Rik	0.103071	0	-0.401574	2.88824	0.889421	NA
75	1600027J07Rik	0	0	NA	NA	NA	NA
76	1600029I14Rik	1.45056	0	-0.0645617	0.656063	0.921608	0.957886
77	1600029O15Rik	24.2975	1	0.655206	0.171844	0.000137403	0.000678261
78	1700001C19Rik	4.34262	0	0.722179	0.476648	0.129742	0.253231
79	1700001D01Rik	0.342755	0	-1.00977	1.46123	0.48954	NA
80	1700001F09Rik	0.103186	0	-0.330855	3.26214	0.919215	NA
81	1700001G01Rik	0.930731	0	0.745952	0.84409	0.376839	NA
82	1700001G11Rik	2.90367	1	1.30027	0.515228	0.0116133	0.0350981
83	1700001G17Rik	2.99707	0	-0.180923	0.456244	0.6917	0.817804
84	1700001J03Rik	9.41721	0	0.154419	0.266668	0.562542	0.719572
85	1700001J04Rik	1.31291	0	1.28208	0.708281	0.0702759	0.157163
86	1700001J11Rik	0	0	NA	NA	NA	NA
87	1700001K19Rik	0.0614541	0	0	3.88455	1	NA
88	1700001K23Rik	0.120498	0	0.17833	3.1528	0.954894	NA
89	1700001L05Rik	72.4359	0	-0.218828	0.148639	0.140964	0.270191
90	1700001L19Rik	104.437	-1	-0.633245	0.0995593	2.01121e-10	2.56051e-09
91	1700001O22Rik	146.8	0	-0.0497082	0.112121	0.657517	0.792885
92	1700001P01Rik	2.12127	0	0.16305	0.513569	0.750877	0.854414
93	1700003C15Rik	0.104725	0	-0.161127	3.24971	0.960456	NA
94	1700003D09Rik	1.28949	0	0.339681	0.756391	0.653374	0.790265
95	1700003E16Rik	712.567	-1	-0.266764	0.0590452	6.24382e-06	4.09838e-05
96	1700003E24Rik	0.54468	0	-0.234658	1.30742	0.85756	NA
97	1700003F12Rik	2.51897	0	1.14742	0.520426	0.0274709	0.0729038
98	1700003G18Rik	0.12048	0	0.00860154	2.79346	0.997543	NA
99	1700003H04Rik	0.0393412	0	0.418776	3.88455	0.91415	NA
100	1700003I22Rik	0	0	NA	NA	NA	NA
101	1700003L19Rik	1.2441	0	0.939974	0.678272	0.165796	0.305383
102	1700003M07Rik	596.726	-1	-0.42649	0.075577	1.67003e-08	1.65038e-07
103	1700003P14Rik	0.0598751	0	0.178329	3.88455	0.963384	NA
104	1700006A11Rik	0.0824419	0	0.249049	3.4481	0.942421	NA
105	1700006F04Rik	0.120779	0	0.0793214	2.49581	0.974646	NA
106	1700006H20Rik	0	0	NA	NA	NA	NA
107	1700006H21Rik	0.121932	0	-0.330855	2.78548	0.905451	NA
108	1700006J14Rik	0.464702	0	0.591884	1.28759	0.645744	NA
109	1700007F19Rik	5.89206	0	-0.296484	0.283774	0.29612	0.467921
110	1700007J10Rik	0.244521	0	-0.599593	1.86247	0.747502	NA
111	1700007K13Rik	36.1327	-1	-0.482174	0.169456	0.00443516	0.0153225
112	1700007L15Rik	3.70097	0	0.470231	0.377697	0.213133	0.368753
113	1700007P06Rik	21.9282	1	1.10921	0.22846	1.203e-06	8.95011e-06
114	1700008C04Rik	0.0813881	0	0.178329	3.88455	0.963384	NA
115	1700008J07Rik	54.3287	-1	-0.283749	0.100677	0.00482618	0.0164923
116	1700008K24Rik	0.0413973	0	-0.231845	3.88455	0.952407	NA
117	1700008O03Rik	13.6486	0	-0.259185	0.210561	0.218352	0.375535
118	1700008P02Rik	0.0186307	0	0	3.88455	1	NA
119	1700009C05Rik	0.570841	0	0.121754	1.27866	0.92414	NA
120	1700009J07Rik	0.582659	0	1.45541	0.996999	0.144347	NA
121	1700009N14Rik	0	0	NA	NA	NA	NA
122	1700010B08Rik	0.0417957	0	0	3.88455	1	NA
123	1700010D01Rik	0	0	NA	NA	NA	NA
124	1700010G06Rik	8.54594	1	0.719075	0.29837	0.015952	0.0460289
125	1700010H22Rik	0.0999869	0	0.00860211	3.28881	0.997913	NA
126	1700010I02Rik	0.302943	0	0.917111	1.67653	0.584359	NA
127	1700010I14Rik	10.8598	0	-0.0526281	0.258937	0.838942	0.909345
128	1700010J16Rik	0.080217	0	-0.231845	3.88455	0.952407	NA
129	1700010K23Rik	0.366851	0	-0.458152	1.36287	0.736745	NA
130	1700010L04Rik	0.980891	0	0.555442	0.898239	0.536333	0.69815
131	1700010N08Rik	1.09213	0	1.78929	1.11365	0.108123	0.2196
132	1700011B04Rik	0	0	NA	NA	NA	NA
133	1700011C11Rik	0	0	NA	NA	NA	NA
134	1700011L22Rik	0.406878	0	-0.118695	1.23888	0.923673	NA
135	1700011M02Rik	0	0	NA	NA	NA	NA
136	1700012A03Rik	0.0196706	0	0.178329	3.88455	0.963384	NA
137	1700012B07Rik	0.0613544	0	0.178329	3.88455	0.963384	NA
138	1700012B09Rik	1.906	0	-0.52326	0.568672	0.357498	0.532584
139	1700012C14Rik	2.31261	0	-0.103209	0.481032	0.830112	0.904465
140	1700012D01Rik	1.95761	0	-1.16981	0.593904	0.0488735	0.117262
141	1700012D14Rik	10.2904	0	0.311388	0.272194	0.252627	0.417613
142	1700012D16Rik	0.020712	0	-0.231846	3.88455	0.952407	NA
143	1700012H19Rik	0.801361	0	-0.648364	0.942295	0.491409	NA
144	1700012I11Rik	0.436024	0	0.306225	1.57402	0.845745	NA
145	1700012J15Rik	0.0589749	0	0.418776	3.88455	0.91415	NA
146	1700012P22Rik	0.204877	0	0.489499	1.72261	0.776287	NA
147	1700013D24Rik	0	0	NA	NA	NA	NA
148	1700013F07Rik	23.5218	0	-0.0860695	0.180695	0.633843	0.775756
149	1700013G24Rik	0.0203313	0	-0.231846	3.88455	0.952407	NA
150	1700013H16Rik	0.197828	0	1.20845	1.8912	0.522831	NA
151	1700013N06Rik	0.041394	0	-0.231845	3.88455	0.952407	NA
152	1700014D04Rik	17.9702	-1	-0.706756	0.194808	0.000285658	0.00132068
153	1700014L14Rik	0	0	NA	NA	NA	NA
154	1700015C15Rik	0.243258	0	0.46121	2.04588	0.821642	NA
155	1700015G11Rik	0.0785764	0	0	3.88455	1	NA
156	1700015I17Rik	0.978713	0	0.683099	0.901122	0.448419	0.619637
157	1700016A09Rik	10.4138	0	-0.0821374	0.248363	0.740859	0.848646
158	1700016B01Rik	0.168765	0	1.23171	2.61541	0.637681	NA
159	1700016C15Rik	0.0389041	0	0	3.88455	1	NA
160	1700016C19Rik	1.04158	0	-1.21114	0.852798	0.155551	0.291214
161	1700016D06Rik	0.225606	0	-0.429864	1.57398	0.784771	NA
162	1700016G22Rik	0.390163	0	0.619667	1.54538	0.688435	NA
163	1700016H13Rik	0.406743	0	-1.38455	1.29026	0.283239	NA
164	1700016J18Rik	1.21653	0	0.520453	0.717186	0.46803	0.638174
165	1700016K05Rik	0.347224	0	-0.670312	1.5567	0.66676	NA
166	1700016K19Rik	55.1554	-1	-0.833035	0.126129	3.98467e-11	5.58482e-10
167	1700016L04Rik	1.09072	0	0.935304	0.715142	0.190922	0.339568
168	1700016L21Rik	0	0	NA	NA	NA	NA
169	1700016P04Rik	0	0	NA	NA	NA	NA
170	1700017B05Rik	397.066	1	0.304185	0.070416	1.56151e-05	9.45349e-05
171	1700017G19Rik	0.511947	0	0.548537	1.51936	0.718076	NA
172	1700017J07Rik	0.123659	0	0.00860193	2.77616	0.997528	NA
173	1700017L05Rik	0	0	NA	NA	NA	NA
174	1700017M07Rik	2.46191	0	1.2206	0.548809	0.0261425	0.0700138
175	1700017N19Rik	0.332518	0	-0.528872	1.69016	0.754347	NA
176	1700018A04Rik	1.69464	0	-0.513959	0.55311	0.352777	0.527903
177	1700018A23Rik	0.516145	0	-1.77389	1.20577	0.141247	NA
178	1700018B08Rik	0.383324	0	0.0217385	1.57884	0.989015	NA
179	1700018B24Rik	0.1787	0	-0.741032	2.59914	0.775562	NA
180	1700018F24Rik	0.081373	0	0.418776	3.88455	0.91415	NA
181	1700018G05Rik	0	0	NA	NA	NA	NA
182	1700018L02Rik	21.8432	0	-0.317416	0.184349	0.0851025	0.182717
183	1700019A02Rik	5.3395	0	0.104578	0.339073	0.75776	0.859689
184	1700019C18Rik	0	0	NA	NA	NA	NA
185	1700019D03Rik	208.38	1	0.424555	0.0735173	7.69989e-09	7.98707e-08
186	1700019E08Rik	0	0	NA	NA	NA	NA
187	1700019F05Rik	0	0	NA	NA	NA	NA
188	1700019G24Rik	0.935596	0	1.70766	1.02261	0.0949386	NA
189	1700019J19Rik	0.166238	0	-0.571302	2.62068	0.827431	NA
190	1700019L22Rik	10.7829	0	-0.249404	0.26083	0.338973	0.513322
191	1700019M22Rik	0	0	NA	NA	NA	NA
192	1700019N19Rik	4.29839	0	-0.321115	0.360078	0.372504	0.548271
193	1700019P21Rik	0	0	NA	NA	NA	NA
194	1700020A23Rik	0.0849483	0	0.89967	3.88455	0.816847	NA
195	1700020D05Rik	15.8534	0	-0.360826	0.218689	0.0989525	0.20551
196	1700020D12Rik	0.244012	0	-1.10209	2.01972	0.585296	NA
197	1700020D14Rik	0	0	NA	NA	NA	NA
198	1700020G03Rik	3.77927	0	0.307488	0.450184	0.49459	0.660828
199	1700020G17Rik	0.0199786	0	0	3.88455	1	NA
200	1700020L24Rik	7.89285	0	-0.102286	0.348412	0.769081	0.866566
201	1700020M21Rik	0.0420315	0	0.418776	3.88455	0.91415	NA
202	1700020N01Rik	0.221059	0	0.970397	1.86562	0.602961	NA
203	1700020N15Rik	0.225129	0	-0.670313	1.8671	0.719586	NA
204	1700020N18Rik	3.88298	0	0.158036	0.685451	0.817659	0.897861
205	1700021F02Rik	0.265574	0	-0.330855	1.83962	0.857271	NA
206	1700021F07Rik	0.181715	0	0.489498	2.32536	0.833274	NA
207	1700021G15Rik	0.434297	0	0.196696	1.40603	0.888744	NA
208	1700021L23Rik	0.547352	0	0.707906	0.980689	0.470389	NA
209	1700021N21Rik	2.4574	0	0.586729	0.520225	0.259388	0.425396
210	1700022A21Rik	0	0	NA	NA	NA	NA
211	1700022A22Rik	0.0398402	0	0	3.88455	1	NA
212	1700022E09Rik	0	0	NA	NA	NA	NA
213	1700022H01Rik	0.224835	0	-1.00977	1.86744	0.588698	NA
214	1700022H16Rik	0.100702	0	0	3.7469	1	NA
215	1700022I11Rik	0.936273	0	1.58667	0.759737	0.0367575	NA
216	1700022N22Rik	1.335	0	0.369981	0.642226	0.564553	0.721032
217	1700023A20Rik	0.0829257	0	-0.231845	3.88455	0.952407	NA
218	1700023C21Rik	0.12342	0	0.659227	2.48359	0.790676	NA
219	1700023D09Rik	7.1524	0	0.249293	0.265214	0.347233	0.522173
220	1700023F02Rik	1.57195	0	0.685071	0.666731	0.304182	0.475851
221	1700023G09Rik	0.0812617	0	0.178331	3.88455	0.963384	NA
222	1700024B05Rik	0.427942	0	0.121754	1.1779	0.917673	NA
223	1700024B18Rik	1.26716	0	0.125868	0.868664	0.884791	0.937466
224	1700024G13Rik	1.51306	0	0.433544	0.644368	0.501062	0.666795
225	1700024I08Rik	0.0197871	0	0	3.88455	1	NA
226	1700024J04Rik	0.777903	0	0.0532419	1.09963	0.961383	NA
227	1700024N05Rik	0.0827753	0	0.178329	3.88455	0.963384	NA
228	1700025B11Rik	0.557128	0	1.664	1.12525	0.139199	NA
229	1700025C18Rik	0	0	NA	NA	NA	NA
230	1700025D23Rik	0.161821	0	0.39049	2.37008	0.869134	NA
231	1700025F24Rik	0.183598	0	0.877167	2.31881	0.70522	NA
232	1700025G04Rik	1262.37	-1	-0.421938	0.0496542	1.93654e-17	5.4654e-16
233	1700025H01Rik	0.0198749	0	0	3.88455	1	NA
234	1700025J12Rik	0.610888	0	-0.270811	0.984857	0.783336	NA
235	1700025K04Rik	0.0620003	0	0	3.88455	1	NA
236	1700025K24Rik	0.166297	0	-0.599592	2.92821	0.837757	NA
237	1700025M24Rik	0.208214	0	-0.500583	2.06107	0.808102	NA
238	1700025N23Rik	0.362955	0	-0.755635	1.69633	0.655993	NA
239	1700025O08Rik	0	0	NA	NA	NA	NA
240	1700026D11Rik	2.08253	0	0.333872	0.711069	0.638687	0.779517
241	1700026F02Rik	0	0	NA	NA	NA	NA
242	1700026J12Rik	0.182031	0	0.560218	2.323	0.80943	NA
243	1700026J14Rik	0.426793	0	-0.274535	1.23358	0.823885	NA
244	1700027A15Rik	0.0387874	0	0.418776	3.88455	0.91415	NA
245	1700027F06Rik	0.0199434	0	0	3.88455	1	NA
246	1700027F09Rik	0.14005	0	0.899674	2.70757	0.739677	NA
247	1700027H10Rik	0.0599359	0	0	3.88455	1	NA
248	1700027I24Rik	0.145001	0	-0.571303	2.40766	0.812435	NA
249	1700027J07Rik	0.181445	0	0.0793215	2.32461	0.972779	NA
250	1700028B04Rik	0.671612	0	-0.563462	0.995764	0.571489	NA
251	1700028D13Rik	0.0210627	0	0	3.88455	1	NA
252	1700028E10Rik	5.23004	0	0.201212	0.324839	0.535641	0.69754
253	1700028I16Rik	0.484667	0	-0.359144	1.26707	0.776836	NA
254	1700028J19Rik	14.7928	0	-0.241503	0.217662	0.2672	0.435005
255	1700028K03Rik	8.5094	0	-0.154937	0.273847	0.571544	0.72675
256	1700028M03Rik	0	0	NA	NA	NA	NA
257	1700028P14Rik	15.0016	0	-0.215368	0.214612	0.315608	0.488581
258	1700028P15Rik	0.161694	0	-0.330855	2.13589	0.876898	NA
259	1700029B22Rik	0.102526	0	-0.161127	3.26755	0.960671	NA
260	1700029F12Rik	0.446102	0	0.190165	1.18634	0.872648	NA
261	1700029H14Rik	1.75764	0	-0.434915	0.633786	0.492576	0.659136
262	1700029I15Rik	19.265	0	-0.0592805	0.186036	0.749992	0.853765
263	1700029J03Rik	0	0	NA	NA	NA	NA
264	1700029J07Rik	51.9396	0	-0.0814403	0.106337	0.443753	0.615535
265	1700029M03Rik	0.0616973	0	-0.571302	3.88455	0.883076	NA
266	1700029M20Rik	0.605583	0	0.452422	1.14192	0.691962	NA
267	1700029N11Rik	0.0197871	0	0	3.88455	1	NA
268	1700029P11Rik	0.206	0	-0.670313	2.05802	0.744645	NA
269	1700030A11Rik	0.659752	0	-2.17761	0.962035	0.0236022	NA
270	1700030C10Rik	6.10244	0	-0.173127	0.740241	0.815079	0.896176
271	1700030C12Rik	1.15681	0	-0.297597	0.784131	0.704298	0.826205
272	1700030C14Rik	5.18133	0	-0.266968	0.586178	0.648793	0.787058
273	1700030F04Rik	0.551097	0	-0.263601	1.08657	0.808316	NA
274	1700030I03Rik	0.257929	0	-0.231847	1.8504	0.90029	NA
275	1700030J22Rik	212.752	-1	-0.44456	0.0661396	1.798e-11	2.64374e-10
276	1700030K09Rik	85.6525	0	0.0472118	0.105148	0.65343	0.790291
277	1700030L20Rik	0.0826407	0	-0.231845	3.88455	0.952407	NA
278	1700030L22Rik	0.496037	0	-0.556159	1.22978	0.651094	NA
279	1700030M09Rik	1.20349	0	0.630749	0.763055	0.408458	0.582267
280	1700030N03Rik	0.387156	0	-1.00977	1.47454	0.493469	NA
281	1700030O20Rik	0.225397	0	-0.599593	1.70638	0.725301	NA
282	1700031A10Rik	3.55063	0	-0.272432	1.20273	0.820804	0.900083
283	1700031F05Rik	0.80388	0	0.452867	1.11457	0.684511	NA
284	1700031L13Rik	0.0216718	0	0	3.88455	1	NA
285	1700031M16Rik	0.138732	0	0.00860268	2.4306	0.997176	NA
286	1700031P21Rik	0.243321	0	-0.670312	2.04153	0.742656	NA
287	1700034B16Rik	0	0	NA	NA	NA	NA
288	1700034E13Rik	0	0	NA	NA	NA	NA
289	1700034G24Rik	0.0209705	0	0	3.88455	1	NA
290	1700034H15Rik	233.268	1	0.330771	0.104612	0.00156748	0.00611355
291	1700034I23Rik	2.75292	0	0.442899	0.678632	0.513992	0.678651
292	1700034J05Rik	0.0799647	0	0.89967	3.88455	0.816847	NA
293	1700034K08Rik	0.341404	0	-0.0904065	1.2801	0.943697	NA
294	1700034P13Rik	1.15087	0	0.254492	0.806596	0.752372	0.855607
295	1700036A12Rik	2.921	0	-0.6522	0.479992	0.174219	0.316951
296	1700036G14Rik	0	0	NA	NA	NA	NA
297	1700037C18Rik	11.5672	0	-0.0846024	0.214127	0.692766	0.818577
298	1700037F03Rik	0.362693	0	1.47573	2.91765	0.613002	NA
299	1700037H04Rik	1280.23	-1	-0.366968	0.0598751	8.84955e-10	1.03839e-08
300	1700039E22Rik	0.265163	0	-0.118696	1.83758	0.948498	NA
301	1700039I01Rik	0.854524	0	1.83385	0.772644	0.0176218	NA
302	1700039M10Rik	0.928733	0	-0.447325	0.895438	0.617385	NA
303	1700040D17Rik	10.252	-1	-0.57738	0.239918	0.016103	0.0463891
304	1700040F15Rik	0.019986	0	0.178329	3.88455	0.963384	NA
305	1700040G22Rik	0	0	NA	NA	NA	NA
306	1700040K01Rik	0.447507	0	0.01199	1.39966	0.993165	NA
307	1700040P09Rik	0.0411513	0	-0.231845	3.88455	0.952407	NA
308	1700041A01Rik	0.182645	0	-0.0196869	2.09585	0.992505	NA
309	1700041B01Rik	0.304255	0	0.220763	1.27258	0.862277	NA
310	1700041C23Rik	0.0400998	0	-0.401574	3.88455	0.917663	NA
311	1700041I07Rik	0.0411732	0	0	3.88455	1	NA
312	1700041M19Rik	0.0202734	0	0	3.88455	1	NA
313	1700042G07Rik	0.139338	0	0.31977	2.42917	0.895271	NA
314	1700042G15Rik	1.30097	0	2.03546	0.857763	0.0176447	0.0501793
315	1700042O10Rik	0.124273	0	-0.401574	2.77288	0.884852	NA
316	1700044C05Rik	0	0	NA	NA	NA	NA
317	1700044K03Rik	0	0	NA	NA	NA	NA
318	1700045H11Rik	0.329972	0	-0.840041	1.67944	0.61694	NA
319	1700046C09Rik	0	0	NA	NA	NA	NA
320	1700047A11Rik	0.0414826	0	0	3.88455	1	NA
321	1700047E10Rik	0.103255	0	-0.161127	2.88699	0.955492	NA
322	1700047F07Rik	2.43822	0	0.125463	0.550819	0.819821	0.899282
323	1700047G03Rik	0.406005	0	1.11437	1.54377	0.470386	NA
324	1700047L14Rik	0.0410121	0	0.00860086	3.88455	0.998233	NA
325	1700047M11Rik	96.2511	0	-0.0757935	0.117573	0.519155	0.682869
326	1700048B10Rik	0	0	NA	NA	NA	NA
327	1700048F04Rik	2.5038	0	-0.0502851	0.492832	0.91873	0.956147
328	1700048M11Rik	0	0	NA	NA	NA	NA
329	1700048O14Rik	0.0612014	0	0.17833	3.88455	0.963384	NA
330	1700048O20Rik	92.5685	1	0.433953	0.173306	0.0122809	0.0367851
331	1700049E15Rik	0.122725	0	-0.161126	2.78118	0.953801	NA
332	1700049E17Rik1	0.291381	0	-1.00977	1.68647	0.549342	NA
333	1700049E17Rik2	0.658375	0	-2.18462	0.960717	0.0229689	NA
334	1700049E22Rik	0.324213	0	-1.32782	1.44596	0.358464	NA
335	1700049J03Rik	2.00138	0	-1.35672	0.680881	0.0463055	0.112304
336	1700049L16Rik	0	0	NA	NA	NA	NA
337	1700051A21Rik	1.99403	0	-1.27335	0.578056	0.0276074	0.0731957
338	1700052H01Rik	0.0405865	0	0.00860086	3.88455	0.998233	NA
339	1700052I22Rik	0.145945	0	0.560218	2.40417	0.815747	NA
340	1700052K11Rik	135.624	0	0.0805477	0.0807614	0.318593	0.491957
341	1700054A03Rik	0.0622183	0	-0.401573	3.88455	0.917664	NA
342	1700054K19Rik	0	0	NA	NA	NA	NA
343	1700054M17Rik	0.284267	0	-0.528873	1.44626	0.714602	NA
344	1700054O19Rik	0.177769	0	-0.401575	2.33128	0.863237	NA
345	1700055C04Rik	0.0210627	0	0	3.88455	1	NA
346	1700055D16Rik	5.45263	0	0.0839158	0.354683	0.812972	0.894532
347	1700055D18Rik	11.2205	0	-0.279158	0.250403	0.264921	0.431935
348	1700055K11Rik	0.121174	0	0.00860107	3.14837	0.99782	NA
349	1700055L01Rik	1.92143	-1	-1.94271	0.691757	0.00497934	0.0169551
350	1700056E22Rik	1.92484	0	-0.297046	0.689106	0.666425	0.799804
351	1700057G04Rik	0.446758	0	0.0510339	1.178	0.965444	NA
352	1700057H15Rik	0.735325	0	-0.973733	0.884495	0.270944	NA
353	1700057H21Rik	0.0806532	0	-0.401574	3.88455	0.917663	NA
354	1700060C16Rik	0	0	NA	NA	NA	NA
355	1700060C20Rik	1.7452	0	0.5182	0.613296	0.398143	0.572662
356	1700061F12Rik	0.0794695	0	-0.231846	3.48197	0.946912	NA
357	1700061I17Rik	0.0634889	0	-0.161127	3.88455	0.966914	NA
358	1700061J23Rik	0.36785	0	0.461211	1.34983	0.73259	NA
359	1700061N14Rik	0.0609425	0	0.418776	3.88455	0.91415	NA
360	1700062C10Rik	0	0	NA	NA	NA	NA
361	1700063A18Rik	0.100921	0	-0.401574	3.2809	0.902584	NA
362	1700063D05Rik	28.4931	-1	-0.924188	0.251554	0.000238868	0.00112315
363	1700063H04Rik	0.0621353	0	0.249048	3.88455	0.948881	NA
364	1700063H06Rik	0.0622646	0	-0.231846	3.88455	0.952407	NA
365	1700063O14Rik	0.266102	0	0.150042	1.69189	0.929334	NA
366	1700064F23Rik	0.0202733	0	-0.231846	3.88455	0.952407	NA
367	1700064J06Rik	0.0626933	0	0	3.88455	1	NA
368	1700064M15Rik	0.87315	0	0.58068	0.849054	0.494029	NA
369	1700065D16Rik	2.51727	0	0.747726	0.449643	0.0963254	0.201213
370	1700065I16Rik	0	0	NA	NA	NA	NA
371	1700065J11Rik	0.0609483	0	0.249048	3.88455	0.948881	NA
372	1700065J18Rik	0.48615	0	1.58869	1.08657	0.143708	NA
373	1700065L07Rik	0.0592236	0	0.418776	3.88455	0.91415	NA
374	1700065O20Rik	0.0398107	0	0.00860086	3.88455	0.998233	NA
375	1700066B17Rik	0.536974	0	-1.04607	1.04074	0.314838	NA
376	1700066B19Rik	0.979052	0	0.311923	0.8566	0.715752	0.833675
377	1700066C05Rik	0	0	NA	NA	NA	NA
378	1700066J03Rik	0.506754	0	-0.138872	1.15822	0.904561	NA
379	1700066M21Rik	315.331	-1	-0.172673	0.0600544	0.00403668	0.0140887
380	1700066N21Rik	0	0	NA	NA	NA	NA
381	1700066O22Rik	0.0379315	0	0.418776	3.88455	0.91415	NA
382	1700067G17Rik	0.0628219	0	-0.401573	3.88455	0.917664	NA
383	1700067K01Rik	1.59026	0	-0.474531	0.678281	0.484172	0.652277
384	1700067P10Rik	3.59057	0	-0.203436	0.703261	0.772371	0.868931
385	1700069L16Rik	0.667048	0	0.114245	1.09205	0.916681	NA
386	1700069P05Rik	0	0	NA	NA	NA	NA
387	1700071G01Rik	0	0	NA	NA	NA	NA
388	1700071K01Rik	1.99118	0	-0.70872	0.567853	0.212006	0.367108
389	1700071M16Rik	0.0401333	0	0.418776	3.88455	0.91415	NA
390	1700072B07Rik	0	0	NA	NA	NA	NA
391	1700072F12Rik	0	0	NA	NA	NA	NA
392	1700072I22Rik	0.178006	0	0.899676	1.91802	0.639024	NA
393	1700072O05Rik	0.188582	0	-0.231841	3.69043	0.949908	NA
394	1700073E17Rik	0.876151	0	-1.45471	1.10585	0.188355	NA
395	1700074H08Rik	0.101734	0	0	3.2741	1	NA
396	1700074P13Rik	0.24284	0	0.150042	1.86151	0.935758	NA
397	1700080F18Rik	0.104769	0	0.00860262	3.24936	0.997888	NA
398	1700080G11Rik	0	0	NA	NA	NA	NA
399	1700080N15Rik	0.204898	0	-0.599592	2.53344	0.812912	NA
400	1700080O16Rik	0.0397935	0	0	3.88455	1	NA
401	1700081B01Rik	1.47128	0	-0.0868775	0.671809	0.897105	0.943921
402	1700081H04Rik	0.0203313	0	-0.231846	3.88455	0.952407	NA
403	1700082M22Rik	3.81155	0	-0.117274	0.397307	0.767863	0.866131
404	1700083H02Rik	0	0	NA	NA	NA	NA
405	1700084D21Rik	0.243249	0	-0.840042	1.56744	0.592005	NA
406	1700084E18Rik	4.34072	0	0.349423	0.36776	0.342042	0.51671
407	1700084F23Rik	0.0580658	0	0.659223	3.88455	0.865243	NA
408	1700084J12Rik	0.167071	0	0.150042	2.12121	0.943609	NA
409	1700084M14Rik	0	0	NA	NA	NA	NA
410	1700085C21Rik	0.733105	0	0.695066	1.24611	0.57699	NA
411	1700086D15Rik	4.39519	0	0.300974	0.372201	0.418726	0.592218
412	1700086L19Rik	169.156	-1	-0.240197	0.0902644	0.00779012	0.02489
413	1700086O06Rik	44.238	0	0.213065	0.147925	0.149766	0.282983
414	1700086P04Rik	21.1997	0	0.203271	0.186854	0.276656	0.445719
415	1700087M22Rik	0.020417	0	-0.231846	3.88455	0.952407	NA
416	1700088E04Rik	94.4405	0	0.0981767	0.125949	0.435687	0.60784
417	1700091H14Rik	0.225285	0	-0.741032	2.03448	0.715682	NA
418	1700091J24Rik	0.0990888	0	-0.231845	2.91585	0.936625	NA
419	1700092C02Rik	0.722991	0	-0.289833	1.10738	0.793531	NA
420	1700092C10Rik	0	0	NA	NA	NA	NA
421	1700092E19Rik	0	0	NA	NA	NA	NA
422	1700092K14Rik	0.571485	0	0.446302	1.06071	0.673931	NA
423	1700092M07Rik	0.487292	0	0.785451	1.11931	0.482848	NA
424	1700093K21Rik	12.6349	0	0.62425	0.272404	0.0219266	0.0604015
425	1700094D03Rik	76.4807	-1	-0.272583	0.104745	0.00925878	0.0288955
426	1700094J05Rik	0.240321	0	-0.0196867	1.85761	0.991544	NA
427	1700094M23Rik	3.51294	0	-0.570282	0.424607	0.179245	0.323798
428	1700094M24Rik	0.0600198	0	0.178329	3.88455	0.963384	NA
429	1700095A13Rik	0.0418336	0	-0.401574	3.88455	0.917663	NA
430	1700095A21Rik	0.34691	0	-0.217704	1.58353	0.890652	NA
431	1700095B10Rik	0.0197871	0	0	3.88455	1	NA
432	1700095J03Rik	4.15021	1	1.12198	0.386583	0.00370433	0.0130851
433	1700095J07Rik	0.981808	0	0.0348287	0.79932	0.965245	0.982312
434	1700095J12Rik	0.0628687	0	-0.161127	3.88455	0.966914	NA
435	1700095K22Rik	0	0	NA	NA	NA	NA
436	1700096J18Rik	0.11997	0	0.659226	2.79629	0.813626	NA
437	1700096K18Rik	46.5903	0	-0.0237986	0.125389	0.849467	0.916041
438	1700096P03Rik	0	0	NA	NA	NA	NA
439	1700097N02Rik	3.85209	0	0.291143	0.516733	0.573141	0.728036
440	1700099I09Rik	1.56081	0	-0.301105	0.658174	0.647322	0.785813
441	1700100I10Rik	0.841506	0	-0.475772	0.856558	0.57859	NA
442	1700100L14Rik	0	0	NA	NA	NA	NA
443	1700101I11Rik	18.2262	0	0.31864	0.188667	0.091238	0.192838
444	1700101O22Rik	0.242387	0	-0.429864	2.22997	0.847142	NA
445	1700102H20Rik	2.80254	0	-0.646812	0.459113	0.158886	0.295865
446	1700102J08Rik	0.298845	0	1.93266	1.97839	0.328627	NA
447	1700102P08Rik	18.3207	0	0.514294	0.226141	0.0229532	0.0626533
448	1700104B16Rik	3.88841	0	0.167379	0.411513	0.684198	0.812412
449	1700104L18Rik	0	0	NA	NA	NA	NA
450	1700105F02Rik	0.285921	0	-0.288424	1.35139	0.830994	NA
451	1700105P06Rik	3.11917	0	0.622185	0.432977	0.15072	0.284268
452	1700108F19Rik	0.789337	0	-0.148329	0.816254	0.855803	NA
453	1700108I11Rik	0.100431	0	0.418776	3.74941	0.911068	NA
454	1700108J01Rik	0.0221496	0	-0.231846	3.88455	0.952407	NA
455	1700108N06Rik	1.15727	0	-0.835392	1.00785	0.40717	0.581274
456	1700109G14Rik	0.386141	0	0.0510336	1.29211	0.968495	NA
457	1700109G15Rik	0.0216272	0	0.178329	3.88455	0.963384	NA
458	1700109H08Rik	23.062	0	-0.0396432	0.175948	0.821736	0.900657
459	1700109I08Rik	0	0	NA	NA	NA	NA
460	1700109K24Rik	0.164742	0	-0.090407	2.35372	0.969361	NA
461	1700110C19Rik	10.5829	0	0.0664562	0.249192	0.78971	0.879759
462	1700110I01Rik	0.555793	0	-1.36175	0.987986	0.168108	NA
463	1700110I07Rik	0.0208174	0	-0.231846	3.88455	0.952407	NA
464	1700110K17Rik	0.258464	0	0.0793221	1.4544	0.956505	NA
465	1700111N16Rik	0.384864	0	0.220762	1.1709	0.850453	NA
466	1700112D23Rik	6.4273	0	0.215892	0.313932	0.49164	0.658487
467	1700112H15Rik	0.689366	0	-1.00977	1.17331	0.389449	NA
468	1700112J05Rik	0	0	NA	NA	NA	NA
469	1700112J16Rik	18.8205	0	0.128114	0.228363	0.574792	0.729146
470	1700112M02Rik	0.143542	0	0.24905	2.17661	0.908904	NA
471	1700112N08Rik	0.451364	0	0.881273	1.22511	0.471929	NA
472	1700113A16Rik	28.1154	0	-0.253502	0.168601	0.132693	0.257858
473	1700113B09Rik	0.0818485	0	-0.231845	3.88455	0.952407	NA
474	1700113H08Rik	0.60485	0	0.889081	0.980969	0.364762	NA
475	1700116B05Rik	0.282799	0	0.735949	1.55808	0.636681	NA
476	1700116H05Rik	0.288681	0	0.718145	1.67422	0.667964	NA
477	1700119H24Rik	0.383963	0	-0.189415	1.31219	0.885224	NA
478	1700120B22Rik	0.762835	0	0.218822	1.00969	0.828424	NA
479	1700120C14Rik	16.4111	0	-0.271688	0.221759	0.220519	0.378267
480	1700120E14Rik	0.059224	0	0.418776	3.88455	0.91415	NA
481	1700120G07Rik	1.03688	0	0.822423	0.778329	0.29067	0.462187
482	1700120K04Rik	0.881286	0	0.662311	0.87215	0.447613	NA
483	1700121C08Rik	9.501	0	0.552475	0.269831	0.0406105	0.101065
484	1700121L16Rik	0	0	NA	NA	NA	NA
485	1700121M21Rik	0.0587016	0	0.178329	3.88455	0.963384	NA
486	1700121N20Rik	0.10416	0	0.00860157	3.25424	0.997891	NA
487	1700122C19Rik	0.126477	0	-1.08049	3.88455	0.780897	NA
488	1700122E12Rik	0.827509	0	0.149898	0.921282	0.87075	NA
489	1700122H20Rik	0.468215	0	0.873914	1.34651	0.516324	NA
490	1700122O11Rik	0.0792333	0	0.89967	3.88455	0.816847	NA
491	1700123J17Rik	0.507324	0	0.0244003	0.968784	0.979906	NA
492	1700123K08Rik	1.5052	0	-0.0617951	0.753499	0.934638	0.965327
493	1700123L14Rik	1.46022	0	1.51607	0.702545	0.0309306	0.0806058
494	1700123M08Rik	14.3104	-1	-0.652742	0.213299	0.00221174	0.00830079
495	1700123O12Rik	0.120868	0	-0.571302	3.14432	0.855823	NA
496	1700123O20Rik	205.578	0	0.114904	0.0635419	0.0705571	0.157634
497	1700123O21Rik	0.347645	0	-0.769321	1.46551	0.599618	NA
498	1700124L16Rik	14.5218	-1	-0.703089	0.207476	0.000702077	0.00299579
499	1700124M09Rik	0.324357	0	-0.0196865	1.28269	0.987755	NA
500	1700125G02Rik	0.976635	0	-0.242047	0.757252	0.749243	0.85357
501	1700125G22Rik	0.578612	0	-0.438612	1.01275	0.664948	NA
502	1700125H03Rik	0.187324	0	0.150042	2.08494	0.94263	NA
503	1700125H20Rik	4.16257	0	0.633681	0.437203	0.147226	0.279289
504	1700126A01Rik	0.0613555	0	-0.231846	3.88455	0.952407	NA
505	1700126H18Rik	0.0607704	0	0.178329	3.88455	0.963384	NA
506	1700127F24Rik	0.221432	0	-1.00977	1.86502	0.588214	NA
507	1700128A07Rik	0.0611553	0	0.418776	3.88455	0.91415	NA
508	1700128E19Rik	0.0615191	0	0.17833	3.88455	0.963384	NA
509	1700128F08Rik	0.16358	0	-0.161126	2.3645	0.945671	NA
510	1700129C05Rik	0.186912	0	0.31977	2.30279	0.889559	NA
511	1810006J02Rik	0.222364	0	-0.161126	2.04487	0.937196	NA
512	1810007C17Rik	0.0635277	0	0.249048	3.88455	0.948881	NA
513	1810007D17Rik	0.690022	0	0.757642	0.944654	0.422535	NA
514	1810008I18Rik	0.0414975	0	0	3.88455	1	NA
515	1810009A15Rik	0.511211	0	-0.672214	1.06368	0.527405	NA
516	1810009J06Rik	0.201388	0	0.0793224	2.07596	0.96952	NA
517	1810010H24Rik	61.2399	1	0.330485	0.131652	0.0120634	0.0362383
518	1810010K12Rik	3.75047	0	0.353274	0.433433	0.415039	0.588309
519	1810012K16Rik	3.34332	0	-0.0198146	0.462566	0.965832	0.982583
520	1810013A23Rik	1.41647	0	-1.05801	1.18897	0.373547	0.54935
521	1810013D15Rik	1.04973	0	-0.147558	0.780536	0.850056	0.916398
522	1810013L24Rik	601.19	1	0.298026	0.0514516	6.94029e-09	7.24447e-08
523	1810014B01Rik	26.6439	-1	-0.38911	0.159921	0.0149687	0.0436167
524	1810018F18Rik	0.958254	0	0.431693	0.853398	0.612961	NA
525	1810019D21Rik	1.39838	0	-0.421869	0.739201	0.568197	0.723973
526	1810019N24Rik	1.54973	0	0.632504	0.591464	0.284895	0.455539
527	1810020O05Rik	37.2437	-1	-0.637246	0.217244	0.0033536	0.0119667
528	1810021B22Rik	17.7165	0	-0.198369	0.200814	0.323237	0.49666
529	1810021M19Rik	5.3297	0	-0.349827	0.380322	0.357668	0.532742
530	1810024B03Rik	14.8105	0	-0.436838	0.219911	0.046985	0.11357
531	1810030O07Rik	383.154	0	-0.00262617	0.0482993	0.956638	0.977795
532	1810034E14Rik	2.12913	0	-0.948795	0.558473	0.0893361	0.189608
533	1810035K13Rik	0	0	NA	NA	NA	NA
534	1810037I17Rik	392.538	-1	-0.256865	0.0622286	3.66309e-05	0.00020458
535	1810041H14Rik	0.813175	0	-0.559214	0.88018	0.525206	NA
536	1810044D09Rik	7.45961	0	-0.358601	0.310438	0.248032	0.412613
537	1810046K07Rik	0.980568	0	1.68002	0.869702	0.0533942	0.126005
538	1810049I09Rik	0.0425965	0	0	3.88455	1	NA
539	1810053B23Rik	0.611233	0	0.767549	1.16057	0.508385	NA
540	1810055G02Rik	818.601	0	0.0479401	0.0503292	0.340827	0.515439
541	1810058I24Rik	305.39	0	-0.00126011	0.0575676	0.982536	0.991147
542	1810062G17Rik	1.87002	0	1.04744	0.535174	0.0503245	0.12011
543	1810062O18Rik	18.1678	0	-0.0907973	0.181232	0.61637	0.762344
544	1810063I02Rik	0	0	NA	NA	NA	NA
545	1810064F22Rik	0.45141	0	2.07441	1.2256	0.0905384	NA
546	1810065E05Rik	0.221526	0	0.390491	1.86499	0.834152	NA
547	1810073O08Rik	4.00032	0	0.608564	0.474847	0.199983	0.351928
548	2010001A14Rik	46.5033	0	0.169821	0.120268	0.157944	0.294651
549	2010001M07Rik	0	0	NA	NA	NA	NA
550	2010003K11Rik	0.121703	0	-0.161126	2.4915	0.948436	NA
551	2010009K17Rik	0.166512	0	1.14012	2.62855	0.664473	NA
552	2010010A06Rik	0.575777	0	-0.533619	1.01061	0.59749	NA
553	2010016I18Rik	0.949096	0	0.904199	0.747285	0.226287	NA
554	2010106C02Rik	0	0	NA	NA	NA	NA
555	2010106E10Rik	0.972452	0	0.00237639	1.02376	0.998148	NA
556	2010109A12Rik	0.670398	0	0.297411	1.04381	0.775699	NA
557	2010109P13Rik	0.0212296	0	-0.231846	3.88455	0.952407	NA
558	2010110K18Rik	0.603218	0	1.26701	0.953577	0.183949	NA
559	2010203P06Rik	0.359548	0	0.63094	1.36802	0.644651	NA
560	2010204K13Rik	160.325	-1	-0.398079	0.0904987	1.08891e-05	6.79412e-05
561	2010308F09Rik	2.82384	0	0.164052	0.571883	0.774217	0.869987
562	2010310C07Rik	0.360639	0	2.59892	1.88159	0.167207	NA
563	2010315B03Rik	189.743	1	0.35689	0.100807	0.000399599	0.0017911
564	2010320M18Rik	92.2348	0	-0.0282911	0.115969	0.807267	0.89172
565	2010320O07Rik	2.77579	0	-0.16259	0.463142	0.725544	0.839155
566	2200002D01Rik	0.450403	0	0.934262	1.06471	0.380226	NA
567	2200002J24Rik	0.0796181	0	0.89967	3.88455	0.816847	NA
568	2210010C04Rik	0.678706	0	-1.22219	1.01454	0.228327	NA
569	2210011K15Rik	0.491683	0	-0.288423	1.33024	0.828348	NA
570	2210016F16Rik	124.901	0	-0.0645949	0.0835268	0.439319	0.611197
571	2210016L21Rik	2045.52	1	0.181137	0.0376151	1.46801e-06	1.07576e-05
572	2210039B01Rik	1.5286	0	0.12369	0.699401	0.859625	0.921718
573	2210404E10Rik	0.0197871	0	0	3.88455	1	NA
574	2210406O10Rik	27.0419	0	-0.252517	0.15921	0.112725	0.226781
575	2210407C18Rik	0.267111	0	-0.359144	1.4469	0.803967	NA
576	2210408F21Rik	67.0529	-1	-0.356262	0.120526	0.00311764	0.0112344
577	2210408I21Rik	153.9	0	0.17241	0.0785858	0.0282423	0.0746562
578	2210409D07Rik	0.605864	0	-0.780477	1.07462	0.467666	NA
579	2210409E12Rik	0.0613868	0	-0.161127	3.88455	0.966914	NA
580	2210414B05Rik	0.0416349	0	-0.401574	3.88455	0.917663	NA
581	2210416O15Rik	3.35348	0	-0.0768666	0.460342	0.867388	0.926406
582	2210417A02Rik	0.0996936	0	0.418777	2.9115	0.88563	NA
583	2210418O10Rik	775.122	0	-0.0201823	0.0677978	0.765944	0.864944
584	2210420H20Rik	0.283129	0	-0.0904067	1.68293	0.957159	NA
585	2300002M23Rik	0.221673	0	1.97502	3.86945	0.609762	NA
586	2300003K06Rik	0	0	NA	NA	NA	NA
587	2300009A05Rik	104.727	-1	-0.432348	0.0858168	4.70331e-07	3.75781e-06
588	2310001H17Rik	3.18206	0	-0.25007	0.517041	0.62863	0.771484
589	2310001K24Rik	0.205102	0	0.39049	2.27743	0.863862	NA
590	2310002D06Rik	0.727019	0	-0.0323204	0.953734	0.972966	NA
591	2310002F09Rik	5.14648	0	0.228048	0.400032	0.568626	0.724299
592	2310002L09Rik	0.118982	0	0.249049	2.80182	0.929171	NA
593	2310003N18Rik	0.0202734	0	0	3.88455	1	NA
594	2310005A03Rik	0.0196272	0	0.178329	3.88455	0.963384	NA
595	2310005E17Rik	0	0	NA	NA	NA	NA
596	2310008N11Rik	1.92589	0	0.578132	0.684051	0.398022	0.572657
597	2310009B15Rik	54.0674	0	0.18631	0.118983	0.117383	0.234239
598	2310010J17Rik	10.7753	0	-0.244306	0.234161	0.296798	0.468457
599	2310011J03Rik	380.575	-1	-0.143379	0.0545142	0.00853539	0.0269141
600	2310015A10Rik	168.944	0	0.12797	0.100997	0.205133	0.358478
601	2310015A16Rik	0.262607	0	-0.741031	2.0175	0.713394	NA
602	2310015D24Rik	4.06245	0	-0.388955	0.435388	0.371668	0.547332
603	2310015K22Rik	0.179419	0	0.729946	2.33022	0.754089	NA
604	2310016D03Rik	0.205928	0	-0.500584	1.72095	0.771146	NA
605	2310016D23Rik	0	0	NA	NA	NA	NA
606	2310016G11Rik	3.18631	0	-0.16169	0.445598	0.716708	0.834376
607	2310020H05Rik	0.020712	0	-0.231846	3.88455	0.952407	NA
608	2310022A10Rik	471.644	1	0.159405	0.0473738	0.000765905	0.00323538
609	2310022B05Rik	1364.44	0	-0.134771	0.0648372	0.0376539	0.0949534
610	2310026I22Rik	4.40775	0	0.045528	0.424996	0.914689	0.954298
611	2310030A07Rik	0.222062	0	0.150042	1.71111	0.930125	NA
612	2310030G06Rik	34.4038	-1	-0.341054	0.141171	0.0156967	0.0454451
613	2310033P09Rik	164.64	-1	-0.38045	0.0855904	8.78901e-06	5.60764e-05
614	2310034C09Rik	0	0	NA	NA	NA	NA
615	2310034G01Rik	3.6525	0	-0.823698	0.394285	0.0366993	0.0929976
616	2310034O05Rik	1.44253	0	-1.33745	0.746889	0.0733422	0.162616
617	2310039H08Rik	33.7876	0	-0.0860277	0.147007	0.558416	0.716358
618	2310039L15Rik	0.33534	0	-0.599592	1.55872	0.700482	NA
619	2310040G24Rik	7.8794	0	-0.147683	0.289005	0.609347	0.756784
620	2310043L19Rik	0.726576	0	0.0135703	0.792141	0.986332	NA
621	2310043M15Rik	1.06503	1	2.43535	0.745575	0.00108924	0.004434
622	2310043O21Rik	0.12029	0	0.0793212	3.14813	0.979898	NA
623	2310047D07Rik	19.2866	-1	-0.646615	0.175278	0.000225063	0.00106518
624	2310047K21Rik	87.5203	-1	-0.34096	0.106179	0.00132197	0.00526924
625	2310050C09Rik	0	0	NA	NA	NA	NA
626	2310057J18Rik	0.0999283	0	0.899673	3.28931	0.784458	NA
627	2310057M21Rik	247.532	-1	-0.247198	0.0533977	3.66761e-06	2.49977e-05
628	2310057N15Rik	0	0	NA	NA	NA	NA
629	2310061I04Rik	2664.77	0	0.0183802	0.0751618	0.806811	0.891422
630	2310061N02Rik	0	0	NA	NA	NA	NA
631	2310065F04Rik	1.72808	0	-0.287406	0.63602	0.651354	0.788859
632	2310067E19Rik	28.4729	0	-0.166814	0.185269	0.367916	0.543642
633	2310068J16Rik	9.47896	0	0.496882	0.273819	0.0695794	0.155941
634	2310069B03Rik	0.895271	0	0.835503	1.0828	0.440343	NA
635	2310069G16Rik	50.4123	0	-0.0539513	0.128995	0.675768	0.806213
636	2310075C17Rik	2.80976	1	1.46809	0.584704	0.012045	0.0361962
637	2310075K07Rik	19.3853	0	-0.282583	0.190319	0.137601	0.265403
638	2310079G19Rik	0	0	NA	NA	NA	NA
639	2310081J21Rik	0.452041	0	-1.26643	1.83641	0.490431	NA
640	2400006E01Rik	0.877136	0	-0.575084	0.916595	0.530388	NA
641	2410002F23Rik	995.776	1	0.14195	0.0470901	0.00257454	0.00947925
642	2410003I16Rik	3.36135	0	0.809604	0.492232	0.100019	0.207181
643	2410003L11Rik	0.864728	0	-1.33458	0.811013	0.0998516	NA
644	2410004B18Rik	130.697	-1	-0.171854	0.0708287	0.0152524	0.0443188
645	2410004I01Rik	5.46331	0	-0.316194	0.381842	0.407629	0.581651
646	2410004P03Rik	32.0173	0	0.303157	0.194032	0.118192	0.235495
647	2410006H16Rik	182.449	1	1.76392	0.10759	2.08066e-60	1.12464e-57
648	2410012E07Rik	0.0411087	0	0	3.88455	1	NA
649	2410017I17Rik	0.179025	0	0.489498	2.33132	0.833694	NA
650	2410018L13Rik	11.836	0	-0.522425	0.264329	0.0481073	0.115726
651	2410021H03Rik	0.201694	0	0.489499	1.88514	0.795124	NA
652	2410022M11Rik	41.7001	0	0.144619	0.155813	0.353325	0.528394
653	2410080I02Rik	25.806	0	0.247926	0.143557	0.084164	0.181138
654	2410124H12Rik	0.30353	0	-1.1795	1.70276	0.488499	NA
655	2410137M14Rik	19.5017	0	-0.226239	0.386018	0.557819	0.715856
656	2410141K09Rik	0.0607103	0	-0.231846	3.88455	0.952407	NA
657	2500002B13Rik	10.0629	0	-0.0125419	0.257904	0.961214	0.980278
658	2500004C02Rik	62.5311	-1	-0.322054	0.108012	0.00286692	0.0104291
659	2510002D24Rik	291.142	0	-0.0978329	0.0769896	0.203825	0.356594
660	2510003B16Rik	3.63764	0	-0.918428	0.429845	0.0326267	0.0843364
661	2510009E07Rik	1061.69	0	-0.104596	0.0441063	0.0177188	0.0503268
662	2510039O18Rik	787.423	1	0.256321	0.0540742	2.13533e-06	1.51911e-05
663	2600006K01Rik	3.16179	0	-0.473589	0.427533	0.26798	0.436036
664	2600014E21Rik	58.6667	0	-0.133593	0.156065	0.391993	0.566904
665	2610001J05Rik	227.552	1	0.235335	0.0535631	1.11486e-05	6.94561e-05
666	2610002M06Rik	762.808	-1	-0.217608	0.0532813	4.42412e-05	0.000242586
667	2610005L07Rik	964.023	1	0.328326	0.083172	7.89523e-05	0.000410341
668	2610008E11Rik	312.744	1	0.345087	0.0645145	8.84491e-08	7.89942e-07
669	2610016A17Rik	0.403564	0	-0.0479747	1.16871	0.967257	NA
670	2610017A05Rik	3.11586	0	-1.19432	0.592752	0.0439182	0.107405
671	2610020C07Rik	8.963	0	-0.16541	0.270669	0.541124	0.701999
672	2610024D14Rik	0.121947	0	-0.330855	2.7854	0.905448	NA
673	2610027F03Rik	1.89086	0	-0.580221	0.668321	0.385297	0.560361
674	2610027K06Rik	0.877448	0	0.136687	0.884848	0.877235	NA
675	2610028E06Rik	6.76763	0	-0.492204	0.398472	0.216745	0.373417
676	2610028H24Rik	2.3827	0	-0.799858	0.677381	0.237678	0.399894
677	2610035D17Rik	109.521	1	0.299147	0.0913303	0.00105496	0.0043107
678	2610035F20Rik	3.79446	0	0.461799	0.405074	0.254271	0.419577
679	2610037D02Rik	1.44492	0	1.63731	0.792718	0.0388813	0.0974834
680	2610042L04Rik	34.458	1	0.838928	0.196476	1.95587e-05	0.000115458
681	2610044O15Rik8	109.583	1	0.944493	0.0910779	3.3892e-25	1.92835e-23
682	2610203C22Rik	2.21178	0	0.631862	0.539943	0.241905	0.405115
683	2610206C17Rik	0.745239	0	-0.25618	0.951345	0.787712	NA
684	2610300M13Rik	1.39708	0	0.393547	0.726842	0.588199	0.739794
685	2610301B20Rik	395.532	0	0.0433334	0.0446508	0.3318	0.505911
686	2610306M01Rik	40.1818	0	-0.215914	0.141149	0.126093	0.247488
687	2610307P16Rik	2.07585	0	0.00686276	0.546267	0.989976	0.994818
688	2610316D01Rik	40.9148	-1	-0.327189	0.121218	0.00695111	0.0225955
689	2610318M16Rik	2.49582	0	0.79036	0.631439	0.210686	0.365511
690	2610318N02Rik	17.6138	0	-0.278566	0.208226	0.18096	0.325924
691	2610507B11Rik	3705.67	0	-0.0715292	0.0379369	0.0593654	0.137449
692	2610507I01Rik	190.153	0	0.422956	0.367509	0.249785	0.41432
693	2610524H06Rik	216.012	-1	-0.337691	0.0746416	6.06353e-06	3.99057e-05
694	2610528A11Rik	7.35496	0	0.144105	0.291593	0.621167	0.76584
695	2610528J11Rik	0.917482	0	-1.14105	0.971981	0.240418	NA
696	2700003A03Rik	3.40304	0	-0.0534245	0.392364	0.891695	0.940856
697	2700012I20Rik	2.4687	0	-0.069101	0.511203	0.892475	0.941272
698	2700038G22Rik	24.9033	1	0.583439	0.183576	0.001482	0.00583138
699	2700046A07Rik	5.75507	0	0.138082	0.39987	0.729857	0.841627
700	2700046G09Rik	46.0854	0	0.280308	0.136208	0.0395949	0.0989233
701	2700049A03Rik	134.812	0	-0.0357748	0.0707824	0.613265	0.759638
702	2700054A10Rik	156.664	1	0.653019	0.0817903	1.41591e-15	3.30875e-14
703	2700062C07Rik	168.617	0	-0.0566633	0.0707911	0.423462	0.596745
704	2700069I18Rik	5.19954	1	1.12707	0.30692	0.000240476	0.00113028
705	2700070H01Rik	7.54275	-1	-0.679703	0.266563	0.0107762	0.0329298
706	2700081O15Rik	679.272	0	0.0140837	0.0408385	0.730196	0.841784
707	2700089I24Rik	0.359164	0	-0.840041	1.70368	0.621961	NA
708	2700097O09Rik	36.6155	0	0.193106	0.135846	0.155168	0.290672
709	2700099C18Rik	3.1904	0	0.000902763	0.401173	0.998205	0.999379
710	2810001G20Rik	69.311	0	0.132402	0.101853	0.193622	0.343357
711	2810002D19Rik	25.6389	0	0.0326096	0.163266	0.841689	0.910774
712	2810004N23Rik	143.529	0	0.138618	0.0697831	0.0469872	0.11357
713	2810006K23Rik	172.04	0	-0.103273	0.0771312	0.180594	0.325454
714	2810013P06Rik	158.931	0	-0.0882734	0.0732682	0.228281	0.388314
715	2810021J22Rik	162.775	1	0.222024	0.0745528	0.0029006	0.010544
716	2810025M15Rik	102.949	0	-0.0303532	0.0860273	0.724214	0.838244
717	2810029C07Rik	82.1658	0	0.0553224	0.155217	0.721527	0.836867
718	2810030D12Rik	0.891241	0	-0.0885308	0.776522	0.90923	NA
719	2810032G03Rik	106.125	-1	-0.801814	0.0888198	1.75758e-19	6.08642e-18
720	2810039B14Rik	13.4073	0	0.163901	0.225993	0.4683	0.638411
721	2810047C21Rik1	10.9817	0	-0.0122387	0.286	0.965867	0.982583
722	2810048H02Rik	0.529021	0	-0.629349	1.15771	0.586708	NA
723	2810049E08Rik	41.5084	1	0.662001	0.147568	7.25489e-06	4.70366e-05
724	2810403D21Rik	8.36242	0	0.209578	0.29768	0.481408	0.649857
725	2810404M03Rik	1.66144	0	-1.31432	0.737367	0.0746769	0.164914
726	2810405F15Rik	1.57096	0	-0.355779	0.59031	0.546709	0.706958
727	2810407A14Rik	10.836	0	-0.247599	0.225228	0.271624	0.440122
728	2810408A11Rik	15.668	0	-0.391375	0.251672	0.119922	0.238159
729	2810408B13Rik	5.15448	0	-0.472048	0.456868	0.301498	0.473349
730	2810408I11Rik	4.7677	0	-0.430842	0.398666	0.279826	0.449458
731	2810410L24Rik	53.4284	0	-0.0570246	0.12276	0.642274	0.781916
732	2810414N06Rik	33.5877	0	0.205791	0.140792	0.143832	0.274525
733	2810425M01Rik	0.0606562	0	0.00860086	3.88455	0.998233	NA
734	2810429I04Rik	26.1524	0	-0.0242425	0.154904	0.875638	0.932055
735	2810433D01Rik	3.67132	0	0.744964	0.416135	0.0734224	0.162731
736	2810442N19Rik	0.160971	0	0.31977	2.13791	0.881103	NA
737	2810454H06Rik	6.00512	1	0.770737	0.286325	0.00710619	0.0230513
738	2810459M11Rik	137.95	0	0.151059	0.0846837	0.074456	0.164529
739	2810471M01Rik	1.26742	0	0.531203	0.845252	0.529706	0.692024
740	2900005J15Rik	31.8529	0	0.18552	0.16366	0.256975	0.422609
741	2900009J06Rik	7.06278	0	-0.313278	0.300918	0.297841	0.469595
742	2900024J01Rik	4.32413	0	0.530151	0.431949	0.219693	0.377266
743	2900026A02Rik	1245.68	0	-0.148996	0.065228	0.0223582	0.0613187
744	2900040C04Rik	6.52328	0	1.06127	0.617829	0.0858453	0.183862
745	2900041M22Rik	4.20732	0	0.78363	0.405155	0.053095	0.125406
746	2900052L18Rik	175.429	0	-0.189558	0.0828392	0.0221219	0.0608048
747	2900052N01Rik	585.694	0	0.208585	0.118495	0.0783594	0.171312
748	2900057B20Rik	0.0599691	0	-0.231845	3.88455	0.952407	NA
749	2900060B14Rik	0.852496	0	-0.271351	0.859502	0.752224	NA
750	2900060L22Rik	31.3335	-1	-0.425869	0.172129	0.0133561	0.0395534
751	2900060N12Rik	41.4181	0	0.244175	0.151983	0.108143	0.219603
752	2900076A07Rik	32.0789	0	-0.243607	0.151378	0.107559	0.218742
753	2900079G21Rik	312.623	0	-0.118552	0.0752229	0.115023	0.230547
754	2900089D17Rik	19.1311	0	0.413212	0.186288	0.0265454	0.0708256
755	2900092C05Rik	0.102658	0	-0.5713	3.88455	0.883077	NA
756	2900092D14Rik	175.893	0	0.0750506	0.0886083	0.396999	0.571634
757	2900093K20Rik	10.8064	0	-0.111851	0.238585	0.639205	0.779996
758	3000002C10Rik	64.0687	0	-0.0215844	0.115785	0.852118	0.917294
759	3010001F23Rik	17.2815	0	-0.214419	0.18755	0.252927	0.417838
760	3010003L21Rik	5.81	0	0.0404144	0.325523	0.901195	0.946015
761	3100003L05Rik	0.466519	0	-1.14872	1.30154	0.377457	NA
762	3110004A20Rik	0.11815	0	0.89967	3.88455	0.816847	NA
763	3110006O06Rik	9.59587	0	0.283457	0.27565	0.303797	0.475628
764	3110009E18Rik	13.3591	0	-0.33955	0.243946	0.163951	0.302723
765	3110009F21Rik	1.46718	0	-0.0915218	0.731534	0.900437	0.94564
766	3110015C05Rik	0.270611	0	-1.36942	2.01756	0.497296	NA
767	3110021A11Rik	4.20995	-1	-1.10051	0.430707	0.0106148	0.0324911
768	3110039M20Rik	35.3466	0	-0.18705	0.1401	0.181838	0.327079
769	3110040M04Rik	0.343955	0	0.0510334	1.85504	0.978052	NA
770	3110040N11Rik	62.3118	0	-0.225984	0.114798	0.0490061	0.117535
771	3110045C21Rik	3.38794	0	-0.508112	0.467972	0.277579	0.44654
772	3110053B16Rik	59.5776	0	0.604347	0.301936	0.0453308	0.110328
773	3110056K07Rik	43.2264	-1	-0.33644	0.114816	0.00338681	0.0120627
774	3110067C02Rik	5.05768	0	-0.626442	0.342077	0.0670578	0.151506
775	3110067G11Rik	6.46336	0	-0.285974	0.404071	0.479111	0.647917
776	3110070M22Rik	14.8882	0	0.218726	0.352773	0.535244	0.697282
777	3110082I17Rik	169.667	1	0.313378	0.0840119	0.000191352	0.000917074
778	3110082J24Rik	47.079	-1	-0.551712	0.143761	0.000124188	0.000617808
779	3110083C13Rik	7.92264	0	-0.0868922	0.271501	0.748935	0.853376
780	3110099E03Rik	3.30955	0	-0.0548895	0.408403	0.893086	0.94163
781	3200001D21Rik	0.0829912	0	-0.401574	3.88455	0.917663	NA
782	3300002A11Rik	3.44113	0	-0.229952	0.438587	0.600068	0.749675
783	3300002I08Rik	180.924	1	0.57419	0.0745492	1.33789e-14	2.80719e-13
784	3300002P13Rik	31.5	0	-0.364142	0.844343	0.66627	0.799718
785	3300005D01Rik	0.277082	0	0.659228	1.82079	0.717311	NA
786	3425401B19Rik	5.76959	0	-0.23403	0.35411	0.50868	0.674174
787	3632454L22Rik	16.8732	0	-0.289456	0.206166	0.160321	0.297969
788	3830403N18Rik	1.04173	0	-1.06393	0.947784	0.261632	0.428088
789	3830406C13Rik	272.583	0	-0.13041	0.0564796	0.0209454	0.0581188
790	3830408C21Rik	45.3554	0	1.92608e-05	0.114188	0.999865	0.999972
791	3830417A13Rik	0.0426423	0	0	3.88455	1	NA
792	3830432H09Rik	0.453335	0	-0.307954	1.11051	0.781543	NA
793	3930402G23Rik	4.2737	0	0.0824008	0.368288	0.82296	0.901204
794	4430402I18Rik	69.9162	0	-0.0905698	0.103864	0.383207	0.55847
795	4631405J19Rik	0.242731	0	0.249051	1.70642	0.883961	NA
796	4632404H12Rik	126.675	-1	-0.406074	0.0859354	2.2973e-06	1.62597e-05
797	4632415L05Rik	485.707	1	0.512052	0.0457716	4.71469e-29	3.66331e-27
798	4632427E13Rik	6.95929	1	0.795073	0.318775	0.0126259	0.0376823
799	4632428C04Rik	11.4412	0	-0.203543	0.24958	0.414762	0.588118
800	4732414G09Rik	10.3285	-1	-1.13602	0.389986	0.00358014	0.0127076
801	4732416N19Rik	5.87385	0	0.00904669	0.42024	0.982825	0.991302
802	4732419C18Rik	7.9767	0	-0.0157882	0.292593	0.956967	0.978052
803	4732440D04Rik	64.3033	0	0.0506701	0.103989	0.626073	0.769386
804	4732465J04Rik	0.1808	0	1.14012	2.10025	0.587232	NA
805	4732471J01Rik	96.3285	1	0.347251	0.0839309	3.51352e-05	0.000197068
806	4732490B19Rik	0.462696	0	0.95207	1.07022	0.373679	NA
807	4732491K20Rik	63.0639	0	0.00419972	0.10135	0.966947	0.983079
808	4831407H17Rik	1.4264	0	-1.18691	0.716775	0.0977418	0.203529
809	4831440D22Rik	0	0	NA	NA	NA	NA
810	4831440E17Rik	69.0537	0	-0.167342	0.101663	0.0997548	0.206778
811	4833407H14Rik	1.2504	0	-0.708944	0.735726	0.335248	0.50976
812	4833411C07Rik	10.8126	1	0.639436	0.258121	0.0132391	0.0392672
813	4833412C05Rik	10.6045	0	0.106448	0.239062	0.656121	0.791855
814	4833413N01Rik	1.99964	-1	-1.55915	0.603616	0.00979389	0.0303295
815	4833415N18Rik	19.4752	0	0.202889	0.210224	0.334492	0.50886
816	4833417C18Rik	3.94421	0	0.161416	0.437813	0.71236	0.831589
817	4833418N02Rik	10.6568	1	0.50742	0.211999	0.0166884	0.0478538
818	4833419F23Rik	3.11745	0	-0.164599	0.469222	0.725745	0.83926
819	4833420G17Rik	304.634	0	-0.22128	0.216944	0.307737	0.479932
820	4833422C13Rik	48.4375	0	0.296723	0.141804	0.0363946	0.0923006
821	4833422M21Rik	1.80227	0	-0.709277	0.615395	0.249093	0.413503
822	4833427F10Rik	0.0405468	0	0	3.88455	1	NA
823	4833428L15Rik	0.75351	0	-0.367347	0.87937	0.676138	NA
824	4833438C02Rik	18.8741	0	-0.336056	0.181546	0.0641583	0.146325
825	4833439F03Rik	42.121	-1	-0.496194	0.131994	0.000170451	0.000823731
826	4833439L19Rik	2367.57	-1	-0.350989	0.0352941	2.66035e-23	1.27944e-21
827	4833447I15Rik	12.3652	0	-0.194807	0.205786	0.343817	0.518478
828	4921504A21Rik	37.8869	1	0.567485	0.139395	4.6801e-05	0.000255077
829	4921504E06Rik	0.746201	0	-0.467941	0.965874	0.628049	NA
830	4921507G05Rik	0.53168	0	-0.12931	1.01449	0.898574	NA
831	4921507P07Rik	23.2532	0	-0.0489197	0.16592	0.768117	0.866222
832	4921508D12Rik	0.122609	0	0.659226	2.7818	0.812674	NA
833	4921509C19Rik	0.981984	0	0.956211	0.847596	0.259259	0.425268
834	4921509O07Rik	0.896866	0	-0.539121	0.913633	0.555134	NA
835	4921511C10Rik	1.57849	0	-0.496421	0.721098	0.491186	0.658122
836	4921511C20Rik	0.041941	0	0	3.88455	1	NA
837	4921511I17Rik	0.0396782	0	0	3.88455	1	NA
838	4921513H07Rik	0.0203313	0	-0.231846	3.88455	0.952407	NA
839	4921513I03Rik	0.0199434	0	0	3.88455	1	NA
840	4921515E04Rik	0.264788	0	0.220762	1.8481	0.904916	NA
841	4921517D16Rik	1.5358	0	0.429882	0.614009	0.483851	0.651987
842	4921517D22Rik	0.166578	0	-0.429864	2.61946	0.869649	NA
843	4921518K17Rik	0.0587432	0	0	3.88455	1	NA
844	4921524J17Rik	96.7771	1	0.334216	0.086878	0.000119591	0.00059721
845	4921524L21Rik	0.555679	0	0.263292	1.14818	0.818626	NA
846	4921525D07Rik	0.329554	0	-1.10663	1.35354	0.413595	NA
847	4921525O09Rik	2.55471	0	-0.321474	0.580469	0.579704	0.732907
848	4921528I07Rik	0.725523	0	1.28656	1.04045	0.216258	NA
849	4921529L05Rik	0.537506	0	1.7408	1.15627	0.132187	NA
850	4921531C22Rik	23.8677	0	-0.00145142	0.160185	0.992771	0.996015
851	4921531P14Rik	0.12529	0	-0.090407	2.47514	0.970863	NA
852	4921533I20Rik	0	0	NA	NA	NA	NA
853	4921534H16Rik	0.0201595	0	0.178329	3.88455	0.963384	NA
854	4921536K21Rik	16.4991	1	0.672529	0.214592	0.0017245	0.00665601
855	4921539E11Rik	0.123405	0	0.489498	2.77752	0.860109	NA
856	4922502B01Rik	27.1416	1	0.398556	0.160205	0.0128542	0.0382762
857	4922502H24Rik	0	0	NA	NA	NA	NA
858	4922502N22Rik	0.363508	0	1.64487	1.32657	0.214997	NA
859	4930401C15Rik	0	0	NA	NA	NA	NA
860	4930401G09Rik	1.00576	0	0.319176	0.963644	0.74048	0.848603
861	4930401O10Rik	0.0416928	0	-0.231845	3.88455	0.952407	NA
862	4930401O12Rik	1.01385	0	0.326346	0.897543	0.716157	0.833874
863	4930402D18Rik	0	0	NA	NA	NA	NA
864	4930402F06Rik	0.141196	0	0.418779	2.70898	0.877145	NA
865	4930402F11Rik	0.0200911	0	0.178329	3.88455	0.963384	NA
866	4930402H24Rik	1944.82	-1	-0.0911484	0.0371953	0.0142644	0.0418143
867	4930402K13Rik	0	0	NA	NA	NA	NA
868	4930403D09Rik	0.573519	0	0.968794	1.03649	0.349948	NA
869	4930404A05Rik	0.0635556	0	0.00860161	3.88455	0.998233	NA
870	4930404H11Rik	0.436686	0	-0.877214	1.32126	0.506742	NA
871	4930404H24Rik	4.16493	0	-0.232868	0.423731	0.582618	0.735042
872	4930404I05Rik	0.180953	0	-1.08049	2.59185	0.676767	NA
873	4930404I20Rik	0	0	NA	NA	NA	NA
874	4930404K13Rik	0.677644	0	-1.52961	0.95316	0.108543	NA
875	4930404N11Rik	3.36048	0	-0.11501	0.425933	0.787146	0.878359
876	4930405A10Rik	0	0	NA	NA	NA	NA
877	4930405A21Rik	4.79784	0	0.643744	0.322913	0.0462013	0.112073
878	4930405D01Rik	0.367526	0	1.93327	1.37659	0.160202	NA
879	4930405D11Rik	0.539265	0	0.102076	1.3143	0.938094	NA
880	4930405H06Rik	0.694882	0	1.63995	0.969356	0.0906849	NA
881	4930405J17Rik	0.491285	0	-0.118695	1.23889	0.923674	NA
882	4930405L22Rik	0	0	NA	NA	NA	NA
883	4930405O22Rik	0.544552	0	0.566553	1.15197	0.622852	NA
884	4930406D18Rik	0	0	NA	NA	NA	NA
885	4930407G08Rik	0.262477	0	0.390491	1.58148	0.804974	NA
886	4930407I02Rik	8.58242	0	-0.331216	0.274864	0.228197	0.388197
887	4930407I10Rik	0.155291	0	0.489498	2.38443	0.837346	NA
888	4930407I19Rik	0.121178	0	-0.910758	3.58137	0.79926	NA
889	4930412B13Rik	0	0	NA	NA	NA	NA
890	4930412C18Rik	19.0326	0	0.435019	0.197209	0.0273923	0.0727186
891	4930412E21Rik	0.123021	0	1.14012	3.13035	0.715697	NA
892	4930412F09Rik	0.101847	0	0.24905	2.89668	0.931484	NA
893	4930412M03Rik	1.31482	1	1.7853	0.719688	0.0131142	0.0389478
894	4930412O13Rik	0.916841	0	-0.64346	0.89761	0.473461	NA
895	4930413E15Rik	0.983404	0	1.19764	0.940772	0.203003	0.355619
896	4930413E20Rik	0	0	NA	NA	NA	NA
897	4930413F20Rik	3.09376	0	0.376558	0.403874	0.351147	0.526055
898	4930413G21Rik	1.0364	0	0.172832	0.679013	0.799084	0.886033
899	4930413M19Rik	0	0	NA	NA	NA	NA
900	4930414F18Rik	0.0392505	0	0.178329	3.88455	0.963384	NA
901	4930414N06Rik	0.34393	0	0.705986	1.36207	0.604235	NA
902	4930415L06Rik	0.0401822	0	0.418776	3.88455	0.91415	NA
903	4930415O20Rik	0.650948	0	0.753052	1.1389	0.508477	NA
904	4930417H01Rik	8.38107	0	-0.33677	0.38149	0.377358	0.552667
905	4930417O13Rik	1.93617	0	0.601709	0.614247	0.32729	0.501026
906	4930417O22Rik	1.34492	0	0.440313	0.751901	0.558144	0.716083
907	4930419G24Rik	0.689401	0	0.85765	0.839173	0.306772	NA
908	4930422I22Rik	0	0	NA	NA	NA	NA
909	4930422M22Rik	0	0	NA	NA	NA	NA
910	4930423B08Rik	0.125573	0	0.0793213	2.76602	0.977122	NA
911	4930423D24Rik	0.061646	0	0.17833	3.88455	0.963384	NA
912	4930423M02Rik	0.512137	0	-0.189415	1.5202	0.900841	NA
913	4930424E08Rik	0.122312	0	0.729945	2.78341	0.79313	NA
914	4930425K10Rik	0.0197871	0	0	3.88455	1	NA
915	4930425L21Rik	0.81402	0	-0.5948	0.913557	0.514994	NA
916	4930425O10Rik	0.242522	0	0.291482	2.03305	0.885997	NA
917	4930426D05Rik	29.5602	-1	-0.681372	0.225295	0.00249167	0.00922056
918	4930426I24Rik	7.60381	0	0.125634	0.289498	0.664308	0.79848
919	4930426L09Rik	26.5089	1	0.492227	0.192723	0.0106471	0.0325782
920	4930428D20Rik	0.0599874	0	0	3.88455	1	NA
921	4930428E07Rik	0.26584	0	-1.1795	1.44806	0.415337	NA
922	4930428G15Rik	0.209233	0	-1.00977	2.2779	0.657556	NA
923	4930428N03Rik	0.138578	0	0.899675	2.43215	0.711449	NA
924	4930428O21Rik	0.142014	0	-0.0904069	3.0376	0.976256	NA
925	4930429B21Rik	149.391	-1	-0.951217	0.097848	2.44463e-22	1.08736e-20
926	4930429C20Rik	0	0	NA	NA	NA	NA
927	4930429D17Rik	0.43422	0	-0.698601	1.25117	0.576601	NA
928	4930429F11Rik	0	0	NA	NA	NA	NA
929	4930429F24Rik	0.667531	0	-0.452082	0.862779	0.60029	NA
930	4930429H19Rik	0.041424	0	-0.401574	3.88455	0.917663	NA
931	4930429P21Rik	0.475794	0	-0.217703	1.19323	0.855231	NA
932	4930430F08Rik	210.288	0	0.00296672	0.0752773	0.968563	0.983957
933	4930430F21Rik	0.65632	0	0.265589	0.932907	0.775882	NA
934	4930430J02Rik	0.060752	0	0.418776	3.88455	0.91415	NA
935	4930431F10Rik	0.0202734	0	0	3.88455	1	NA
936	4930431F12Rik	0.0403189	0	0.418776	3.88455	0.91415	NA
937	4930431P03Rik	2.55586	0	0.417926	0.601591	0.487243	0.654784
938	4930431P22Rik	0.406822	0	0.594744	1.26313	0.637749	NA
939	4930432E11Rik	1.3058	0	-1.49426	0.934977	0.110002	0.222511
940	4930432J09Rik	0.752266	0	1.16395	0.914228	0.202966	NA
941	4930432K21Rik	55.4217	0	-0.210486	0.133835	0.115782	0.231769
942	4930432L08Rik	1.72611	0	0.00889693	0.52259	0.986417	0.993143
943	4930432M17Rik	0	0	NA	NA	NA	NA
944	4930432O09Rik	0	0	NA	NA	NA	NA
945	4930433B08Rik	0	0	NA	NA	NA	NA
946	4930433I11Rik	0.120033	0	0.899673	3.14983	0.775165	NA
947	4930433N12Rik	0.161993	0	-0.571304	2.63773	0.828529	NA
948	4930434B07Rik	0.218396	0	1.58825	2.49055	0.52366	NA
949	4930434J06Rik	0.0796823	0	-0.161127	3.88455	0.966914	NA
950	4930435F18Rik	0.020417	0	-0.231846	3.88455	0.952407	NA
951	4930437M23Rik	0.458416	0	-1.42079	1.38213	0.303964	NA
952	4930438A08Rik	2.75657	1	2.6302	0.814531	0.00124182	0.00499136
953	4930438E09Rik	0.0618448	0	-0.401573	3.88455	0.917664	NA
954	4930439A04Rik	0.690333	0	-0.77712	1.03182	0.451359	NA
955	4930439D14Rik	1.51337	0	-0.297597	0.583812	0.610228	0.757441
956	4930440C22Rik	0.122395	0	-0.330855	2.78296	0.905366	NA
957	4930440I19Rik	0.308893	0	0.461211	1.34896	0.732425	NA
958	4930441H08Rik	0.0198391	0	0	3.88455	1	NA
959	4930441J16Rik	0.0418557	0	-0.231845	3.88455	0.952407	NA
960	4930442E04Rik	1.66144	0	-0.524081	0.586178	0.371287	0.5469
961	4930442J19Rik	0.0405468	0	0	3.88455	1	NA
962	4930442L01Rik	0.0615363	0	0	3.88455	1	NA
963	4930443O20Rik	1.55072	0	0.788502	0.733075	0.282102	0.452178
964	4930444A19Rik	0.63646	0	-0.698601	1.13196	0.537129	NA
965	4930444F02Rik	0.043603	0	-0.401574	3.88455	0.917663	NA
966	4930444G20Rik	0.34509	0	0.02338	1.36983	0.986382	NA
967	4930444M15Rik	2.82028	0	0.669019	0.524382	0.202018	0.354461
968	4930444P10Rik	6.3641	0	0.0566339	0.293215	0.846843	0.914592
969	4930445E18Rik	5.97323	1	0.812053	0.31247	0.0093546	0.0291543
970	4930445K14Rik	103.789	0	-0.0135322	0.0862106	0.875271	0.931823
971	4930445N06Rik	0.141907	0	1.14012	2.41927	0.63745	NA
972	4930445N08Rik	0.01955	0	0.178329	3.88455	0.963384	NA
973	4930445N18Rik	0.261362	0	-0.161126	2.00684	0.936008	NA
974	4930447A16Rik	0.817378	0	-0.99192	0.9872	0.315002	NA
975	4930447C04Rik	116.451	0	0.144696	0.127715	0.257231	0.422869
976	4930447F24Rik	3.98606	0	0.467676	0.377578	0.215486	0.37163
977	4930447J18Rik	0	0	NA	NA	NA	NA
978	4930447K03Rik	3.42065	0	0.586467	0.437009	0.179595	0.324288
979	4930447M23Rik	124.335	0	0.0570654	0.093571	0.541953	0.702671
980	4930447N08Rik	17.011	0	0.0020189	0.2205	0.992695	0.996015
981	4930448C13Rik	0.247346	0	-0.910761	2.03933	0.655165	NA
982	4930448E22Rik	2.83542	0	-0.227935	0.4821	0.636359	0.777591
983	4930448F12Rik	0.0806655	0	0.418776	3.46814	0.903889	NA
984	4930448H16Rik	0	0	NA	NA	NA	NA
985	4930448I06Rik	0.26791	0	0.0793222	1.44767	0.956303	NA
986	4930448I18Rik	0	0	NA	NA	NA	NA
987	4930448K20Rik	0	0	NA	NA	NA	NA
988	4930449C09Rik	6.34277	0	0.723959	0.441405	0.100979	0.208603
989	4930449E01Rik	0.207437	0	-0.189416	1.8746	0.919516	NA
990	4930449E18Rik	0	0	NA	NA	NA	NA
991	4930449I24Rik	0	0	NA	NA	NA	NA
992	4930451E10Rik	0.0205121	0	0	3.88455	1	NA
993	4930451G09Rik	65.9429	-1	-0.518609	0.125392	3.5355e-05	0.000198122
994	4930451I11Rik	1.39758	0	0.00691549	0.638301	0.991356	0.995375
995	4930452A19Rik	0.102061	0	0.24905	3.27139	0.939316	NA
996	4930452G13Rik	2.92452	0	0.610164	0.453388	0.178371	0.322711
997	4930452N14Rik	1.72681	0	0.169622	0.627412	0.78689	0.878213
998	4930453H23Rik	0.181201	0	-0.910759	2.88661	0.752373	NA
999	4930453L07Rik	0.107819	0	-0.0904074	3.22545	0.977639	NA
1000	4930453N24Rik	267.846	0	0.0842831	0.0609444	0.16668	0.306783
1001	4930455B14Rik	0.436707	0	-0.840042	1.28746	0.514093	NA
1002	4930455C13Rik	0.122231	0	-0.571303	2.78385	0.8374	NA
1003	4930455D15Rik	0.218726	0	-0.330855	1.87592	0.860004	NA
1004	4930455F16Rik	0.323993	0	0.121754	1.46072	0.933571	NA
1005	4930455G09Rik	0.776909	0	0.231827	1.40663	0.869094	NA
1006	4930455H04Rik	0.141604	0	0.150041	2.18294	0.945202	NA
1007	4930455J16Rik	0.730323	0	1.34528	0.968967	0.165025	NA
1008	4930456A14Rik	1.21987	0	0.271942	0.72556	0.707807	0.828652
1009	4930456L15Rik	0.0203313	0	-0.231846	3.88455	0.952407	NA
1010	4930458A03Rik	0.162732	0	0.00860197	2.13301	0.996782	NA
1011	4930459C07Rik	0.0406627	0	-0.401574	3.88455	0.917663	NA
1012	4930459L07Rik	0.0394468	0	0.178329	3.88455	0.963384	NA
1013	4930461C15Rik	2.60037	0	-0.00516462	0.50245	0.991799	0.995683
1014	4930461G14Rik	0.303125	0	0.150042	1.44596	0.917355	NA
1015	4930463O16Rik	1.90461	0	-0.0851879	0.632239	0.892817	0.941514
1016	4930465K10Rik	3.3113	0	0.228712	0.708255	0.746753	0.851866
1017	4930465M20Rik	0.159617	0	0.249051	2.64524	0.92499	NA
1018	4930467D21Rik	7.72449	0	0.367336	0.350417	0.294509	0.466353
1019	4930467E23Rik	222.055	-1	-0.328745	0.0833989	8.08598e-05	0.000418767
1020	4930467J12Rik	0	0	NA	NA	NA	NA
1021	4930467K11Rik	1.53262	0	0.57675	0.765465	0.451171	0.622423
1022	4930469K13Rik	0.0202734	0	0	3.88455	1	NA
1023	4930470B04Rik	0.587094	0	0.955752	1.01936	0.348452	NA
1024	4930470G03Rik	3.26351	0	0.290777	0.492554	0.554959	0.713507
1025	4930470H14Rik	0.735536	0	-0.48116	0.870407	0.580401	NA
1026	4930470O06Rik	0.243016	0	-0.118695	1.8646	0.949243	NA
1027	4930470P17Rik	0	0	NA	NA	NA	NA
1028	4930471C04Rik	1.99675	0	-0.852184	0.598331	0.154369	0.28959
1029	4930471E19Rik	1.21905	0	0.515414	0.727028	0.478366	0.647368
1030	4930471G03Rik	4.08094	0	1.16483	0.537428	0.0302024	0.0790477
1031	4930471G24Rik	0.142727	0	0.0793213	3.02809	0.979102	NA
1032	4930471L23Rik	0.379157	0	1.72591	1.30572	0.186234	NA
1033	4930471M09Rik	0.488933	0	-0.93905	1.14898	0.413761	NA
1034	4930473A02Rik	0.361202	0	-0.118695	1.22061	0.922534	NA
1035	4930473H19Rik	0	0	NA	NA	NA	NA
1036	4930473O22Rik	0.0830031	0	0.0793201	3.88455	0.983709	NA
1037	4930474G06Rik	0.975599	0	-1.14186	0.842074	0.175098	0.318039
1038	4930474H20Rik	0.120217	0	0.729946	2.49846	0.770165	NA
1039	4930474M22Rik	0.23495	0	-1.1795	2.0466	0.564398	NA
1040	4930474N05Rik	0.541123	0	-1.29981	1.17788	0.269802	NA
1041	4930474N09Rik	3.09706	0	0.961466	0.469047	0.0403809	0.100645
1042	4930477N07Rik	0.0596797	0	-0.401574	3.88455	0.917663	NA
1043	4930478L05Rik	0.990785	0	1.20749	0.88359	0.17176	0.313602
1044	4930478P22Rik	0.36678	0	1.11898	1.16229	0.33568	NA
1045	4930479D17Rik	18.0883	1	0.575828	0.239402	0.0161602	0.0465215
1046	4930479H17Rik	0.377109	0	1.59657	1.34062	0.233685	NA
1047	4930480C01Rik	0.0195131	0	0	3.88455	1	NA
1048	4930480E11Rik	0	0	NA	NA	NA	NA
1049	4930480G23Rik	0.349454	0	-1.28418	1.54931	0.407175	NA
1050	4930480K15Rik	0.0200667	0	0.178329	3.88455	0.963384	NA
1051	4930480K23Rik	49.2036	0	0.188731	0.139236	0.175268	0.318301
1052	4930480M12Rik	0.495475	0	-0.0479746	1.21205	0.968427	NA
1053	4930481A15Rik	13.5129	0	-0.344189	0.358538	0.337066	0.511305
1054	4930481B07Rik	16.7067	0	0.118962	0.187711	0.526244	0.689093
1055	4930482G09Rik	1.89877	0	-0.770345	0.611701	0.207905	0.361973
1056	4930483J18Rik	3.29246	0	0.682443	0.483387	0.158011	0.294721
1057	4930483K19Rik	0	0	NA	NA	NA	NA
1058	4930483O08Rik	1.02071	0	0.143422	0.926928	0.877036	0.932898
1059	4930484H19Rik	1.58015	0	-0.20394	0.578718	0.724539	0.83845
1060	4930486F22Rik	0	0	NA	NA	NA	NA
1061	4930486I03Rik	1.05434	0	-1.62215	0.96934	0.0942364	0.197947
1062	4930486L24Rik	1.43113	0	0.87438	0.686432	0.202732	0.355332
1063	4930487D11Rik	1.48507	0	-0.0245923	0.66717	0.970596	0.985026
1064	4930487H11Rik	0.16293	0	0.418779	2.63283	0.873621	NA
1065	4930488B22Rik	0	0	NA	NA	NA	NA
1066	4930488L21Rik	6.2841	1	0.947377	0.34861	0.00657598	0.0215507
1067	4930488N24Rik	0.122941	0	-0.741031	2.78001	0.78981	NA
1068	4930500A05Rik	4.79097	0	0.0137114	0.410146	0.973331	0.986464
1069	4930500F04Rik	0.0210627	0	0	3.88455	1	NA
1070	4930500F10Rik	13.6341	0	0.0453366	0.232977	0.845708	0.913822
1071	4930500G05Rik	0.665665	0	0.898084	1.02893	0.382755	NA
1072	4930500H12Rik	1.06699	1	2.77187	0.837448	0.000933297	0.00386436
1073	4930500L23Rik	0.0413649	0	0.178329	3.88455	0.963384	NA
1074	4930502A04Rik	0.125856	0	-0.500583	3.11822	0.87246	NA
1075	4930502C15Rik	3.99323	0	0.0128857	0.409395	0.974891	0.987144
1076	4930502E09Rik	1.82098	0	-0.179302	0.711779	0.801113	0.887611
1077	4930503B20Rik	2.45443	0	0.364106	0.519339	0.483244	0.651381
1078	4930503E14Rik	0.230804	0	1.43365	2.511	0.568034	NA
1079	4930503E24Rik	0.206939	0	-0.571303	2.06764	0.782312	NA
1080	4930503F20Rik	0.0432414	0	-0.401574	3.88455	0.917663	NA
1081	4930503H13Rik	0.240497	0	-0.429864	1.85735	0.816974	NA
1082	4930503L19Rik	120.632	0	0.214168	0.099132	0.0307392	0.0802224
1083	4930503O07Rik	0.0817428	0	0.249049	3.88455	0.94888	NA
1084	4930504C09Rik	0.267124	0	-0.189415	1.84512	0.918235	NA
1085	4930504D19Rik	0.208814	0	-0.939049	2.51398	0.708753	NA
1086	4930505A04Rik	1.3329	0	-0.0900824	0.624949	0.885387	0.937735
1087	4930505G20Rik	0.0209705	0	0	3.88455	1	NA
1088	4930505K13Rik	0.019986	0	0.178329	3.88455	0.963384	NA
1089	4930505K14Rik	0.118492	0	0.489497	2.80459	0.861446	NA
1090	4930505M18Rik	0.0827831	0	0.659223	3.88455	0.865243	NA
1091	4930505N22Rik	3.08408	0	-0.162047	0.441114	0.713351	0.832126
1092	4930505O20Rik	0	0	NA	NA	NA	NA
1093	4930506A18Rik	0.494548	0	-1.11296	1.15473	0.335134	NA
1094	4930506C21Rik	12.6669	0	-0.550221	0.253381	0.0298921	0.0783841
1095	4930507D05Rik	10.3343	0	0.408795	0.254712	0.108509	0.220224
1096	4930507D10Rik	0.52773	0	0.714918	0.932064	0.443066	NA
1097	4930509E16Rik	0.651272	0	0.106182	1.31626	0.935705	NA
1098	4930509G22Rik	8.16603	-1	-0.753254	0.285915	0.00842512	0.0266077
1099	4930509J09Rik	0	0	NA	NA	NA	NA
1100	4930509K18Rik	0.266291	0	0.0793219	1.69466	0.962667	NA
1101	4930511A02Rik	1.36699	1	1.81769	0.720225	0.0116103	0.0350956
1102	4930511A08Rik	0	0	NA	NA	NA	NA
1103	4930511E03Rik	0.0970376	0	0.659225	3.31445	0.842345	NA
1104	4930511M06Rik	2.70823	0	-0.312089	0.569732	0.583842	0.73608
1105	4930512B01Rik	0.704247	0	0.822852	0.840292	0.327459	NA
1106	4930512H18Rik	0.082376	0	0.00860099	3.44884	0.99801	NA
1107	4930512J16Rik	0.366656	0	0.0510335	1.2968	0.968609	NA
1108	4930512M02Rik	0.104722	0	-0.161127	3.24973	0.960456	NA
1109	4930513D17Rik	0.609232	0	0.630941	1.07171	0.556046	NA
1110	4930513L16Rik	0.0209705	0	0	3.88455	1	NA
1111	4930513N10Rik	18.7693	0	0.114138	0.203389	0.574675	0.729146
1112	4930513O06Rik	0	0	NA	NA	NA	NA
1113	4930515B02Rik	0.020712	0	-0.231846	3.88455	0.952407	NA
1114	4930515G01Rik	0.749452	0	0.910537	0.828616	0.271827	NA
1115	4930515G16Rik	0	0	NA	NA	NA	NA
1116	4930515L03Rik	0.552117	0	-1.49863	1.12552	0.183027	NA
1117	4930515L19Rik	0.202562	0	1.46693	3.87313	0.704876	NA
1118	4930517E11Rik	0.262787	0	0.56022	1.68878	0.740092	NA
1119	4930517G24Rik	7.13513	0	0.73846	0.326588	0.0237508	0.0645047
1120	4930517M08Rik	0.533555	0	-0.698601	1.04792	0.504992	NA
1121	4930518C04Rik	0.424393	0	-0.217704	1.00716	0.828867	NA
1122	4930518J21Rik	0.244016	0	-0.189416	2.02327	0.925412	NA
1123	4930518P08Rik	0	0	NA	NA	NA	NA
1124	4930519D14Rik	0.448112	0	-0.118695	1.31745	0.928213	NA
1125	4930519F09Rik	0.103315	0	-0.330855	3.26109	0.919189	NA
1126	4930519F16Rik	5.44848	0	-0.207771	0.325337	0.523061	0.686367
1127	4930519F24Rik	0.203789	0	0.800667	2.30062	0.727824	NA
1128	4930519G04Rik	0.648505	0	0.364961	0.941931	0.698415	NA
1129	4930519H02Rik	0.452743	0	-1.28196	1.8084	0.478392	NA
1130	4930519K11Rik	12.0347	0	-0.378733	0.20996	0.0712566	0.158799
1131	4930519L02Rik	0.367231	0	0.377551	1.36273	0.781737	NA
1132	4930520E11Rik	3.54512	0	-0.242411	0.486206	0.618077	0.763738
1133	4930520O04Rik	13.4351	1	0.964014	0.254942	0.000156008	0.000761632
1134	4930520P13Rik	0.0811515	0	0	3.88455	1	NA
1135	4930521E06Rik	0.0775093	0	0	3.88455	1	NA
1136	4930521O11Rik	0.14542	0	-0.670312	2.69044	0.803248	NA
1137	4930521O17Rik	0.020527	0	0	3.88455	1	NA
1138	4930522H14Rik	0.0420761	0	0.178329	3.88455	0.963384	NA
1139	4930522L14Rik	43.9298	0	0.24885	0.134618	0.0645212	0.14695
1140	4930522O17Rik	0.0599603	0	-0.231846	3.88455	0.952407	NA
1141	4930522P08Rik	1.36473	-1	-1.93562	0.814668	0.0175035	0.049829
1142	4930523C07Rik	42.2692	1	0.384293	0.147169	0.00902159	0.0282368
1143	4930523O13Rik	0.164122	0	-0.741032	2.62181	0.777451	NA
1144	4930524B15Rik	1.59803	0	0.31419	0.642365	0.624761	0.768495
1145	4930524B17Rik	0	0	NA	NA	NA	NA
1146	4930524C18Rik	0.788359	0	0.621991	0.952345	0.513682	NA
1147	4930524J08Rik	8.91868	0	0.1173	0.263393	0.656072	0.791836
1148	4930524O05Rik	0.221685	0	0.970397	1.87258	0.604309	NA
1149	4930524O08Rik	0.1412	0	0.178332	3.05097	0.95339	NA
1150	4930525C09Rik	0	0	NA	NA	NA	NA
1151	4930525D18Rik	0.411251	0	-1.2664	1.46837	0.388439	NA
1152	4930525G20Rik	21.0887	0	-0.324444	0.16639	0.051188	0.121817
1153	4930526A20Rik	27.0326	0	0.0723164	0.1827	0.692238	0.81809
1154	4930526F13Rik	0.293381	0	-1.13947	1.82871	0.533219	NA
1155	4930526H09Rik	0.0601501	0	0.418776	3.88455	0.91415	NA
1156	4930526I15Rik	76.5563	-1	-0.391076	0.112514	0.000509312	0.00223303
1157	4930526L06Rik	0.408284	0	0.220763	1.37003	0.871986	NA
1158	4930527A07Rik	0.102914	0	0.899673	3.26436	0.782852	NA
1159	4930527F14Rik	0.450448	0	-1.75605	1.2219	0.150676	NA
1160	4930527G23Rik	0.21493	0	0.899671	3.88455	0.816847	NA
1161	4930527J03Rik	0.570633	0	-0.62467	1.10702	0.572564	NA
1162	4930528A17Rik	8.90513	0	0.0789762	0.287342	0.783431	0.875943
1163	4930528D03Rik	1.28682	0	-0.549002	0.70999	0.439372	0.611197
1164	4930528G23Rik	0.651469	0	-1.39307	1.52114	0.359768	NA
1165	4930528H21Rik	0.142756	0	0.0793215	2.17916	0.970963	NA
1166	4930528P14Rik	0.205122	0	-0.840041	1.8867	0.656144	NA
1167	4930529C04Rik	4.49897	0	0.166025	0.372902	0.656157	0.79186
1168	4930529I22Rik	0.299334	0	-0.189415	2.0096	0.924906	NA
1169	4930529K09Rik	0.0401381	0	0.178329	3.88455	0.963384	NA
1170	4930529L06Rik	0	0	NA	NA	NA	NA
1171	4930529N20Rik	0	0	NA	NA	NA	NA
1172	4930532I03Rik	0.605039	0	1.07026	0.994746	0.281965	NA
1173	4930532M18Rik	0.556233	0	-0.794485	0.969528	0.412527	NA
1174	4930533B01Rik	0.100981	0	0.659225	3.2804	0.840731	NA
1175	4930533I22Rik	0.809426	0	-0.0482443	0.94971	0.959486	NA
1176	4930533K18Rik	1.27457	0	0.0192303	0.806907	0.980987	0.990357
1177	4930533N22Rik	0.0612829	0	-0.231845	3.88455	0.952407	NA
1178	4930533P14Rik	0	0	NA	NA	NA	NA
1179	4930534D22Rik	7.31375	0	0.232452	0.290821	0.424118	0.597163
1180	4930534H03Rik	0.245175	0	-0.189415	2.02874	0.925613	NA
1181	4930535L15Rik	0.698795	0	1.23372	0.871418	0.156844	NA
1182	4930535O05Rik	0.0834108	0	-0.571301	3.88455	0.883077	NA
1183	4930538E20Rik	0.267458	0	1.12407	1.67816	0.502972	NA
1184	4930538L07Rik	0	0	NA	NA	NA	NA
1185	4930539C22Rik	0	0	NA	NA	NA	NA
1186	4930539J05Rik	6.07331	0	0.332088	0.317837	0.296098	0.467921
1187	4930539M17Rik	2.60469	0	0.446887	0.504129	0.375373	0.551124
1188	4930539N22Rik	0.0210627	0	0	3.88455	1	NA
1189	4930540E01Rik	0.0627824	0	-0.401573	3.88455	0.917664	NA
1190	4930540M03Rik	0.0434287	0	0.00860086	3.88455	0.998233	NA
1191	4930542C21Rik	0.163118	0	-0.571303	2.35884	0.808628	NA
1192	4930542D17Rik	0.309999	0	-0.359144	1.55379	0.817206	NA
1193	4930542M03Rik	0.189826	0	-1.1795	2.55535	0.644383	NA
1194	4930542N06Rik	0.551481	0	-0.679852	0.992307	0.493266	NA
1195	4930543D07Rik	0.0604947	0	-0.231846	3.88455	0.952407	NA
1196	4930543E12Rik	0.509959	0	-0.424323	1.32478	0.748743	NA
1197	4930543I03Rik	0.327217	0	0.220762	1.47588	0.881096	NA
1198	4930543I11Rik	0	0	NA	NA	NA	NA
1199	4930543N07Rik	0	0	NA	NA	NA	NA
1200	4930544D05Rik	0.241957	0	-0.429863	2.23406	0.847418	NA
1201	4930544G11Rik	0	0	NA	NA	NA	NA
1202	4930544M13Rik	0.0813077	0	0.249049	3.88455	0.94888	NA
1203	4930545E07Rik	0	0	NA	NA	NA	NA
1204	4930545H06Rik	0.206219	0	-0.599593	1.72049	0.727465	NA
1205	4930545L08Rik	0.245957	0	-0.840041	1.69363	0.619894	NA
1206	4930545L23Rik	0.218843	0	1.95032	2.48566	0.43267	NA
1207	4930546C10Rik	1.07619	0	1.31395	0.82253	0.110167	0.222752
1208	4930546K05Rik	1.42331	0	-0.54837	0.690339	0.426993	0.600223
1209	4930547E08Rik	0.714589	0	0.611632	0.956897	0.522704	NA
1210	4930547E14Rik	0.102745	0	0.00860157	3.26575	0.997898	NA
1211	4930547H16Rik	0.0216718	0	0	3.88455	1	NA
1212	4930548G05Rik	0.0807831	0	0.489496	3.46679	0.887715	NA
1213	4930548G14Rik	2.86879	0	0.996257	0.518245	0.0545599	0.128294
1214	4930548H24Rik	0.265961	0	0.729947	2.2113	0.741326	NA
1215	4930548J01Rik	0.0401822	0	0.418776	3.88455	0.91415	NA
1216	4930548K13Rik	0.041842	0	-0.401574	3.88455	0.917663	NA
1217	4930549C15Rik	0.783639	0	-1.98583	0.981714	0.0430914	NA
1218	4930549G23Rik	0.45119	0	-0.359144	1.13938	0.752602	NA
1219	4930549P19Rik	0.444246	0	-0.0196865	1.00011	0.984295	NA
1220	4930550C14Rik	5.93197	0	-0.212412	0.329114	0.518665	0.682657
1221	4930550C17Rik	1.26657	0	0.445603	0.750648	0.552763	0.711861
1222	4930550L24Rik	0.505689	0	0.371977	1.32415	0.778773	NA
1223	4930552N02Rik	0.0192151	0	0	3.88455	1	NA
1224	4930552P06Rik	0	0	NA	NA	NA	NA
1225	4930552P12Rik	1.26212	0	0.37039	0.76129	0.626592	0.769673
1226	4930553C11Rik	0.0811202	0	-0.571301	3.88455	0.883077	NA
1227	4930553E22Rik	0.165086	0	-0.741032	2.35979	0.753502	NA
1228	4930553J12Rik	0	0	NA	NA	NA	NA
1229	4930553P18Rik	14.0188	0	-0.47831	0.232131	0.0393493	0.0984188
1230	4930554C24Rik	0	0	NA	NA	NA	NA
1231	4930554G24Rik	0.041941	0	0	3.88455	1	NA
1232	4930554H23Rik	0.664336	0	-0.118695	1.0582	0.910691	NA
1233	4930554I06Rik	0.409863	0	-0.0479745	1.28902	0.970311	NA
1234	4930554P06Rik	0.589671	0	0.369554	1.0786	0.731882	NA
1235	4930555A03Rik	1.18086	0	-1.15824	0.828101	0.161911	0.299863
1236	4930555B11Rik	0.0787835	0	-0.231846	3.49003	0.947035	NA
1237	4930555B12Rik	0	0	NA	NA	NA	NA
1238	4930555F03Rik	1.88233	0	-0.14736	0.672019	0.826432	0.902671
1239	4930555G01Rik	7.61783	0	0.502287	0.318849	0.115185	0.230816
1240	4930555G07Rik	0.242515	0	0.56022	1.69803	0.741458	NA
1241	4930555G21Rik	0	0	NA	NA	NA	NA
1242	4930555K05Rik	0	0	NA	NA	NA	NA
1243	4930555K19Rik	0.0821242	0	-0.571302	3.45164	0.868538	NA
1244	4930555M17Rik	0.122988	0	0.0793217	2.77976	0.977235	NA
1245	4930556A17Rik	0.225026	0	0.0510333	2.25352	0.981933	NA
1246	4930556C24Rik	0.0622249	0	0.418776	3.88455	0.91415	NA
1247	4930556G01Rik	0.376061	0	-1.13726	1.36723	0.405524	NA
1248	4930556I23Rik	0.487431	0	-1.1611	1.20506	0.335287	NA
1249	4930556J02Rik	0.0193498	0	0	3.88455	1	NA
1250	4930556L07Rik	0.100779	0	-0.231845	3.2821	0.943685	NA
1251	4930556M19Rik	8.28423	0	0.338172	0.31572	0.284118	0.454647
1252	4930556N09Rik	0.32595	0	0.530212	1.44157	0.713021	NA
1253	4930556N13Rik	0.982955	0	0.233933	0.842507	0.781271	0.874508
1254	4930557B15Rik	0.0198968	0	0	3.88455	1	NA
1255	4930557F08Rik	0	0	NA	NA	NA	NA
1256	4930557F10Rik	0	0	NA	NA	NA	NA
1257	4930557J02Rik	0.666908	0	-0.64809	1.19708	0.588238	NA
1258	4930557K07Rik	0.402178	0	0.63094	1.38275	0.64818	NA
1259	4930558C23Rik	0.0601342	0	0.00860086	3.88455	0.998233	NA
1260	4930558F17Rik	1.41573	0	0.451984	0.985039	0.646343	0.785161
1261	4930558G05Rik	0.0221496	0	-0.231846	3.88455	0.952407	NA
1262	4930558J18Rik	0.394093	0	-0.698601	1.37023	0.610162	NA
1263	4930558K02Rik	3.06363	0	0.163316	0.401256	0.684	0.812332
1264	4930559C10Rik	0.0199434	0	0	3.88455	1	NA
1265	4930562C15Rik	0.586035	0	0.455844	1.25681	0.716829	NA
1266	4930562F07Rik	0.221212	0	-0.161126	1.70882	0.924878	NA
1267	4930562F17Rik	0.204958	0	-0.0196867	1.72249	0.990881	NA
1268	4930563E18Rik	0.50458	0	1.46227	0.950385	0.123901	NA
1269	4930563E22Rik	34.24	0	-0.182743	0.138958	0.188478	0.336153
1270	4930563F08Rik	0.12506	0	-0.401573	3.53823	0.909638	NA
1271	4930563H07Rik	0.138336	0	0.00860341	3.05753	0.997755	NA
1272	4930563I02Rik	0.2846	0	1.21206	1.56538	0.438755	NA
1273	4930563J15Rik	4.61825	0	0.0838704	0.614147	0.891375	0.940856
1274	4930563M20Rik	0.0407357	0	0.00860086	3.88455	0.998233	NA
1275	4930563M21Rik	0.765023	0	0.0245823	0.887158	0.977894	NA
1276	4930564C03Rik	0	0	NA	NA	NA	NA
1277	4930564D02Rik	0.0212983	0	0	3.88455	1	NA
1278	4930565D16Rik	0	0	NA	NA	NA	NA
1279	4930565N06Rik	0	0	NA	NA	NA	NA
1280	4930566D17Rik	0	0	NA	NA	NA	NA
1281	4930567H12Rik	0.224163	0	-0.0196868	1.57579	0.990032	NA
1282	4930567H17Rik	0	0	NA	NA	NA	NA
1283	4930567J20Rik	0	0	NA	NA	NA	NA
1284	4930567K12Rik	0.019437	0	0	3.88455	1	NA
1285	4930567K20Rik	0.0761655	0	-0.231846	3.88455	0.952407	NA
1286	4930568A12Rik	0.915523	0	0.237033	0.863197	0.783624	NA
1287	4930568A13Rik	0.0638523	0	-0.571302	3.88455	0.883076	NA
1288	4930568D16Rik	0.472642	0	0.634386	1.08384	0.558337	NA
1289	4930568E12Rik	0.0990951	0	1.14012	3.88455	0.769139	NA
1290	4930568G15Rik	0.811639	0	-0.01748	0.816773	0.982926	NA
1291	4930570E01Rik	0	0	NA	NA	NA	NA
1292	4930570E03Rik	0.141125	0	0.489499	2.7093	0.856624	NA
1293	4930570G19Rik	184.091	1	0.429017	0.0786232	4.85295e-08	4.46903e-07
1294	4930571K23Rik	0	0	NA	NA	NA	NA
1295	4930571O06Rik	0.532938	0	-0.0571873	1.07797	0.957691	NA
1296	4930572G02Rik	1.26859	0	-0.380386	0.922969	0.680242	0.809666
1297	4930572K03Rik	0.0216718	0	0	3.88455	1	NA
1298	4930572O03Rik	0.387269	0	0.220762	1.45263	0.879208	NA
1299	4930572O13Rik	0.299111	0	-0.260135	1.6793	0.876895	NA
1300	4930573C08Rik	0.39653	0	-0.458152	1.28476	0.721388	NA
1301	4930573C15Rik	0	0	NA	NA	NA	NA
1302	4930573G07Rik	3.00988	0	0.871234	0.42846	0.0420112	0.103679
1303	4930573H18Rik	1.83778	0	0.136527	0.603002	0.82088	0.900087
1304	4930573O16Rik	0.233131	0	-1.77149	3.87923	0.647916	NA
1305	4930577N17Rik	12.5263	0	0.124615	0.224796	0.579342	0.732619
1306	4930578E11Rik	0.576861	0	-2.10036	1.27363	0.0991241	NA
1307	4930578G10Rik	82.3249	1	0.427438	0.170284	0.012068	0.0362478
1308	4930578I06Rik	0.0192151	0	0	3.88455	1	NA
1309	4930578L24Rik	12.2836	0	-0.152968	0.221037	0.48891	0.656248
1310	4930578M01Rik	5.3121	0	-0.311472	0.330026	0.345282	0.520057
1311	4930578N18Rik	0.227456	0	0.00860272	2.04556	0.996644	NA
1312	4930579C12Rik	1.32253	0	0.354932	0.699132	0.611681	0.758553
1313	4930579D09Rik	0.0212296	0	-0.231846	3.88455	0.952407	NA
1314	4930579F01Rik	0.0216272	0	0.178329	3.88455	0.963384	NA
1315	4930579G18Rik	2.77517	0	-0.214904	0.490276	0.661145	0.795794
1316	4930579G24Rik	11.0436	0	-0.312307	0.270246	0.247828	0.412407
1317	4930579H20Rik	0.145841	0	0.150041	2.68203	0.955387	NA
1318	4930579J19Rik	0.143144	0	0.150041	2.41459	0.950452	NA
1319	4930579K19Rik	3.43689	0	-0.941	0.41104	0.0220612	0.0606712
1320	4930579P08Rik	1.13758	0	1.37665	0.822692	0.09426	0.197979
1321	4930581F22Rik	41.2843	0	-0.119941	0.139323	0.3893	0.563912
1322	4930583I09Rik	0.0635682	0	0.17833	3.88455	0.963384	NA
1323	4930583K01Rik	0.780825	0	-1.12395	0.979417	0.251146	NA
1324	4930583P06Rik	0.0396934	0	0	3.88455	1	NA
1325	4930584F24Rik	0.412012	0	-0.612986	1.29421	0.635757	NA
1326	4930586N03Rik	0.0832434	0	-0.330855	3.88455	0.932125	NA
1327	4930587E11Rik	0.0201595	0	0.178329	3.88455	0.963384	NA
1328	4930588J15Rik	0.646294	0	0.183004	1.05658	0.862491	NA
1329	4930588K23Rik	0.494505	0	-1.08049	2.57233	0.674455	NA
1330	4930589L23Rik	1.2821	0	0.966053	0.657544	0.141783	0.27149
1331	4930590A17Rik	0.106702	0	0.729943	3.68768	0.843091	NA
1332	4930590J08Rik	31.0181	0	0.0283784	0.164461	0.863002	0.923875
1333	4930590L14Rik	0	0	NA	NA	NA	NA
1334	4930590L20Rik	0	0	NA	NA	NA	NA
1335	4930591A17Rik	0.47612	0	-0.053096	0.989333	0.957199	NA
1336	4930591E09Rik	0	0	NA	NA	NA	NA
1337	4930592A05Rik	0.449451	0	-0.458152	1.31622	0.727778	NA
1338	4930592C13Rik	0.895428	0	0.434483	0.878911	0.621064	NA
1339	4930592I03Rik	0	0	NA	NA	NA	NA
1340	4930593A02Rik	0.777613	0	0.0554487	0.930079	0.952461	NA
1341	4930593C16Rik	1.29424	0	0.370487	0.687431	0.589926	0.740878
1342	4930594C11Rik	2.24933	0	0.119843	0.481143	0.803299	0.889042
1343	4930594M22Rik	18.0505	0	0.406849	0.221231	0.0659113	0.149473
1344	4930594O21Rik	0.225377	0	-1.25022	2.5142	0.619004	NA
1345	4930595D18Rik	1.53599	0	0.502449	0.706643	0.477061	0.646235
1346	4930595L18Rik	0.451845	0	0.767906	1.41158	0.586437	NA
1347	4930595M18Rik	0.186981	0	-0.670312	2.09335	0.748809	NA
1348	4930596D02Rik	0.0195799	0	0	3.88455	1	NA
1349	4930596I21Rik	0.223979	0	1.22103	2.04503	0.550457	NA
1350	4930597A21Rik	0.300129	0	-0.429864	1.99702	0.82957	NA
1351	4930597G03Rik	0.0201239	0	0	3.88455	1	NA
1352	4930597O21Rik	14.0326	0	-0.512937	0.226811	0.0237275	0.0644555
1353	4930598A11Rik	2.11998	0	-0.21378	0.567012	0.706152	0.827668
1354	4930598F16Rik	0	0	NA	NA	NA	NA
1355	4930598N05Rik	1.18846	-1	-2.30205	0.756603	0.00234534	0.00873846
1356	4930599N23Rik	4.24492	1	1.67641	0.415551	5.4789e-05	0.000293973
1357	4931400O07Rik	0.0216272	0	0.178329	3.88455	0.963384	NA
1358	4931402G19Rik	0.325787	0	-0.260136	1.67739	0.876755	NA
1359	4931403E22Rik	1.06295	0	-0.349438	0.761274	0.646221	0.785122
1360	4931403G20Rik	0.100465	0	0.17833	3.28475	0.956704	NA
1361	4931403M11Rik	0.449525	0	0.56022	1.26518	0.657912	NA
1362	4931406B18Rik	0.388148	0	0.390491	1.28497	0.761211	NA
1363	4931406C07Rik	273.956	0	0.0483144	0.0540577	0.371452	0.547066
1364	4931406H21Rik	0.845385	0	-2.27254	0.908562	0.0123758	NA
1365	4931408C20Rik	0.0636315	0	-0.571302	3.88455	0.883076	NA
1366	4931408D14Rik	10.356	0	-0.316587	0.265258	0.232671	0.393815
1367	4931413K12Rik	0.51561	0	0.0268922	1.35224	0.984133	NA
1368	4931414P19Rik	90.3845	-1	-0.213047	0.0892332	0.0169622	0.0485059
1369	4931415C17Rik	22.8295	0	0.134019	0.189224	0.478788	0.647657
1370	4931417E11Rik	0	0	NA	NA	NA	NA
1371	4931419H13Rik	0.328068	0	0.150042	1.57241	0.923979	NA
1372	4931420L22Rik	0	0	NA	NA	NA	NA
1373	4931422A03Rik	0.566864	0	-0.997526	1.42344	0.483437	NA
1374	4931428F04Rik	490.057	0	-0.128676	0.0566448	0.0231087	0.0630256
1375	4931428L18Rik	0.0609752	0	0.249048	3.88455	0.948881	NA
1376	4931429L15Rik	1.96939	-1	-1.48822	0.589857	0.0116351	0.0351598
1377	4931429P17Rik	0.787913	0	0.544524	1.00801	0.589061	NA
1378	4931430N09Rik	0	0	NA	NA	NA	NA
1379	4931431B13Rik	0.241534	0	0.121753	2.24281	0.956707	NA
1380	4931431C16Rik	0.181792	0	0.489499	1.90999	0.797732	NA
1381	4931439C15Rik	0.98457	0	-1.22253	0.827126	0.139395	0.268073
1382	4931440J10Rik	2.76392	0	0.0632913	0.555838	0.909344	0.951036
1383	4931440P22Rik	8.4957	0	0.280245	0.269891	0.299101	0.470992
1384	4932411N23Rik	0.0391299	0	0.178329	3.88455	0.963384	NA
1385	4932412D23Rik	1.6473	0	1.43919	0.670877	0.0319342	0.0828218
1386	4932413F04Rik	0.178063	0	1.37462	2.58533	0.594933	NA
1387	4932414J04Rik	0.0212296	0	-0.231846	3.88455	0.952407	NA
1388	4932414N04Rik	0.221327	0	0.800667	1.86519	0.667727	NA
1389	4932415M13Rik	0.0815579	0	-0.231845	3.88455	0.952407	NA
1390	4932416K20Rik	0.0829901	0	0.489495	3.88455	0.899723	NA
1391	4932429P05Rik	0	0	NA	NA	NA	NA
1392	4932431L22Rik	0	0	NA	NA	NA	NA
1393	4932431P20Rik	2.09007	0	-0.0138039	0.64554	0.98294	0.991302
1394	4932435O22Rik	1.13747	0	0.792604	0.730318	0.277795	0.446829
1395	4932437C15Rik	0.06204	0	-0.231845	3.88455	0.952407	NA
1396	4932438A13Rik	3193.7	0	0.0761381	0.0701709	0.277905	0.446949
1397	4932438H23Rik	16.2281	0	0.124461	0.190859	0.514328	0.67887
1398	4932441J04Rik	6.74486	0	-0.442636	0.272423	0.104203	0.213334
1399	4932443L11Rik	6.73407	0	0.408916	0.343398	0.233734	0.394935
1400	4932702P03Rik	0.282697	0	-1.08049	2.00739	0.5904	NA
1401	4933400A11Rik	0.52318	0	1.10597	1.31237	0.39938	NA
1402	4933400B14Rik	0.452116	0	-0.13342	1.03435	0.897366	NA
1403	4933400C23Rik	0.587932	0	1.60283	1.38661	0.24771	NA
1404	4933400F21Rik	0.346974	0	-0.528872	1.45776	0.716755	NA
1405	4933400L20Rik	0.0208852	0	-0.231846	3.88455	0.952407	NA
1406	4933401B06Rik	0.303618	0	1.45523	1.82443	0.425081	NA
1407	4933401D09Rik	0.0783926	0	0	3.88455	1	NA
1408	4933401H06Rik	0.83758	0	-0.620359	0.983643	0.528253	NA
1409	4933402C05Rik	0.0400562	0	0.178329	3.88455	0.963384	NA
1410	4933402C06Rik	1.17849	0	0.293544	0.874277	0.737054	0.845967
1411	4933402D24Rik	3.96776	0	0.470454	0.354966	0.185055	0.3315
1412	4933402E13Rik	0.0199294	0	-0.231846	3.88455	0.952407	NA
1413	4933402J07Rik	0.425195	0	-0.769321	1.58263	0.626895	NA
1414	4933402J10Rik	0.0779035	0	0.89967	3.88455	0.816847	NA
1415	4933402J15Rik	0.487867	0	-0.458152	1.25995	0.716136	NA
1416	4933402N03Rik	0.245815	0	0.4895	2.24234	0.827197	NA
1417	4933402N22Rik	0.0797737	0	0	3.88455	1	NA
1418	4933403O08Rik	2.91588	0	0.443067	0.558712	0.427769	0.600873
1419	4933404G15Rik	0.260022	0	0.150042	1.84427	0.935159	NA
1420	4933404K08Rik	0.774096	0	1.03143	0.960047	0.282665	NA
1421	4933404K13Rik	0.228195	0	-0.500584	1.57076	0.749963	NA
1422	4933404O12Rik	284.607	-1	-0.409127	0.0821548	6.36003e-07	4.96657e-06
1423	4933405D12Rik	1.34955	0	0.713281	0.69381	0.303919	0.475628
1424	4933405E24Rik	0	0	NA	NA	NA	NA
1425	4933405L10Rik	2.73402	-1	-1.15197	0.473179	0.014911	0.0434893
1426	4933405O20Rik	0.0201595	0	0.178329	3.88455	0.963384	NA
1427	4933406B17Rik	1.05714	0	1.13083	0.710638	0.111545	0.224918
1428	4933406C10Rik	27.8555	0	-0.189989	0.1659	0.252125	0.417178
1429	4933406D12Rik	0.0825821	0	0.178331	3.88455	0.963384	NA
1430	4933406F09Rik	0	0	NA	NA	NA	NA
1431	4933406G16Rik	0.38331	0	0.461212	1.46326	0.752614	NA
1432	4933406I18Rik	7.8491	0	0.0704364	0.280486	0.80172	0.888006
1433	4933406J09Rik	0.754833	0	0.456293	1.04347	0.661904	NA
1434	4933406J10Rik	0.200669	0	1.36902	2.07494	0.509391	NA
1435	4933406K04Rik	0.288837	0	0.121753	1.68106	0.942262	NA
1436	4933407E24Rik	0.581186	0	-1.16947	1.14813	0.3084	NA
1437	4933407G14Rik	0.2995	0	1.14013	1.56026	0.464946	NA
1438	4933407I05Rik	2.07697	0	-0.899559	0.519149	0.0831389	0.179551
1439	4933407K13Rik	70.6914	0	-0.114214	0.104357	0.273753	0.442474
1440	4933407L21Rik	16.7414	0	-0.216702	0.214941	0.313362	0.486135
1441	4933407O12Rik	31.1583	0	-0.0682897	0.174919	0.696235	0.820941
1442	4933408J17Rik	0.938986	0	-0.103995	0.97151	0.914754	NA
1443	4933408N05Rik	0.465301	0	0.763637	1.09282	0.48469	NA
1444	4933409F18Rik	8.31817	0	0.458997	0.334532	0.170046	0.311332
1445	4933409G03Rik	1.64363	0	0.695296	0.670934	0.300058	0.471804
1446	4933409K07Rik	401.721	0	-0.131691	0.70927	0.852702	0.917577
1447	4933411E08Rik	0.287689	0	-1.48296	1.69138	0.380609	NA
1448	4933411G06Rik	0.0212296	0	-0.231846	3.88455	0.952407	NA
1449	4933411K16Rik	1.74711	0	0.651548	0.598705	0.276479	0.445521
1450	4933412E12Rik	96.8221	0	0.133869	0.0973472	0.16908	0.310191
1451	4933412E24Rik	0	0	NA	NA	NA	NA
1452	4933412O06Rik	13.8436	0	-0.311355	0.205213	0.129208	0.252386
1453	4933413J09Rik	0.365087	0	0.461211	1.46246	0.752483	NA
1454	4933413L06Rik	0.100587	0	0.0793212	3.28372	0.980728	NA
1455	4933414I15Rik	0.406493	0	0.0215868	1.31612	0.986914	NA
1456	4933416E03Rik	0	0	NA	NA	NA	NA
1457	4933416E14Rik	6.44884	0	-0.234326	0.35557	0.509887	0.675178
1458	4933416I08Rik	1.09649	0	-0.063142	1.038	0.951494	0.97549
1459	4933416M06Rik	0.222962	0	0.729948	1.86263	0.695139	NA
1460	4933416M07Rik	1.21161	0	-0.00330952	0.6814	0.996125	0.998212
1461	4933416O17Rik	0.120013	0	-0.161127	3.14997	0.959204	NA
1462	4933417A18Rik	0.126093	0	-0.0904069	3.11096	0.976816	NA
1463	4933417D19Rik	6.18746	0	-0.568409	0.3206	0.0762364	0.167762
1464	4933417E11Rik	0.285134	0	0.0793222	2.00918	0.968508	NA
1465	4933417G07Rik	0	0	NA	NA	NA	NA
1466	4933417O13Rik	3.46481	-1	-1.89748	0.538984	0.000430781	0.00192194
1467	4933421I07Rik	0.079023	0	-0.231844	3.88455	0.952408	NA
1468	4933421O10Rik	125.556	0	0.0394528	0.0824138	0.63214	0.774467
1469	4933422A05Rik	2.80901	0	-0.782922	0.476017	0.100024	0.207181
1470	4933423K11Rik	4.39077	0	0.321009	0.448243	0.473899	0.643355
1471	4933424G05Rik	0.225422	0	0.150042	1.71472	0.930272	NA
1472	4933424G06Rik	3.75071	0	0.74237	0.39405	0.0595716	0.137811
1473	4933424L21Rik	0	0	NA	NA	NA	NA
1474	4933424M12Rik	1.55643	0	-0.684236	0.650892	0.293153	0.464844
1475	4933425B07Rik	0.0202733	0	-0.231846	3.88455	0.952407	NA
1476	4933426B08Rik	0.684562	0	1.09785	0.897206	0.22109	NA
1477	4933427D06Rik	1.39127	0	-0.739403	0.732761	0.312944	0.485798
1478	4933427D14Rik	680.125	1	0.162767	0.0528052	0.00205334	0.00776844
1479	4933427E11Rik	2.5634	0	0.19252	0.524799	0.713734	0.832338
1480	4933427E13Rik	0.20745	0	0.970396	2.5334	0.70169	NA
1481	4933427I04Rik	0.0395586	0	0	3.88455	1	NA
1482	4933427I22Rik	2.09627	0	-0.741597	0.856949	0.386824	0.561534
1483	4933428C19Rik	0.040811	0	-0.401574	3.88455	0.917663	NA
1484	4933428G20Rik	4.35123	0	-0.118113	0.403923	0.769969	0.867209
1485	4933428M09Rik	0	0	NA	NA	NA	NA
1486	4933429K18Rik	0.268773	0	0.0510334	1.68886	0.975893	NA
1487	4933429O19Rik	0.865672	0	1.09191	1.07669	0.310518	NA
1488	4933430H16Rik	0.0605135	0	0.249048	3.88455	0.948881	NA
1489	4933430I17Rik	16.4981	0	-0.388927	0.213447	0.0684362	0.153983
1490	4933430M04Rik	0.720346	0	-0.4511	1.06153	0.670871	NA
1491	4933430N04Rik	0.206707	0	-0.189416	1.87589	0.919571	NA
1492	4933431E20Rik	2147.99	0	0.0385365	0.0401614	0.337287	0.511516
1493	4933431G14Rik	0.0607783	0	-0.401574	3.88455	0.917663	NA
1494	4933431J24Rik	0.161256	0	-0.161127	1.94217	0.933881	NA
1495	4933431K23Rik	0.226829	0	-1.72694	3.88006	0.656262	NA
1496	4933432G23Rik	0.0398868	0	0	3.88455	1	NA
1497	4933432I03Rik	0.304682	0	1.14013	1.84108	0.535738	NA
1498	4933432I09Rik	92.1315	-1	-1.41457	0.188912	6.99229e-14	1.35931e-12
1499	4933432K03Rik	0.099433	0	0.00860155	2.91337	0.997644	NA
1500	4933433F19Rik	0.0411586	0	-0.231846	3.88455	0.952407	NA
1501	4933433G08Rik	0	0	NA	NA	NA	NA
1502	4933433G15Rik	3.31249	0	0.170604	0.492426	0.729	0.841395
1503	4933433G19Rik	0.692524	0	-0.449676	1.02255	0.660113	NA
1504	4933433H22Rik	0.814032	0	-0.671781	0.980707	0.493346	NA
1505	4933433N18Rik	0.101362	0	0.489497	2.90006	0.865963	NA
1506	4933434E20Rik	430.437	0	-0.0675865	0.047503	0.154799	0.290179
1507	4933434P08Rik	0.245165	0	-0.0904066	2.02196	0.964337	NA
1508	4933435C09Rik	0.638783	0	-0.975579	1.29382	0.450833	NA
1509	4933436E23Rik	0.372387	0	-1.48786	1.34362	0.26814	NA
1510	4933436H12Rik	0.475763	0	-0.769322	1.08663	0.478953	NA
1511	4933436I01Rik	0	0	NA	NA	NA	NA
1512	4933438B17Rik	0.31112	0	-0.359144	1.82892	0.844321	NA
1513	4933438K21Rik	2.96604	0	0.513856	0.581124	0.376564	0.551959
1514	4933439C10Rik	245.317	-1	-0.45524	0.172977	0.00849363	0.0267968
1515	4933439K11Rik	1.38924	1	2.38468	0.679422	0.000448344	0.00198958
1516	4933440J02Rik	0.160672	0	1.22238	2.96557	0.6802	NA
1517	4933440M02Rik	0.144837	0	-0.161127	2.17244	0.940876	NA
1518	4933440N22Rik	21.8402	1	1.39963	0.204804	8.2563e-12	1.26174e-10
1519	5031410I06Rik	1.5352	0	0.210352	0.770108	0.784741	0.876659
1520	5031425E22Rik	91.3522	-1	-0.377755	0.0921903	4.17544e-05	0.000230093
1521	5031425F14Rik	1.34884	0	1.23272	0.90581	0.173546	0.316167
1522	5031426D15Rik	66.4794	-1	-0.82632	0.144293	1.02423e-08	1.04456e-07
1523	5031434C07Rik	0.507001	0	0.536975	1.06308	0.613478	NA
1524	5031434O11Rik	149.541	0	0.104089	0.085454	0.223197	0.381886
1525	5031439G07Rik	2692.72	0	-0.0543805	0.0392025	0.16539	0.304792
1526	5033403F01Rik	4.60317	0	0.0866098	0.370836	0.815332	0.896375
1527	5033403H07Rik	0.0654932	0	-0.231845	3.88455	0.952407	NA
1528	5033404E19Rik	4.08029	-1	-0.909086	0.359151	0.0113671	0.0344505
1529	5033406O09Rik	1.50794	0	0.319282	0.833195	0.70157	0.824417
1530	5033417F24Rik	50.3145	0	0.00474533	0.1479	0.974404	0.986939
1531	5033421B08Rik	116.852	0	0.254573	0.129223	0.0488362	0.117196
1532	5033426O07Rik	1.69198	0	-0.520385	0.531572	0.327603	0.5012
1533	5033430I15Rik	33.6304	-1	-0.568976	0.145726	9.44515e-05	0.000481435
1534	5330411J11Rik	1.07837	0	0.266558	0.782524	0.733375	0.843572
1535	5330413P13Rik	31.175	-1	-0.447132	0.175483	0.0108339	0.0330723
1536	5330416C01Rik	18.7535	-1	-1.35919	0.240233	1.53331e-08	1.52253e-07
1537	5330425B07Rik	5.13119	0	-0.00706634	0.401861	0.985971	0.992879
1538	5330429C05Rik	0.61168	0	-0.922324	0.969224	0.341295	NA
1539	5330434G04Rik	119.499	0	0.188119	0.0815737	0.0211035	0.0584838
1540	5330439B14Rik	0	0	NA	NA	NA	NA
1541	5330439K02Rik	3.97218	0	0.699833	0.39875	0.0792476	0.172842
1542	5430400D12Rik	40.3426	0	-0.250603	0.136915	0.0671976	0.151739
1543	5430401F13Rik	0.658138	0	0.759579	1.21078	0.530432	NA
1544	5430401H09Rik	0.332309	0	0.461211	1.55503	0.766777	NA
1545	5430402E10Rik	0.020712	0	-0.231846	3.88455	0.952407	NA
1546	5430402O13Rik	5.85166	0	-0.61562	0.323263	0.0568592	0.132634
1547	5430403G16Rik	33.5231	1	0.555314	0.145595	0.000136681	0.000674827
1548	5430403N17Rik	1.14696	-1	-1.90779	0.800607	0.0171755	0.0490271
1549	5430405H02Rik	71.1954	1	0.291763	0.0977239	0.00283038	0.0103068
1550	5430416N02Rik	45.33	1	0.34355	0.120635	0.00440171	0.0152281
1551	5430421F17Rik	3.33846	0	-0.0889273	0.446916	0.842278	0.911253
1552	5430425E15Rik	0.830381	0	1.45212	0.985837	0.140755	NA
1553	5430425K12Rik	0.383479	0	-0.458152	1.60905	0.775848	NA
1554	5430427M07Rik	0.0409313	0	0.178329	3.88455	0.963384	NA
1555	5430427O19Rik	5.56405	0	0.574643	0.381649	0.132149	0.25698
1556	5430428K19Rik	0	0	NA	NA	NA	NA
1557	5430431A17Rik	3.00793	0	0.171891	0.415197	0.678875	0.808911
1558	5430434I15Rik	0.0216272	0	0.178329	3.88455	0.963384	NA
1559	5430435K18Rik	0.126753	0	1.14012	3.53121	0.746794	NA
1560	5430437J10Rik	0.48903	0	0.358653	1.01664	0.724251	NA
1561	5430440P10Rik	3.12131	0	-0.442075	0.457808	0.334227	0.508581
1562	5530400C23Rik	0.0583109	0	0	3.88455	1	NA
1563	5530401A14Rik	0.269903	0	-0.670313	1.44438	0.642588	NA
1564	5530601H04Rik	143.48	0	-0.146382	0.0938304	0.118744	0.236388
1565	5730403I07Rik	3.02156	0	-0.262617	0.602653	0.663005	0.797376
1566	5730405A17Rik	0.447203	0	-0.698601	1.12136	0.533288	NA
1567	5730405O15Rik	6.09523	0	-0.662676	0.318648	0.0375577	0.0947574
1568	5730408K05Rik	0.142903	0	-0.161127	2.7014	0.952438	NA
1569	5730409E04Rik	817.525	-1	-0.632484	0.0555449	4.86052e-30	4.12464e-28
1570	5730409K12Rik	9.34851	0	-0.546072	0.275637	0.0475773	0.114673
1571	5730412P04Rik	3.40901	0	0.387233	0.477847	0.417728	0.591109
1572	5730416F02Rik	0.12488	0	-0.330855	2.76967	0.904914	NA
1573	5730419F03Rik	0.256428	0	0.249051	2.0296	0.902337	NA
1574	5730420D15Rik	5.14085	0	0.393152	0.340376	0.24807	0.412613
1575	5730435O14Rik	0.881377	0	0.225272	1.03985	0.82849	NA
1576	5730455P16Rik	888.232	0	0.00073225	0.0509871	0.988542	0.994036
1577	5730460C07Rik	0.0201239	0	0	3.88455	1	NA
1578	5730480H06Rik	13.2566	0	0.0386339	0.241779	0.873046	0.930541
1579	5730488B01Rik	0.629823	0	0.313355	0.948967	0.741244	NA
1580	5730507C01Rik	1.59808	0	0.119385	0.67085	0.858754	0.921141
1581	5730522E02Rik	21.4257	0	-0.0333183	0.186713	0.858372	0.920772
1582	5730552O08Rik	6.78403	0	0.811415	0.543101	0.135165	0.2617
1583	5730596B20Rik	0	0	NA	NA	NA	NA
1584	5830403F22Rik	1.22546	0	-0.492473	0.802401	0.539381	0.700542
1585	5830408C22Rik	5.44969	0	0.455098	0.413065	0.270566	0.438939
1586	5830411N06Rik	1.1724	0	-0.316372	0.902469	0.725916	0.83938
1587	5830416I19Rik	1.62043	0	0.208222	0.706548	0.768221	0.8663
1588	5830417I10Rik	827.685	0	-0.086221	0.0744696	0.246945	0.411311
1589	5830418P13Rik	12.9463	0	-0.210748	0.274982	0.443433	0.615195
1590	5830428M24Rik	0.304752	0	0.461211	1.44388	0.749404	NA
1591	5830432E09Rik	2.47825	0	0.0416451	0.531616	0.93756	0.966921
1592	5830433I10Rik	24.9139	0	0.000688735	0.164517	0.99666	0.998628
1593	5830444B04Rik	6.38459	0	0.201684	0.445526	0.650774	0.788425
1594	5830448L01Rik	67.7537	-1	-0.310739	0.0933546	0.000872879	0.00364454
1595	5830454E08Rik	6.90075	0	-0.188064	0.311413	0.545906	0.706263
1596	5830468F06Rik	1.29126	0	-0.232555	0.713308	0.744407	0.850594
1597	5930403L14Rik	476.811	0	0.0247339	0.0631373	0.695245	0.820451
1598	5930403N24Rik	9.04443	0	-0.477593	0.293752	0.103985	0.213041
1599	5930430L01Rik	48.9547	0	0.00363928	0.152604	0.980974	0.990357
1600	5930438M14Rik	8.84964	0	-0.342995	0.330348	0.299138	0.471013
1601	6030407O03Rik	4.80121	0	-0.751945	0.362312	0.0379489	0.0954926
1602	6030426L16Rik	5.9045	0	-0.58728	0.355727	0.0987532	0.205267
1603	6030440G07Rik	1.03091	0	1.89511	0.851942	0.0261177	0.0699622
1604	6030442E23Rik	0.0204043	0	0.178329	3.88455	0.963384	NA
1605	6030442K20Rik	5.68156	0	-0.389197	0.340108	0.252485	0.417572
1606	6030443J06Rik	6.95557	0	-0.365729	0.251745	0.146286	0.277928
1607	6030458C11Rik	590.545	-1	-0.266905	0.0590104	6.09614e-06	4.0099e-05
1608	6030466F02Rik	0.443852	0	0.583801	1.16492	0.616266	NA
1609	6030468B19Rik	3.58112	0	0.712572	0.457556	0.119389	0.237352
1610	6030469F06Rik	0	0	NA	NA	NA	NA
1611	6030471H07Rik	0	0	NA	NA	NA	NA
1612	6030498E09Rik	0.268456	0	-1.00977	1.56375	0.51845	NA
1613	6230400D17Rik	7.70739	0	-0.0203009	0.274244	0.940991	0.968698
1614	6330403K07Rik	3001.49	-1	-0.359088	0.0789042	5.34072e-06	3.54963e-05
1615	6330407A03Rik	0.106424	0	0.00860261	3.23627	0.997879	NA
1616	6330409D20Rik	59.2677	0	-0.100613	0.125599	0.423096	0.596296
1617	6330410L21Rik	1.29083	0	-0.682208	0.771016	0.376255	0.551832
1618	6330415B21Rik	6.10997	0	0.0466626	0.343972	0.892092	0.940948
1619	6330415G19Rik	32.3217	0	-0.0218603	0.154309	0.887344	0.938528
1620	6330418K02Rik	31.1064	0	0.138945	0.1598	0.384577	0.559746
1621	6330420H09Rik	1.18077	0	-0.678134	0.68359	0.321189	0.494642
1622	6330525I24Rik	9.13265	0	0.0528305	0.314967	0.866793	0.926089
1623	6330537M06Rik	3.56507	0	-0.651098	0.67868	0.337377	0.511559
1624	6330549D23Rik	11.9942	0	-0.0240772	0.254433	0.924608	0.960014
1625	6430411K18Rik	102.349	1	0.640121	0.129466	7.6414e-07	5.89135e-06
1626	6430503K07Rik	2.97512	0	-0.286799	0.441432	0.515885	0.680133
1627	6430548M08Rik	5323.62	0	-0.0921079	0.0446961	0.039326	0.0983901
1628	6430550D23Rik	11.2719	-1	-1.0035	0.246287	4.61107e-05	0.000251756
1629	6430553K19Rik	3.03917	0	-0.899634	0.486403	0.064376	0.146713
1630	6430562O15Rik	0.240379	0	1.60825	1.44168	0.26462	NA
1631	6430571L13Rik	80.4088	0	-0.028085	0.164825	0.864701	0.925046
1632	6430573P05Rik	16.4777	0	-0.339276	0.209769	0.105796	0.215864
1633	6430584L05Rik	62.271	-1	-0.692374	0.153475	6.44284e-06	4.21455e-05
1634	6430590A07Rik	8.40637	0	0.208442	0.388896	0.59197	0.742616
1635	6430590A10Rik	9.10017	0	0.402743	0.291059	0.166445	0.306419
1636	6430628N08Rik	5.66177	0	-1.02659	0.547791	0.0609239	0.14026
1637	6430710C18Rik	0.802405	0	-0.143134	1.15611	0.901468	NA
1638	6530402F18Rik	225.607	-1	-0.442703	0.0795396	2.60926e-08	2.50876e-07
1639	6530403H02Rik	20.2799	0	-0.195042	0.193919	0.314516	0.487386
1640	6530409C15Rik	7.72746	0	-0.241573	0.304516	0.427601	0.600772
1641	6530411M01Rik	3.98179	0	-0.527303	0.385854	0.171755	0.313602
1642	6720432D03Rik	0.0407333	0	0.178329	3.88455	0.963384	NA
1643	6720468P15Rik	2.31938	0	0.0848154	0.558886	0.879378	0.934236
1644	6720473M11Rik	0.744613	0	-0.366822	1.06921	0.731541	NA
1645	6720483E21Rik	9.97865	0	-0.378882	0.224828	0.0919481	0.194091
1646	6720489N17Rik	86.5945	0	-0.108154	0.089275	0.225714	0.38516
1647	6820408C15Rik	40.5782	0	-0.0452872	0.149649	0.762178	0.862615
1648	6820426E19Rik	0.0399799	0	-0.231845	3.88455	0.952407	NA
1649	6820431F20Rik	2965.41	1	0.629984	0.0947427	2.94261e-11	4.18805e-10
1650	7420426K07Rik	0	0	NA	NA	NA	NA
1651	7420700N18Rik	0.204701	0	-0.0904068	2.06067	0.965006	NA
1652	7420701I03Rik	0.144758	0	-0.500584	2.40856	0.835357	NA
1653	7530416G11Rik	0.334336	0	-0.876501	1.35216	0.516842	NA
1654	7530428D23Rik	1.54096	0	-0.201728	0.676919	0.765696	0.864944
1655	7630403G23Rik	0.682165	0	-0.235392	1.09918	0.830429	NA
1656	8030423F21Rik	0.81125	0	-0.193182	0.790444	0.806924	NA
1657	8030423J24Rik	0.561475	0	-1.01566	1.27166	0.424471	NA
1658	8030431J09Rik	20.0726	0	-0.181939	0.230181	0.429285	0.602253
1659	8030442B05Rik	0.976319	0	-0.792035	0.836944	0.343974	0.518589
1660	8030443G20Rik	0.217644	0	-1.25022	2.27842	0.583197	NA
1661	8030451A03Rik	0.953905	0	0.469796	0.828608	0.570735	NA
1662	8030451O07Rik	0.0192151	0	0	3.88455	1	NA
1663	8030453O22Rik	61.0788	0	-0.228684	0.153207	0.135529	0.262261
1664	8030455M16Rik	0.975443	0	0.0701029	0.78309	0.928668	0.962381
1665	8030462N17Rik	964.027	0	-0.0136815	0.0622799	0.826122	0.902571
1666	8030474K03Rik	0.430519	0	0.0143266	1.2932	0.991161	NA
1667	8430415O14Rik	0.780575	0	-0.0177958	1.10124	0.987107	NA
1668	8430419K02Rik	0.628072	0	-0.385392	1.02607	0.707215	NA
1669	8430422H06Rik	0.541574	0	-0.00683379	1.04269	0.994771	NA
1670	8430423G03Rik	0.142218	0	0.390489	2.41809	0.87171	NA
1671	8430426J06Rik	1.37358	0	-1.55571	0.725952	0.0321131	0.0832423
1672	8430429K09Rik	179.9	1	0.450429	0.087885	2.97201e-07	2.45584e-06
1673	8430430B14Rik	0.526366	0	1.08545	1.08782	0.318367	NA
1674	8430431K14Rik	1.14601	0	0.0763089	0.674554	0.909931	0.95129
1675	8430432A02Rik	5.14129	0	-0.0238048	0.355902	0.946673	0.972487
1676	8430436N08Rik	0.289085	0	0.461211	1.26835	0.716134	NA
1677	8430437L04Rik	0.020921	0	-0.231846	3.88455	0.952407	NA
1678	9030025P20Rik	231.757	0	-0.0449341	0.0987178	0.648982	0.787138
1679	9030204H09Rik	0.271694	0	-1.1795	1.67725	0.481911	NA
1680	9030404E10Rik	0.323962	0	0.800669	1.35485	0.554544	NA
1681	9030607J07Rik	0.348188	0	-0.528873	1.15003	0.645606	NA
1682	9030607L20Rik	4.41058	0	0.200924	0.372976	0.59009	0.741047
1683	9030612E09Rik	31.8479	-1	-0.514268	0.133001	0.000110342	0.000555372
1684	9030616G12Rik	0	0	NA	NA	NA	NA
1685	9030619P08Rik	0.202593	0	0.31977	2.53749	0.899717	NA
1686	9030622O22Rik	1.40095	0	0.0152726	0.710566	0.982852	0.991302
1687	9030624G23Rik	7.1743	0	-0.193732	0.388416	0.617938	0.763715
1688	9030625G05Rik	0.14161	0	-0.161126	2.70055	0.952423	NA
1689	9130001E16Rik	0.0408339	0	-0.401574	3.88455	0.917663	NA
1690	9130008F23Rik	1.35494	0	1.21107	0.653841	0.0639924	0.146013
1691	9130015A21Rik	0.10142	0	-0.231846	2.89966	0.936272	NA
1692	9130015G15Rik	1.57352	0	-0.557926	0.713296	0.434109	0.606319
1693	9130015L21Rik	0.0401914	0	0.178329	3.88455	0.963384	NA
1694	9130019O22Rik	60.669	1	0.339874	0.110749	0.00214864	0.00809206
1695	9130019P16Rik	4.89633	0	0.479964	0.348893	0.168921	0.309968
1696	9130020K20Rik	154.279	-1	-0.260812	0.10047	0.00943373	0.0293825
1697	9130023H24Rik	53.3413	1	0.413938	0.116583	0.000384379	0.00172731
1698	9130024F11Rik	322.526	-1	-0.282006	0.114168	0.0135076	0.039916
1699	9130204K15Rik	0.199767	0	0.866029	2.07022	0.675708	NA
1700	9130208D14Rik	10.5659	0	-0.0681644	0.32718	0.834964	0.907248
1701	9130209A04Rik	0.0401333	0	0.418776	3.88455	0.91415	NA
1702	9130213A22Rik	35.7442	0	-0.393524	0.170885	0.0212868	0.0588999
1703	9130214F15Rik	0.296207	0	0.0793217	1.66192	0.961932	NA
1704	9130221F21Rik	0.144498	0	-0.401574	2.40952	0.867636	NA
1705	9130221H12Rik	119.167	1	0.242952	0.0693592	0.00046037	0.00203845
1706	9130227L01Rik	2.17131	0	-0.464317	0.488263	0.341626	0.516207
1707	9130230L23Rik	0.924708	0	-2.09848	0.849168	0.0134652	NA
1708	9130401M01Rik	519.463	-1	-0.183567	0.0711261	0.00985505	0.0304885
1709	9130409I23Rik	0.12409	0	-0.161127	2.77386	0.953679	NA
1710	9130410C08Rik	0.446502	0	-1.38764	1.15211	0.228421	NA
1711	9230009I02Rik	1.24019	-1	-2.37231	0.838757	0.0046786	0.0160586
1712	9230019H11Rik	0.0208852	0	-0.231846	3.88455	0.952407	NA
1713	9230020A06Rik	0.265132	0	0.970397	1.55925	0.533713	NA
1714	9230102K24Rik	1.00176	0	-1.74855	0.850951	0.0398967	0.0995976
1715	9230102O04Rik	0.0388739	0	0	3.88455	1	NA
1716	9230104M06Rik	0.24154	0	1.21005	1.69817	0.476116	NA
1717	9230105E05Rik	0.163322	0	0.659228	2.35819	0.779824	NA
1718	9230110K08Rik	7.55098	0	0.639836	0.278857	0.0217623	0.0600152
1719	9230112D13Rik	0.0588478	0	0.659223	3.88455	0.865243	NA
1720	9230112J17Rik	9.68857	0	-0.361214	0.380705	0.342721	0.517392
1721	9230114K14Rik	21.9225	0	0.0554529	0.170071	0.744381	0.850594
1722	9230116L04Rik	2.48464	0	-0.305766	0.51903	0.555787	0.714165
1723	9230116N13Rik	3.9414	0	0.436484	0.364753	0.23144	0.392159
1724	9230117E06Rik	0.475734	0	-1.64657	1.56497	0.292733	NA
1725	9330020H09Rik	25.1377	0	0.112526	0.159625	0.480847	0.649383
1726	9330102E08Rik	551.128	-1	-0.230505	0.0607783	0.00014911	0.000730823
1727	9330104G04Rik	54.0065	0	-0.147019	0.326218	0.652223	0.789565
1728	9330111N05Rik	1.40004	0	0.3881	0.579858	0.503303	0.669241
1729	9330117O12Rik	25.3568	-1	-0.525561	0.218158	0.0159926	0.0461194
1730	9330133O14Rik	108.886	1	0.293578	0.114696	0.0104789	0.0321584
1731	9330136K24Rik	7.84228	0	-0.0224046	0.278285	0.935832	0.9659
1732	9330151L19Rik	383.165	0	0.104147	0.0461421	0.0240016	0.0650933
1733	9330158H04Rik	17.1588	0	-0.32635	0.214412	0.127992	0.250601
1734	9330159F19Rik	1151.71	-1	-0.153598	0.0602854	0.010839	0.0330837
1735	9330159H11Rik	14.9824	-1	-0.672489	0.274661	0.0143481	0.0420151
1736	9330159M07Rik	63.3022	1	0.752538	0.113836	3.82497e-11	5.37312e-10
1737	9330162012Rik	4.51242	0	0.0657956	0.37943	0.862332	0.923386
1738	9330162B11Rik	0.572389	0	-0.0977797	1.14478	0.931932	NA
1739	9330175E14Rik	2.07464	1	1.43996	0.562223	0.0104314	0.0320244
1740	9330175M20Rik	4.22714	0	0.467986	0.381133	0.219492	0.377
1741	9330178D15Rik	0.206767	0	-0.769321	2.06398	0.709344	NA
1742	9330179D12Rik	29.9479	0	-0.379237	0.163363	0.020263	0.0565454
1743	9330182O14Rik	0.931073	0	-0.194987	0.988406	0.843613	NA
1744	9330188P03Rik	39.4728	0	0.333449	0.153611	0.029951	0.0785137
1745	9330198I05Rik	7.43076	0	-0.372068	0.302174	0.218209	0.375419
1746	9330198N18Rik	6.18599	0	-0.293017	0.409807	0.474602	0.643841
1747	9330199G10Rik	7.48096	0	-0.174634	0.283017	0.537207	0.698812
1748	9430014N10Rik	0.327056	0	0.943116	1.69419	0.577748	NA
1749	9430015G10Rik	356.856	1	0.154258	0.0432396	0.000360372	0.00163033
1750	9430018G01Rik	1.36742	0	1.59107	0.799618	0.0466148	0.1129
1751	9430019J16Rik	0	0	NA	NA	NA	NA
1752	9430021M05Rik	271.962	1	0.252869	0.0872067	0.00373577	0.0131866
1753	9430024E24Rik	4.96411	1	1.23438	0.385721	0.00137335	0.00544869
1754	9430037G07Rik	31.5991	1	0.787075	0.186324	2.39762e-05	0.000138735
1755	9430038I01Rik	15.2296	0	0.261628	0.19836	0.187184	0.334398
1756	9430041J12Rik	52.6547	0	0.0684701	0.108399	0.527618	0.690404
1757	9430053O09Rik	29.3435	0	0.377857	0.159168	0.0175991	0.0500668
1758	9430060I03Rik	4.02081	0	0.176434	0.377466	0.640202	0.780762
1759	9430062P05Rik	3.29833	0	-0.264833	0.519483	0.61019	0.757441
1760	9430065F17Rik	13.717	0	0.175791	0.339855	0.604979	0.753466
1761	9430069I07Rik	0.0426899	0	0.178329	3.88455	0.963384	NA
1762	9430078G10Rik	0.828743	0	-0.184666	0.862934	0.830549	NA
1763	9430078K24Rik	3.84829	0	0.26063	0.398041	0.512609	0.6777
1764	9430083A17Rik	47.424	1	0.396164	0.12177	0.00114046	0.00462131
1765	9430083M05Rik	10.2495	0	-0.230203	0.283014	0.41599	0.589402
1766	9430085M18Rik	33.9949	-1	-0.538466	0.155132	0.000518486	0.00226965
1767	9430091E24Rik	35.5125	0	-0.0426177	0.138573	0.758427	0.860171
1768	9430093N23Rik	0.0210627	0	0	3.88455	1	NA
1769	9430097D07Rik	9.14079	0	0.331149	0.290719	0.254674	0.419908
1770	9530002B09Rik	0.0193498	0	0	3.88455	1	NA
1771	9530003J23Rik	0.218664	0	0.150042	1.87759	0.936307	NA
1772	9530014B07Rik	0.0620382	0	0.249048	3.88455	0.948881	NA
1773	9530018F02Rik	15.1507	0	0.0644066	0.23189	0.781207	0.874479
1774	9530020I12Rik	0.959858	0	-0.338701	1.08739	0.755437	NA
1775	9530026F06Rik	0.124516	0	-0.330855	2.77159	0.90498	NA
1776	9530026P05Rik	6.20913	0	-0.0356912	0.382711	0.925698	0.960544
1777	9530027J09Rik	0.710283	0	0.103144	0.923984	0.911117	NA
1778	9530034E10Rik	1.07944	0	-0.00707982	0.71414	0.99209	0.995811
1779	9530036M11Rik	1.9151	0	-0.226837	0.625246	0.716756	0.834376
1780	9530036O11Rik	12.646	0	-0.423146	0.221533	0.0561226	0.131232
1781	9530047P18Rik	0.185315	0	-1.00977	2.08959	0.628926	NA
1782	9530050K03Rik	0	0	NA	NA	NA	NA
1783	9530051G07Rik	7.9868	0	-0.135619	0.275752	0.62285	0.767002
1784	9530052C20Rik	10.3062	0	0.638373	0.286281	0.0257551	0.0691319
1785	9530052E02Rik	6.62152	0	0.181206	0.29224	0.535218	0.697282
1786	9530053A07Rik	1.13244	0	0.0861683	0.831831	0.917496	0.955222
1787	9530057J20Rik	96.2996	0	-0.216846	0.167131	0.194472	0.344423
1788	9530059O14Rik	3.1708	0	0.732643	0.405695	0.0709347	0.158224
1789	9530062K07Rik	6.39348	0	-0.317522	0.649236	0.624792	0.768495
1790	9530068E07Rik	1384.83	0	-0.0373526	0.0359209	0.298406	0.470157
1791	9530077C05Rik	87.3872	0	-0.18887	0.0851867	0.026614	0.0709708
1792	9530080O11Rik	22.1979	0	-0.259328	0.157125	0.0988489	0.20538
1793	9530082P21Rik	20.7111	0	0.312798	0.202913	0.123187	0.243127
1794	9530091C08Rik	7.5242	0	-0.303795	0.298866	0.309395	0.481729
1795	9630001P10Rik	19.9791	0	-0.0221529	0.212162	0.91684	0.955
1796	9630002D21Rik	7.9384	0	-0.236193	0.317414	0.456804	0.627825
1797	9630009A06Rik	10.2995	0	0.479311	0.252506	0.0576671	0.134191
1798	9630013A20Rik	30.4972	1	1.56522	0.210077	9.28521e-14	1.77864e-12
1799	9630013D21Rik	2.24801	0	-0.19042	0.512044	0.709981	0.829869
1800	9630013K17Rik	0.47092	0	0.231459	1.13302	0.838131	NA
1801	9630015K15Rik	1.79953	0	-0.670944	0.625578	0.283487	0.453872
1802	9630025h16rik	0.142892	0	-0.330855	2.70145	0.902524	NA
1803	9630028B13Rik	7.60308	0	-0.547123	0.331604	0.0989576	0.20551
1804	9630028H03Rik	0.263667	0	-0.260135	1.69469	0.878004	NA
1805	9630028I04Rik	6.24216	0	-0.310313	0.358518	0.38674	0.56148
1806	9830107B12Rik	0.400503	0	0.993459	2.89019	0.731045	NA
1807	9830132P13Rik	0.649319	0	0.7854	1.00446	0.434264	NA
1808	9830166K06Rik	53.0909	-1	-0.456109	0.15336	0.00293846	0.010666
1809	9930012K11Rik	13.8742	0	0.187419	0.238663	0.432285	0.604926
1810	9930014A18Rik	38.5152	0	-0.262728	0.149942	0.0797403	0.173644
1811	9930021J03Rik	1584.75	0	0.0835012	0.039784	0.0358288	0.0911374
1812	9930038B18Rik	0.125022	0	-0.500584	2.47634	0.839802	NA
1813	9930104L06Rik	243.073	1	0.430467	0.0503908	1.31275e-17	3.77781e-16
1814	9930111H07Rik	0.200595	0	0.729948	1.88716	0.698906	NA
1815	9930111J21Rik1	33.0005	1	0.68008	0.170096	6.38242e-05	0.00033858
1816	9930111J21Rik2	36.1411	1	0.759176	0.194936	9.84081e-05	0.000499861
1817	A030001D20Rik	63.6213	0	-0.0754324	0.131333	0.565724	0.722045
1818	A130010J15Rik	55.0427	1	0.274569	0.104297	0.008474	0.0267451
1819	A130030D18Rik	0.0202733	0	-0.231846	3.88455	0.952407	NA
1820	A130051J06Rik	4.97872	0	-0.668076	0.385833	0.0833594	0.17993
1821	A130077B15Rik	4.74821	1	0.911491	0.371909	0.0142523	0.0417889
1822	A1bg	0.123248	0	0.659227	2.77836	0.812446	NA
1823	A1cf	0.162586	0	-0.330856	2.13341	0.876756	NA
1824	A230001M10Rik	29.1155	0	-0.33083	0.215483	0.124711	0.245356
1825	A230004M16Rik	1.77649	0	1.2351	0.703781	0.0792678	0.172842
1826	A230006K03Rik	738.729	-1	-0.360543	0.0822726	1.17433e-05	7.2869e-05
1827	A230009B12Rik	12.7359	0	-0.166888	0.227028	0.46228	0.632589
1828	A230020J21Rik	0.426252	0	0.930841	1.21302	0.442859	NA
1829	A230028O05Rik	1.97235	0	0.0689992	0.519218	0.89428	0.942337
1830	A230045G11Rik	297.71	0	0.0973324	0.0505148	0.0540036	0.127214
1831	A230051N06Rik	16.6481	-1	-0.47424	0.180976	0.0087814	0.0275892
1832	A230054N11Rik	1.23445	0	0.425934	0.86604	0.622848	0.767002
1833	A230056J06Rik	19.5263	-1	-0.42962	0.179849	0.0169044	0.0483896
1834	A230056P14Rik	18.0026	0	-0.438085	0.230115	0.0569401	0.132798
1835	A230057D06Rik	228.388	0	0.0134988	0.0730978	0.853489	0.918046
1836	A230070E04Rik	187.851	-1	-0.399005	0.0707831	1.73033e-08	1.70388e-07
1837	A230072C01Rik	92.0994	0	-0.00748388	0.0962172	0.938002	0.967176
1838	A230072E10Rik	17.1475	1	0.940834	0.205948	4.91667e-06	3.29155e-05
1839	A230072I06Rik	0.391418	0	1.13877	1.33303	0.392952	NA
1840	A230077H06Rik	87.2597	0	0.025446	0.126112	0.840094	0.909998
1841	A230083G16Rik	22.2792	0	-0.236829	0.166269	0.154339	0.289556
1842	A230087F16Rik	14.6967	0	0.404525	0.698356	0.562419	0.719468
1843	A230098N10Rik	0.165655	0	0.150042	2.35088	0.949111	NA
1844	A230103J11Rik	114.072	-1	-0.781134	0.0880222	7.0388e-19	2.32421e-17
1845	A230103O09Rik	0.835387	0	-1.04003	0.974498	0.285862	NA
1846	A230107N01Rik	16.7484	-1	-0.562934	0.193889	0.0036916	0.0130492
1847	A230108P19Rik	0.656249	0	-1.35083	1.06845	0.20613	NA
1848	A26c2	0.0583674	0	0.418776	3.88455	0.91415	NA
1849	A26c3	1.71667	0	-1.48228	0.699111	0.0339858	0.0872327
1850	A2m	43.3084	1	1.43276	0.241626	3.03552e-09	3.32051e-08
1851	A2ml1	280.912	0	0.113645	0.109254	0.298251	0.470063
1852	A330001L22Rik	14.0213	0	0.129678	0.285494	0.649667	0.787557
1853	A330008L17Rik	6.07626	0	0.296971	0.369049	0.420997	0.594226
1854	A330009N23Rik	239.202	0	0.0349648	0.0858799	0.683908	0.812313
1855	A330015K06Rik	9.83781	1	0.713501	0.289772	0.0138055	0.040632
1856	A330023F24Rik	493.279	0	-0.212418	0.115029	0.0647992	0.147516
1857	A330032B11Rik	5.58547	0	-0.535793	0.31968	0.0937323	0.197054
1858	A330032P22Rik	1.2023	0	-0.981435	0.778647	0.207512	0.361391
1859	A330033J07Rik	9.59191	0	-0.508992	0.249877	0.041653	0.10302
1860	A330035P11Rik	7.04473	0	0.585207	0.281548	0.0376605	0.094959
1861	A330040F15Rik	12.1334	1	0.739342	0.260456	0.00453057	0.0156044
1862	A330041J22Rik	9.91775	0	-0.0236968	0.227509	0.917044	0.955
1863	A330048O09Rik	11.9711	0	-0.22378	0.23695	0.344956	0.519723
1864	A330049N07Rik	12.8948	0	0.20902	0.251317	0.405578	0.579691
1865	A330069E16Rik	4.32532	0	-0.36513	0.338454	0.280669	0.45052
1866	A330070K13Rik	3.61961	-1	-1.20127	0.432763	0.00550615	0.0184682
1867	A330074K22Rik	112.455	0	0.0457735	0.116707	0.694905	0.82026
1868	A330076C08Rik	5.67682	0	-0.122508	0.366471	0.738161	0.846804
1869	A330076H08Rik	21.8373	0	-0.103179	0.190551	0.58818	0.739794
1870	A330093E20Rik	1.53846	0	-0.244958	0.630564	0.697665	0.821726
1871	A330094K24Rik	21.4511	0	0.399505	0.327106	0.22196	0.38011
1872	A330102I10Rik	73.4204	0	-0.0414995	0.105348	0.693634	0.819351
1873	A3galt2	13.2072	0	0.222147	0.329175	0.499765	0.665496
1874	A430005L14Rik	125.9	-1	-0.360159	0.0824387	1.24922e-05	7.71115e-05
1875	A430010J10Rik	3.22411	0	-0.0434523	0.409319	0.915457	0.954427
1876	A430018G15Rik	6.05324	0	-0.288102	0.295878	0.330197	0.504084
1877	A430027H14Rik	34.3496	-1	-0.411458	0.135724	0.00243278	0.00902705
1878	A430033K04Rik	194.174	1	0.524519	0.11289	3.37967e-06	2.31685e-05
1879	A430035B10Rik	22.4747	0	-0.340287	0.176523	0.0538899	0.126994
1880	A430046D13Rik	121.435	-1	-0.378956	0.0884146	1.81819e-05	0.000108437
1881	A430048G15Rik	0.0399634	0	0.178329	3.88455	0.963384	NA
1882	A430057M04Rik	12.1512	1	0.734507	0.245984	0.00282656	0.0102959
1883	A430060F13Rik	0.0783282	0	0.659223	3.88455	0.865243	NA
1884	A430078I02Rik	2.77865	0	0.0588284	0.392293	0.880796	0.935002
1885	A430085M09Rik	0.143873	0	-0.571303	3.4264	0.867578	NA
1886	A430088P11Rik	0.243251	0	-0.571304	1.8542	0.757996	NA
1887	A430090L17Rik	4.50074	0	0.0792492	0.445901	0.858937	0.921298
1888	A430093F15Rik	3.61707	0	-0.389954	0.454866	0.391283	0.566092
1889	A430102A20Rik	0.307842	0	-0.047975	1.45033	0.973612	NA
1890	A430105J06Rik	7.02991	0	-0.313311	0.309186	0.310896	0.483253
1891	A430108G06Rik	20.2362	0	-0.135189	0.184382	0.463436	0.633708
1892	A4galt	43.9747	0	-0.0360663	0.1503	0.81036	0.893282
1893	A4gnt	3.04805	0	-0.401271	0.4969	0.419351	0.592824
1894	A530001N23Rik	4.00543	0	-0.405274	0.370252	0.273695	0.442411
1895	A530006G24Rik	0.0983793	0	-0.401573	3.76562	0.915073	NA
1896	A530010L16Rik	0.725057	0	-0.0851576	0.954478	0.928908	NA
1897	A530013C23Rik	2.42893	0	1.12515	0.519455	0.0303103	0.0792632
1898	A530016L24Rik	6.1993	0	0.148384	0.384134	0.699288	0.822785
1899	A530020G20Rik	0.38068	0	1.90551	1.21308	0.116227	NA
1900	A530021J07Rik	3.92782	0	-0.557501	0.377865	0.140106	0.269149
1901	A530032D15Rik	2.73887	0	0.624694	0.487512	0.200056	0.35203
1902	A530040E14Rik	1.72022	0	1.7785	0.775959	0.0219058	0.0603651
1903	A530046M15Rik	0.732872	0	2.02047	0.895758	0.0240955	NA
1904	A530053G22Rik	0.181222	0	0.31977	1.91119	0.867122	NA
1905	A530058N18Rik	27.0287	0	-0.340429	0.230275	0.139312	0.267956
1906	A530064D06Rik	1.68865	0	2.11765	1.03536	0.0408227	0.1014
1907	A530065N20Rik	0.896025	0	-0.9629	0.838874	0.251031	NA
1908	A530072M11Rik	7.74546	0	0.0467142	0.281548	0.868221	0.927056
1909	A530076I17Rik	1.82266	0	0.231516	0.522154	0.657487	0.792885
1910	A530088E08Rik	1.31505	0	0.439303	0.608443	0.470288	0.640129
1911	A530095I07Rik	0.200666	0	-0.910761	2.28798	0.690583	NA
1912	A630001G21Rik	12.9552	0	0.401822	0.241755	0.0964913	0.201493
1913	A630001O12Rik	1.3261	0	0.870576	0.604738	0.149983	0.283243
1914	A630010A05Rik	0.433789	0	-1.26037	1.21689	0.30033	NA
1915	A630012P03Rik	0.0208852	0	-0.231846	3.88455	0.952407	NA
1916	A630019I02Rik	6.96387	0	-0.347303	0.324024	0.283791	0.454212
1917	A630023A22Rik	0.648361	0	1.42024	0.906521	0.117186	NA
1918	A630023P12Rik	2.85901	0	-1.15847	0.493433	0.0188859	0.0532102
1919	A630026N12Rik	84.0822	0	-0.084319	0.099863	0.398475	0.572798
1920	A630034I12Rik	206.05	0	0.0622076	0.0886874	0.483037	0.651193
1921	A630039O03Rik	6.49717	0	-0.240344	0.367248	0.512824	0.677804
1922	A630066F11Rik	18.3441	0	0.28775	0.277314	0.299442	0.471116
1923	A630072L19Rik	0.633011	0	-1.59616	1.00161	0.111026	NA
1924	A630072M18Rik	98.4072	0	0.103829	0.0729874	0.154864	0.290279
1925	A630073D07Rik	0.0399006	0	0.178329	3.88455	0.963384	NA
1926	A630075F10Rik	0.372983	0	-0.0479749	1.46664	0.973905	NA
1927	A630076J17Rik	0.407468	0	-0.260135	1.55988	0.867554	NA
1928	A630077J23Rik	1.09643	0	-0.000598411	0.738927	0.999354	0.999778
1929	A630089N07Rik	26.9105	1	0.501523	0.167672	0.00277984	0.0101525
1930	A630095N17Rik	0.0591472	0	-0.231846	3.88455	0.952407	NA
1931	A730004F24Rik	0.0398177	0	0	3.88455	1	NA
1932	A730006G06Rik	1.29503	0	-0.280744	1.12555	0.80303	0.888896
1933	A730009L09Rik	5.92484	0	0.164743	0.360754	0.647913	0.786259
1934	A730013G03Rik	1.1687	0	1.37651	0.787476	0.0804645	0.174868
1935	A730017L22Rik	133.871	1	0.600484	0.0798927	5.64207e-14	1.10809e-12
1936	A730018C14Rik	1.02265	0	2.06622	0.937248	0.0274853	0.0729266
1937	A730020E08Rik	18.7715	0	-0.00592764	0.165164	0.971371	0.98544
1938	A730020M07Rik	8.89675	0	0.0708488	0.309311	0.818827	0.898672
1939	A730032A03Rik	0.0597883	0	-0.571302	3.88455	0.883076	NA
1940	A730035I17Rik	8.92965	0	-0.244282	0.306303	0.42515	0.598309
1941	A730036I17Rik	7.49802	0	-0.489087	0.311348	0.116213	0.232444
1942	A730043L09Rik	6.66298	0	-0.0460753	0.318917	0.885126	0.937578
1943	A730046J19Rik	7.19714	0	-0.172839	0.410512	0.673732	0.804765
1944	A730049H05Rik	0.675871	0	0.419097	1.12348	0.709122	NA
1945	A730049N16Rik	0.104764	0	-0.401573	3.2494	0.901645	NA
1946	A730056A06Rik	39.7515	-1	-0.898074	0.14038	1.57996e-10	2.03355e-09
1947	A730060N03Rik	593.472	0	-0.124784	0.221185	0.572643	0.727701
1948	A730063M14Rik	6.02583	0	0.136073	0.426543	0.749715	0.853717
1949	A730081D07Rik	50.143	-1	-0.429772	0.113849	0.000160057	0.000779158
1950	A730082K24Rik	0.203827	0	0.630939	1.72429	0.71443	NA
1951	A730085K08Rik	2.84001	0	-0.244504	0.491193	0.618642	0.764163
1952	A730090N16Rik	0.470241	0	-1.40436	1.21895	0.249275	NA
1953	A730094K22Rik	10.576	0	-0.325155	0.316164	0.303744	0.475585
1954	A730098A19Rik	5.92095	0	0.354777	0.323884	0.273349	0.442024
1955	A830005F24Rik	6.46652	0	-0.00815569	0.304012	0.978598	0.989447
1956	A830009L08Rik	93.6096	-1	-0.538101	0.131644	4.35956e-05	0.000239496
1957	A830011K09Rik	69.1211	0	0.118336	0.104802	0.25884	0.424945
1958	A830012C17Rik	0.26485	0	-0.528872	1.83799	0.773542	NA
1959	A830018L16Rik	661.346	-1	-0.447033	0.0706755	2.52988e-10	3.19629e-09
1960	A830019L24Rik	5.35442	0	0.443622	0.333045	0.182853	0.328573
1961	A830019P07Rik	23.0528	1	1.06139	0.20722	3.02261e-07	2.4935e-06
1962	A830021F12Rik	2.14252	0	-1.30013	0.568719	0.0222503	0.0610699
1963	A830021M18Rik	25.5752	0	-0.216589	0.181858	0.233662	0.394846
1964	A830029E22Rik	6.34692	1	1.17907	0.324236	0.000276412	0.00128219
1965	A830031A19Rik	83.3966	-1	-0.803442	0.0993269	6.02225e-16	1.46801e-14
1966	A830035A12Rik	0.934957	0	0.747574	0.793011	0.345833	NA
1967	A830035O19Rik	10.2766	0	-0.345374	0.239321	0.14898	0.281712
1968	A830036E02Rik	286.086	0	-0.36602	0.539569	0.497545	0.663536
1969	A830049F12Rik	16.6331	0	-0.187807	0.204484	0.358385	0.533618
1970	A830052D11Rik	21.7079	0	0.398867	0.19816	0.0441304	0.107828
1971	A830082K12Rik	153.539	0	-0.0166684	0.0859103	0.846159	0.914155
1972	A830082N09Rik	248.354	0	0.0900885	0.0668692	0.177905	0.322125
1973	A830092H15Rik	40.9942	-1	-0.597788	0.168278	0.000381762	0.00171648
1974	A930001A20Rik	1.03082	0	0.0251863	0.779037	0.974209	0.98687
1975	A930001C03Rik	0.32954	0	-0.599593	1.21208	0.620826	NA
1976	A930002C04Rik	19.6094	0	0.291583	0.216316	0.177674	0.321825
1977	A930003A15Rik	3.9118	0	0.187698	0.404747	0.642832	0.78231
1978	A930003O13Rik	5.18807	0	0.75192	0.404493	0.0630383	0.14422
1979	A930004D18Rik	35.2718	0	0.29876	0.127296	0.0189265	0.0533063
1980	A930005G22Rik	7.80288	0	-0.327808	0.332863	0.324715	0.498378
1981	A930005H10Rik	209.712	0	-0.0668863	0.124371	0.590717	0.741331
1982	A930006I01Rik	1.22813	0	-2.31427	1.00594	0.0214136	0.0592112
1983	A930006K02Rik	5.92676	0	-0.101438	0.337885	0.764013	0.863904
1984	A930007A09Rik	42.4916	1	0.396701	0.150233	0.00827666	0.0262036
1985	A930007I19Rik	10.9549	0	0.0495186	0.243506	0.838857	0.909331
1986	A930009A15Rik	5.66022	0	0.477272	0.315375	0.130191	0.253948
1987	A930011G23Rik	19.7053	0	0.0936547	0.172893	0.58803	0.739656
1988	A930012L18Rik	34.4683	0	-0.303776	0.172771	0.078704	0.171919
1989	A930013F10Rik	183.555	-1	-0.256876	0.0724884	0.000394587	0.00176966
1990	A930014E01Rik	0.0212983	0	0	3.88455	1	NA
1991	A930015D03Rik	74.1594	0	0.0875483	0.208508	0.674573	0.80529
1992	A930016O22Rik	19.9788	0	-0.33247	0.180238	0.0650935	0.147983
1993	A930017K11Rik	33.9935	0	-0.311604	0.173812	0.0730106	0.162011
1994	A930017M01Rik	281.354	1	0.259614	0.0739517	0.000447122	0.00198451
1995	A930018O16Rik	1.79468	0	0.0693909	0.602752	0.908347	0.950352
1996	A930018P22Rik	1.0592	0	-0.479052	0.783265	0.540797	0.70172
1997	A930019D19Rik	0.303225	0	0.4895	1.54995	0.752142	NA
1998	A930024E05Rik	40.9029	0	0.251276	0.141781	0.0763466	0.167945
1999	A930027H12Rik	0.409481	0	1.32389	1.37225	0.334665	NA
[truncated: 43,253 more rows]

## Sheet: TDP10+12 vs TDP-PBS
	EnsemblName	baseMean	sig	LFC	LFCse	pvalue	padj
1	0610005C13Rik	0.431165	0	0.792345	1.39483	0.569996	1
2	0610006L08Rik	0.614389	0	-0.804135	1.13537	0.478787	1
3	0610009B22Rik	115.118	0	0.00352773	0.0910969	0.96911	1
4	0610009E02Rik	15.8318	0	-0.0809114	0.225325	0.719529	1
5	0610009L18Rik	25.1165	0	0.337937	0.211756	0.110515	1
6	0610010F05Rik	406.905	0	0.036608	0.0742743	0.6221	1
7	0610010K14Rik	607.534	0	-0.0700337	0.0767863	0.361737	1
8	0610012G03Rik	334.871	0	0.000189409	0.0654176	0.99769	1
9	0610025J13Rik	1.0073	0	-1.69022	1.06469	0.112394	1
10	0610030E20Rik	564.677	0	-0.108714	0.0533051	0.0414025	1
11	0610031O16Rik	0	0	NA	NA	NA	NA
12	0610038B21Rik	6.65573	0	0.237454	0.346609	0.493296	1
13	0610039H22Rik	0.986961	0	-0.855851	1.1625	0.461599	1
14	0610039K10Rik	0.88697	0	0.5773	0.862551	0.503308	1
15	0610040B10Rik	19.005	0	0.363828	0.233501	0.119199	1
16	0610040F04Rik	21.1799	0	-0.125045	0.375791	0.739323	1
17	0610040J01Rik	59.405	0	0.0306088	0.158813	0.847166	1
18	0610043K17Rik	5.52597	0	0.0425512	0.367946	0.907934	1
19	1100001I12Rik	0	0	NA	NA	NA	NA
20	1110002E22Rik	73.132	0	-0.147465	0.179458	0.411233	1
21	1110002J07Rik	16.4664	0	-0.106382	0.244424	0.663392	1
22	1110002L01Rik	204.357	0	0.181112	0.0805074	0.0244725	1
23	1110002O04Rik	3.59505	0	0.936063	0.495607	0.0589294	1
24	1110004F10Rik	800.331	0	0.0136137	0.0485289	0.779073	1
25	1110006O24Rik	27.2341	0	-0.090375	0.219761	0.680895	1
26	1110008P14Rik	1492.41	0	0.140551	0.0950361	0.139163	1
27	1110015O18Rik	1.29585	0	0.621754	0.83473	0.456359	1
28	1110017D15Rik	51.324	0	-0.00247537	0.163833	0.987945	1
29	1110018N20Rik	243.762	0	0.0959084	0.0697459	0.169097	1
30	1110019D14Rik	19.0278	0	-0.0443725	0.192282	0.817495	1
31	1110020A21Rik	9.40563	0	0.00708682	0.339135	0.983328	1
32	1110025L11Rik	0.0201595	0	0	4.60743	1	1
33	1110028F11Rik	1.69631	0	-1.71301	1.20971	0.156762	1
34	1110028F18Rik	0.527975	0	0.330468	1.35299	0.807037	1
35	1110032A03Rik	556.132	0	0.0728555	0.0962306	0.448994	1
36	1110032F04Rik	162.036	0	-0.13524	0.112778	0.230462	1
37	1110036E04Rik	0.020712	0	0	4.60743	1	1
38	1110038B12Rik	323.015	0	-0.113212	0.088659	0.201625	1
39	1110038F14Rik	174.982	0	0.0238456	0.0778002	0.759225	1
40	1110046J04Rik	30.2047	0	0.034331	0.191778	0.857926	1
41	1110051M20Rik	1679.15	0	0.0275154	0.0550817	0.6174	1
42	1110057P08Rik	0	0	NA	NA	NA	NA
43	1110058D11Rik	0.709295	0	0.479804	1.12607	0.670045	1
44	1110059E24Rik	149.324	0	-0.0146775	0.0969537	0.87967	1
45	1110059G10Rik	132.615	0	-0.0165554	0.102971	0.872268	1
46	1110065P20Rik	250.516	0	-0.0746562	0.08432	0.375946	1
47	1190005I06Rik	0.650355	0	0.356837	1.34515	0.790796	1
48	1190007I07Rik	66.4553	0	0.389559	0.16917	0.021292	1
49	1190028D05Rik	0	0	NA	NA	NA	NA
50	1300002E11Rik	183.347	0	-0.00812876	0.0798801	0.918946	1
51	1300017J02Rik	1.37082	0	-0.0102279	0.844904	0.990342	1
52	1500002C15Rik	18.4304	0	0.605704	0.20657	0.00336572	1
53	1500002F19Rik	18.4174	0	0.105112	0.221096	0.634492	1
54	1500004A13Rik	1269.14	0	0.0769463	0.0920474	0.403187	1
55	1500009C09Rik	1675.92	0	-0.109288	0.0573345	0.056631	1
56	1500009L16Rik	120.72	0	-0.0608063	0.110623	0.582544	1
57	1500011B03Rik	1699.74	0	-0.0213587	0.047491	0.652897	1
58	1500012K07Rik	6.56844	0	-0.0609054	0.413833	0.882995	1
59	1500015A07Rik	30.9088	0	0.139043	0.171921	0.418654	1
60	1500015L24Rik	4.84128	0	-0.0609644	0.470459	0.896895	1
61	1500026H17Rik	20.1382	0	0.202298	0.222611	0.36348	1
62	1500035N22Rik	16.7668	0	-0.0833044	0.344713	0.809042	1
63	1520401A03Rik	8.80592	0	-0.205862	0.352844	0.5596	1
64	1600002D24Rik	0.306214	0	0.838898	1.72174	0.626089	1
65	1600010M07Rik	2.26016	0	-0.878941	0.516721	0.0889437	1
66	1600012H06Rik	324.396	0	0.00993456	0.0652296	0.878949	1
67	1600012P17Rik	0.163622	0	-1.47763	3.13006	0.636871	1
68	1600014C10Rik	366.297	0	-0.043521	0.087856	0.62034	1
69	1600014C23Rik	1.15855	0	1.0397	1.01198	0.304234	1
70	1600015H23Rik	0.466915	0	-0.0267137	1.49892	0.985781	1
71	1600019K03Rik	0	0	NA	NA	NA	NA
72	1600020E01Rik	31.3424	0	0.0469837	0.170996	0.783497	1
73	1600023N17Rik	2.16712	0	-0.0870141	0.565629	0.877739	1
74	1600025M17Rik	0.103071	0	-0.315253	3.42577	0.926679	1
75	1600027J07Rik	0	0	NA	NA	NA	NA
76	1600029I14Rik	1.45056	0	-0.181082	0.846203	0.830552	1
77	1600029O15Rik	24.2975	0	-0.040676	0.194902	0.834683	1
78	1700001C19Rik	4.34262	0	0.719338	0.549681	0.190654	1
79	1700001D01Rik	0.342755	0	-0.867329	1.71308	0.612647	1
80	1700001F09Rik	0.103186	0	-0.315264	3.86923	0.935061	1
81	1700001G01Rik	0.930731	0	-0.481719	1.00271	0.63093	1
82	1700001G11Rik	2.90367	0	1.06741	0.666422	0.109221	1
83	1700001G17Rik	2.99707	0	1.36504	0.645398	0.0344275	1
84	1700001J03Rik	9.41721	0	-0.71962	0.3139	0.0218759	1
85	1700001J04Rik	1.31291	0	0.0513912	0.688811	0.940526	1
86	1700001J11Rik	0	0	NA	NA	NA	NA
87	1700001K19Rik	0.0614541	0	-0.892309	4.60743	0.846436	1
88	1700001K23Rik	0.120498	0	0.838881	3.73954	0.822503	1
89	1700001L05Rik	72.4359	0	0.589663	0.175739	0.000792708	0.927525
90	1700001L19Rik	104.437	0	0.0812382	0.121924	0.505217	1
91	1700001O22Rik	146.8	0	-0.0952443	0.134135	0.477664	1
92	1700001P01Rik	2.12127	0	-0.307055	0.559354	0.583043	1
93	1700003C15Rik	0.104725	0	-0.0267276	3.85449	0.994467	1
94	1700003D09Rik	1.28949	0	0.406954	0.825811	0.622159	1
95	1700003E16Rik	712.567	0	-0.066644	0.0700958	0.341729	1
96	1700003E24Rik	0.54468	0	0.550359	1.62622	0.73504	1
97	1700003F12Rik	2.51897	0	0.17276	0.539513	0.748806	1
98	1700003G18Rik	0.12048	0	0.550349	3.31335	0.868078	1
99	1700003H04Rik	0.0393412	0	0	4.60743	1	1
100	1700003I22Rik	0	0	NA	NA	NA	NA
101	1700003L19Rik	1.2441	0	0.318564	0.805852	0.692611	1
102	1700003M07Rik	596.726	0	0.00311339	0.0897624	0.972331	1
103	1700003P14Rik	0.0598751	0	0.550326	4.60743	0.904924	1
104	1700006A11Rik	0.0824419	0	-0.315264	4.08979	0.938555	1
105	1700006F04Rik	0.120779	0	-0.0267222	2.96031	0.992798	1
106	1700006H20Rik	0	0	NA	NA	NA	NA
107	1700006H21Rik	0.121932	0	-0.603791	3.30388	0.854993	1
108	1700006J14Rik	0.464702	0	-0.0267142	1.56538	0.986384	1
109	1700007F19Rik	5.89206	0	0.358861	0.368121	0.329636	1
110	1700007J10Rik	0.244521	0	-0.0267171	2.20911	0.990351	1
111	1700007K13Rik	36.1327	0	0.0640124	0.200407	0.749415	1
112	1700007L15Rik	3.70097	0	-0.182768	0.454193	0.687389	1
113	1700007P06Rik	21.9282	0	0.0371822	0.253811	0.88353	1
114	1700008C04Rik	0.0813881	0	0.261802	4.60743	0.954687	1
115	1700008J07Rik	54.3287	0	0.0882257	0.120919	0.46562	1
116	1700008K24Rik	0.0413973	0	-0.315263	4.60743	0.945447	1
117	1700008O03Rik	13.6486	0	0.351125	0.247316	0.155684	1
118	1700008P02Rik	0.0186307	0	0.261795	4.60743	0.954688	1
119	1700009C05Rik	0.570841	0	0.171647	1.39946	0.902382	1
120	1700009J07Rik	0.582659	0	-1.04925	1.17766	0.37295	1
121	1700009N14Rik	0	0	NA	NA	NA	NA
122	1700010B08Rik	0.0417957	0	-0.0267283	4.60743	0.995371	1
123	1700010D01Rik	0	0	NA	NA	NA	NA
124	1700010G06Rik	8.54594	0	-0.330223	0.342925	0.335567	1
125	1700010H22Rik	0.0999869	0	-0.315255	3.90086	0.935588	1
126	1700010I02Rik	0.302943	0	-0.603792	2.00549	0.763361	1
127	1700010I14Rik	10.8598	0	-0.334441	0.303144	0.269921	1
128	1700010J16Rik	0.080217	0	-0.315254	4.60743	0.945449	1
129	1700010K23Rik	0.366851	0	-0.0267146	1.61653	0.986815	1
130	1700010L04Rik	0.980891	0	-1.40655	1.01642	0.16641	1
131	1700010N08Rik	1.09213	0	0.905373	1.22721	0.460667	1
132	1700011B04Rik	0	0	NA	NA	NA	NA
133	1700011C11Rik	0	0	NA	NA	NA	NA
134	1700011L22Rik	0.406878	0	0.526796	1.44552	0.715534	1
135	1700011M02Rik	0	0	NA	NA	NA	NA
136	1700012A03Rik	0.0196706	0	0	4.60743	1	1
137	1700012B07Rik	0.0613544	0	-0.0267308	4.60743	0.995371	1
138	1700012B09Rik	1.906	0	0.655222	0.775588	0.398219	1
139	1700012C14Rik	2.31261	0	0.0881048	0.551134	0.872991	1
140	1700012D01Rik	1.95761	0	-0.690964	0.667305	0.300457	1
141	1700012D14Rik	10.2904	0	0.929165	0.329471	0.00479986	1
142	1700012D16Rik	0.020712	0	0	4.60743	1	1
143	1700012H19Rik	0.801361	0	0.127717	1.06348	0.904409	1
144	1700012I11Rik	0.436024	0	1.13117	1.88888	0.549267	1
145	1700012J15Rik	0.0589749	0	0.26179	4.60743	0.954689	1
146	1700012P22Rik	0.204877	0	-0.603787	2.04323	0.767607	1
147	1700013D24Rik	0	0	NA	NA	NA	NA
148	1700013F07Rik	23.5218	0	0.0870153	0.216151	0.687267	1
149	1700013G24Rik	0.0203313	0	0	4.60743	1	1
150	1700013H16Rik	0.197828	0	-0.892328	2.24428	0.690924	1
151	1700013N06Rik	0.041394	0	-0.315263	4.60743	0.945447	1
152	1700014D04Rik	17.9702	0	0.458148	0.240068	0.0563385	1
153	1700014L14Rik	0	0	NA	NA	NA	NA
154	1700015C15Rik	0.243258	0	0.261815	2.42665	0.914082	1
155	1700015G11Rik	0.0785764	0	-0.603776	4.60743	0.895741	1
156	1700015I17Rik	0.978713	0	0.0218194	1.23218	0.985872	1
157	1700016A09Rik	10.4138	0	-0.110608	0.297449	0.710001	1
158	1700016B01Rik	0.168765	0	-0.315263	3.10378	0.919095	1
159	1700016C15Rik	0.0389041	0	0.550328	4.60743	0.904924	1
160	1700016C19Rik	1.04158	0	-1.40554	1.05406	0.182383	1
161	1700016D06Rik	0.225606	0	-0.60379	1.86692	0.746382	1
162	1700016G22Rik	0.390163	0	-0.0267183	1.86679	0.988581	1
163	1700016H13Rik	0.406743	0	0.261824	1.55509	0.866295	1
164	1700016J18Rik	1.21653	0	-0.166068	0.906627	0.854664	1
165	1700016K05Rik	0.347224	0	-0.806976	1.81363	0.656355	1
166	1700016K19Rik	55.1554	0	0.311298	0.156481	0.0466605	1
167	1700016L04Rik	1.09072	0	-0.376169	0.925063	0.684271	1
168	1700016L21Rik	0	0	NA	NA	NA	NA
169	1700016P04Rik	0	0	NA	NA	NA	NA
170	1700017B05Rik	397.066	0	-0.0330094	0.0831285	0.691302	1
171	1700017G19Rik	0.511947	0	0.836214	1.74938	0.632645	1
172	1700017J07Rik	0.123659	0	-0.0267177	3.29282	0.993526	1
173	1700017L05Rik	0	0	NA	NA	NA	NA
174	1700017M07Rik	2.46191	0	-0.558959	0.653582	0.392427	1
175	1700017N19Rik	0.332518	0	-0.0267153	2.00473	0.989368	1
176	1700018A04Rik	1.69464	0	0.304156	0.622976	0.625386	1
177	1700018A23Rik	0.516145	0	-0.892329	1.4888	0.548932	1
178	1700018B08Rik	0.383324	0	1.41111	1.87306	0.451228	1
179	1700018B24Rik	0.1787	0	0.838886	3.08286	0.785535	1
180	1700018F24Rik	0.081373	0	0.550323	4.60743	0.904925	1
181	1700018G05Rik	0	0	NA	NA	NA	NA
182	1700018L02Rik	21.8432	0	-0.0434757	0.223864	0.846015	1
183	1700019A02Rik	5.3395	0	0.231111	0.405439	0.568659	1
184	1700019C18Rik	0	0	NA	NA	NA	NA
185	1700019D03Rik	208.38	0	-0.0815726	0.0858719	0.342146	1
186	1700019E08Rik	0	0	NA	NA	NA	NA
187	1700019F05Rik	0	0	NA	NA	NA	NA
188	1700019G24Rik	0.935596	0	0.716974	1.16549	0.538442	1
189	1700019J19Rik	0.166238	0	-0.892318	3.10842	0.774063	1
190	1700019L22Rik	10.7829	0	0.649748	0.314632	0.0389131	1
191	1700019M22Rik	0	0	NA	NA	NA	NA
192	1700019N19Rik	4.29839	0	-0.142719	0.401568	0.722286	1
193	1700019P21Rik	0	0	NA	NA	NA	NA
194	1700020A23Rik	0.0849483	0	0	4.60743	1	1
195	1700020D05Rik	15.8534	0	-0.407905	0.253037	0.106953	1
196	1700020D12Rik	0.244012	0	0.261813	2.39942	0.913111	1
197	1700020D14Rik	0	0	NA	NA	NA	NA
198	1700020G03Rik	3.77927	0	-0.1748	0.546328	0.749003	1
199	1700020G17Rik	0.0199786	0	0.261795	4.60743	0.954688	1
200	1700020L24Rik	7.89285	0	-0.293601	0.390487	0.452121	1
201	1700020M21Rik	0.0420315	0	0	4.60743	1	1
202	1700020N01Rik	0.221059	0	-0.315252	2.21285	0.886713	1
203	1700020N15Rik	0.225129	0	0.838895	2.21461	0.704836	1
204	1700020N18Rik	3.88298	0	0.254072	0.779967	0.744616	1
205	1700021F02Rik	0.265574	0	0.836166	2.16482	0.69931	1
206	1700021F07Rik	0.181715	0	1.42636	2.75711	0.604921	1
207	1700021G15Rik	0.434297	0	-0.026714	1.66954	0.987234	1
208	1700021L23Rik	0.547352	0	0.838899	1.2838	0.513467	1
209	1700021N21Rik	2.4574	0	-0.275454	0.589956	0.640567	1
210	1700022A21Rik	0	0	NA	NA	NA	NA
211	1700022A22Rik	0.0398402	0	-0.0267283	4.60743	0.995371	1
212	1700022E09Rik	0	0	NA	NA	NA	NA
213	1700022H01Rik	0.224835	0	0.261819	2.21501	0.905908	1
214	1700022H16Rik	0.100702	0	-1.46931	4.44329	0.740886	1
215	1700022I11Rik	0.936273	0	-0.711755	0.771565	0.356277	1
216	1700022N22Rik	1.335	0	-0.115785	0.719041	0.872073	1
217	1700023A20Rik	0.0829257	0	-0.315254	4.60743	0.945449	1
218	1700023C21Rik	0.12342	0	-0.892324	2.94582	0.761957	1
219	1700023D09Rik	7.1524	0	0.288156	0.323703	0.373366	1
220	1700023F02Rik	1.57195	0	1.34781	0.831809	0.105161	1
221	1700023G09Rik	0.0812617	0	-0.892311	4.60743	0.846436	1
222	1700024B05Rik	0.427942	0	1.98364	1.3288	0.135488	1
223	1700024B18Rik	1.26716	0	1.05961	1.02671	0.302049	1
224	1700024G13Rik	1.51306	0	0.543031	0.777973	0.485172	1
225	1700024I08Rik	0.0197871	0	-0.315261	4.60743	0.945448	1
226	1700024J04Rik	0.777903	0	0.225714	1.3668	0.868834	1
227	1700024N05Rik	0.0827753	0	0.838859	4.60743	0.85553	1
228	1700025B11Rik	0.557128	0	-2.0098	1.30129	0.122474	1
229	1700025C18Rik	0	0	NA	NA	NA	NA
230	1700025D23Rik	0.161821	0	-0.31526	2.81118	0.910708	1
231	1700025F24Rik	0.183598	0	0	2.75152	1	1
232	1700025G04Rik	1262.37	0	0.0416493	0.0591814	0.481584	1
233	1700025H01Rik	0.0198749	0	0.261795	4.60743	0.954688	1
234	1700025J12Rik	0.610888	0	-0.0267152	1.29587	0.983552	1
235	1700025K04Rik	0.0620003	0	-0.315252	4.60743	0.945449	1
236	1700025K24Rik	0.166297	0	0	3.47317	1	1
237	1700025M24Rik	0.208214	0	-0.892323	2.44467	0.715106	1
238	1700025N23Rik	0.362955	0	-0.0267185	2.02373	0.989466	1
239	1700025O08Rik	0	0	NA	NA	NA	NA
240	1700026D11Rik	2.08253	0	-1.03604	0.829573	0.21171	1
241	1700026F02Rik	0	0	NA	NA	NA	NA
242	1700026J12Rik	0.182031	0	0.838885	2.75534	0.760779	1
243	1700026J14Rik	0.426793	0	1.42225	1.48007	0.336585	1
244	1700027A15Rik	0.0387874	0	0	4.60743	1	1
245	1700027F06Rik	0.0199434	0	-0.315261	4.60743	0.945448	1
246	1700027F09Rik	0.14005	0	0.261811	3.21148	0.935025	1
247	1700027H10Rik	0.0599359	0	0.838861	4.60743	0.85553	1
248	1700027I24Rik	0.145001	0	-0.603786	2.85576	0.832553	1
249	1700027J07Rik	0.181445	0	0.83889	2.75725	0.760939	1
250	1700028B04Rik	0.671612	0	1.41028	1.12729	0.21092	1
251	1700028D13Rik	0.0210627	0	-0.315261	4.60743	0.945448	1
252	1700028E10Rik	5.23004	0	-0.662692	0.398934	0.0966822	1
253	1700028I16Rik	0.484667	0	0.50026	1.41539	0.723756	1
254	1700028J19Rik	14.7928	0	-0.123	0.269441	0.648031	1
255	1700028K03Rik	8.5094	0	-0.411985	0.337475	0.222167	1
256	1700028M03Rik	0	0	NA	NA	NA	NA
257	1700028P14Rik	15.0016	0	0.207848	0.256733	0.418177	1
258	1700028P15Rik	0.161694	0	-0.0267164	2.53341	0.991586	1
259	1700029B22Rik	0.102526	0	0.550335	3.87565	0.887082	1
260	1700029F12Rik	0.446102	0	-0.319942	1.4058	0.819967	1
261	1700029H14Rik	1.75764	0	0.888218	0.809559	0.27257	1
262	1700029I15Rik	19.265	0	0.183269	0.23372	0.432959	1
263	1700029J03Rik	0	0	NA	NA	NA	NA
264	1700029J07Rik	51.9396	0	0.24272	0.129579	0.061048	1
265	1700029M03Rik	0.0616973	0	0	4.60743	1	1
266	1700029M20Rik	0.605583	0	-0.00619965	1.43789	0.99656	1
267	1700029N11Rik	0.0197871	0	-0.315261	4.60743	0.945448	1
268	1700029P11Rik	0.206	0	0.550355	2.44105	0.821623	1
269	1700030A11Rik	0.659752	0	0.162863	1.08766	0.880972	1
270	1700030C10Rik	6.10244	0	-0.238293	0.902519	0.791756	1
271	1700030C12Rik	1.15681	0	0.851818	1.04386	0.414484	1
272	1700030C14Rik	5.18133	0	0.573832	0.680729	0.399246	1
273	1700030F04Rik	0.551097	0	0.550361	1.3793	0.689883	1
274	1700030I03Rik	0.257929	0	0.485837	2.16616	0.822535	1
275	1700030J22Rik	212.752	0	-0.100475	0.079163	0.204365	1
276	1700030K09Rik	85.6525	0	-0.0315463	0.124419	0.799843	1
277	1700030L20Rik	0.0826407	0	0.261803	4.60743	0.954687	1
278	1700030L22Rik	0.496037	0	-0.868019	1.45383	0.55047	1
279	1700030M09Rik	1.20349	0	0.447619	0.848578	0.597851	1
280	1700030N03Rik	0.387156	0	0.259236	1.72519	0.880556	1
281	1700030O20Rik	0.225397	0	-0.315254	2.02397	0.876222	1
282	1700031A10Rik	3.55063	0	1.28131	1.4861	0.388581	1
283	1700031F05Rik	0.80388	0	0.26895	1.21509	0.824826	1
284	1700031L13Rik	0.0216718	0	-0.315261	4.60743	0.945448	1
285	1700031M16Rik	0.138732	0	-1.45143	2.88213	0.614543	1
286	1700031P21Rik	0.243321	0	0.550358	2.42149	0.820206	1
287	1700034B16Rik	0	0	NA	NA	NA	NA
288	1700034E13Rik	0	0	NA	NA	NA	NA
289	1700034G24Rik	0.0209705	0	-0.315261	4.60743	0.945448	1
290	1700034H15Rik	233.268	0	0.0231033	0.124252	0.852492	1
291	1700034I23Rik	2.75292	0	0.962935	0.770805	0.21157	1
292	1700034J05Rik	0.0799647	0	0	4.60743	1	1
293	1700034K08Rik	0.341404	0	-0.489525	1.47867	0.740601	1
294	1700034P13Rik	1.15087	0	1.83077	1.04633	0.0801694	1
295	1700036A12Rik	2.921	0	0.684522	0.523166	0.19073	1
296	1700036G14Rik	0	0	NA	NA	NA	NA
297	1700037C18Rik	11.5672	0	-0.466059	0.247823	0.0600249	1
298	1700037F03Rik	0.362693	0	-1.18512	3.48344	0.733695	1
299	1700037H04Rik	1280.23	0	0.0971581	0.0710804	0.171664	1
300	1700039E22Rik	0.265163	0	0.838891	2.17959	0.700323	1
301	1700039I01Rik	0.854524	0	0.181849	0.997934	0.855406	1
302	1700039M10Rik	0.928733	0	0.64351	0.906497	0.477774	1
303	1700040D17Rik	10.252	0	-0.271506	0.280257	0.332656	1
304	1700040F15Rik	0.019986	0	0	4.60743	1	1
305	1700040G22Rik	0	0	NA	NA	NA	NA
306	1700040K01Rik	0.447507	0	-0.620746	1.658	0.70811	1
307	1700040P09Rik	0.0411513	0	-0.315263	4.60743	0.945447	1
308	1700041A01Rik	0.182645	0	-0.0267209	2.48593	0.991424	1
309	1700041B01Rik	0.304255	0	-0.892631	1.50678	0.553577	1
310	1700041C23Rik	0.0400998	0	0	4.60743	1	1
311	1700041I07Rik	0.0411732	0	-0.0267283	4.60743	0.995371	1
312	1700041M19Rik	0.0202734	0	0.261795	4.60743	0.954688	1
313	1700042G07Rik	0.139338	0	0.550347	2.88127	0.848519	1
314	1700042G15Rik	1.30097	0	-1.17973	1.08689	0.277737	1
315	1700042O10Rik	0.124273	0	-1.18085	3.28894	0.719567	1
316	1700044C05Rik	0	0	NA	NA	NA	NA
317	1700044K03Rik	0	0	NA	NA	NA	NA
318	1700045H11Rik	0.329972	0	-1.406	1.96051	0.473275	1
319	1700046C09Rik	0	0	NA	NA	NA	NA
320	1700047A11Rik	0.0414826	0	-0.0267283	4.60743	0.995371	1
321	1700047E10Rik	0.103255	0	0.550342	3.42428	0.872316	1
322	1700047F07Rik	2.43822	0	-0.505624	0.811087	0.533028	1
323	1700047G03Rik	0.406005	0	-0.0267165	1.87481	0.98863	1
324	1700047L14Rik	0.0410121	0	0	4.60743	1	1
325	1700047M11Rik	96.2511	0	-0.259495	0.141386	0.066452	1
326	1700048B10Rik	0	0	NA	NA	NA	NA
327	1700048F04Rik	2.5038	0	-0.150494	0.596698	0.800878	1
328	1700048M11Rik	0	0	NA	NA	NA	NA
329	1700048O14Rik	0.0612014	0	-0.603787	4.60743	0.895738	1
330	1700048O20Rik	92.5685	0	-0.382677	0.203937	0.0605939	1
331	1700049E15Rik	0.122725	0	-0.892322	3.29878	0.786775	1
332	1700049E17Rik1	0.291381	0	-0.603788	2.00036	0.762774	1
333	1700049E17Rik2	0.658375	0	-1.02131	1.11796	0.360956	1
334	1700049E22Rik	0.324213	0	1.13549	1.71796	0.508644	1
335	1700049J03Rik	2.00138	0	-0.657058	0.759014	0.386669	1
336	1700049L16Rik	0	0	NA	NA	NA	NA
337	1700051A21Rik	1.99403	0	0.446258	0.650579	0.492751	1
338	1700052H01Rik	0.0405865	0	0	4.60743	1	1
339	1700052I22Rik	0.145945	0	-0.31526	2.85162	0.91197	1
340	1700052K11Rik	135.624	0	0.120655	0.0940869	0.199711	1
341	1700054A03Rik	0.0622183	0	-0.315265	4.60743	0.945447	1
342	1700054K19Rik	0	0	NA	NA	NA	NA
343	1700054M17Rik	0.284267	0	-0.603791	1.71544	0.724858	1
344	1700054O19Rik	0.177769	0	1.35727	2.75407	0.622138	1
345	1700055C04Rik	0.0210627	0	-0.315261	4.60743	0.945448	1
346	1700055D16Rik	5.45263	0	-0.227215	0.404801	0.574593	1
347	1700055D18Rik	11.2205	0	0.0968499	0.293017	0.741002	1
348	1700055K11Rik	0.121174	0	1.12741	3.73429	0.762723	1
349	1700055L01Rik	1.92143	0	0.281514	0.713306	0.693093	1
350	1700056E22Rik	1.92484	0	-0.683624	0.788177	0.385751	1
351	1700057G04Rik	0.446758	0	-0.687898	1.33898	0.607428	1
352	1700057H15Rik	0.735325	0	0.388611	1.02034	0.703303	1
353	1700057H21Rik	0.0806532	0	0.550325	4.60743	0.904924	1
354	1700060C16Rik	0	0	NA	NA	NA	NA
355	1700060C20Rik	1.7452	0	-0.776971	0.764646	0.309573	1
356	1700061F12Rik	0.0794695	0	0.261808	4.12996	0.949454	1
357	1700061I17Rik	0.0634889	0	0	4.60743	1	1
358	1700061J23Rik	0.36785	0	1.79476	1.55219	0.247568	1
359	1700061N14Rik	0.0609425	0	-0.315266	4.60743	0.945447	1
360	1700062C10Rik	0	0	NA	NA	NA	NA
361	1700063A18Rik	0.100921	0	-0.315254	3.89148	0.935433	1
362	1700063D05Rik	28.4931	0	0.134372	0.296401	0.650301	1
363	1700063H04Rik	0.0621353	0	0	4.60743	1	1
364	1700063H06Rik	0.0622646	0	0.550327	4.60743	0.904924	1
365	1700063O14Rik	0.266102	0	-0.31525	2.00678	0.875172	1
366	1700064F23Rik	0.0202733	0	0	4.60743	1	1
367	1700064J06Rik	0.0626933	0	-0.892309	4.60743	0.846436	1
368	1700064M15Rik	0.87315	0	-0.050842	1.00212	0.959537	1
369	1700065D16Rik	2.51727	0	0.968747	0.56935	0.0888499	1
370	1700065I16Rik	0	0	NA	NA	NA	NA
371	1700065J11Rik	0.0609483	0	0	4.60743	1	1
372	1700065J18Rik	0.48615	0	0.257502	1.37159	0.851081	1
373	1700065L07Rik	0.0592236	0	0.26179	4.60743	0.954689	1
374	1700065O20Rik	0.0398107	0	0	4.60743	1	1
375	1700066B17Rik	0.536974	0	-0.0329676	1.26915	0.979276	1
376	1700066B19Rik	0.979052	0	0.300024	0.929981	0.746988	1
377	1700066C05Rik	0	0	NA	NA	NA	NA
378	1700066J03Rik	0.506754	0	1.03483	1.33969	0.439855	1
379	1700066M21Rik	315.331	0	-0.0321784	0.0719618	0.65476	1
380	1700066N21Rik	0	0	NA	NA	NA	NA
381	1700066O22Rik	0.0379315	0	0	4.60743	1	1
382	1700067G17Rik	0.0628219	0	-0.315265	4.60743	0.945447	1
383	1700067K01Rik	1.59026	0	0.0779204	0.819797	0.924276	1
384	1700067P10Rik	3.59057	0	-0.706887	0.843921	0.402242	1
385	1700069L16Rik	0.667048	0	0.951727	1.27455	0.455235	1
386	1700069P05Rik	0	0	NA	NA	NA	NA
387	1700071G01Rik	0	0	NA	NA	NA	NA
388	1700071K01Rik	1.99118	0	-1.0806	0.721244	0.13407	1
389	1700071M16Rik	0.0401333	0	0	4.60743	1	1
390	1700072B07Rik	0	0	NA	NA	NA	NA
391	1700072F12Rik	0	0	NA	NA	NA	NA
392	1700072I22Rik	0.178006	0	-0.315251	2.275	0.889788	1
393	1700072O05Rik	0.188582	0	-2.19668	4.35836	0.614251	1
394	1700073E17Rik	0.876151	0	-0.599836	1.29704	0.643748	1
395	1700074H08Rik	0.101734	0	0.83888	3.88342	0.828975	1
396	1700074P13Rik	0.24284	0	-1.1751	2.2064	0.594321	1
397	1700080F18Rik	0.104769	0	-0.892318	3.85407	0.816906	1
398	1700080G11Rik	0	0	NA	NA	NA	NA
399	1700080N15Rik	0.204898	0	-0.603794	3.00495	0.840751	1
400	1700080O16Rik	0.0397935	0	0.550328	4.60743	0.904924	1
401	1700081B01Rik	1.47128	0	-0.353245	0.756265	0.640435	1
402	1700081H04Rik	0.0203313	0	0	4.60743	1	1
403	1700082M22Rik	3.81155	0	-0.15789	0.490744	0.747652	1
404	1700083H02Rik	0	0	NA	NA	NA	NA
405	1700084D21Rik	0.243249	0	-0.315252	1.85917	0.865352	1
406	1700084E18Rik	4.34072	0	0.208045	0.468582	0.65705	1
407	1700084F23Rik	0.0580658	0	0	4.60743	1	1
408	1700084J12Rik	0.167071	0	-0.0267206	2.516	0.991526	1
409	1700084M14Rik	0	0	NA	NA	NA	NA
410	1700085C21Rik	0.733105	0	0.953199	1.50441	0.526339	1
411	1700086D15Rik	4.39519	0	-0.439388	0.427158	0.303654	1
412	1700086L19Rik	169.156	0	0.0986021	0.107233	0.357828	1
413	1700086O06Rik	44.238	0	0.226356	0.175444	0.196986	1
414	1700086P04Rik	21.1997	0	-0.570407	0.225596	0.0114569	1
415	1700087M22Rik	0.020417	0	0	4.60743	1	1
416	1700088E04Rik	94.4405	0	-0.0248183	0.149552	0.868196	1
417	1700091H14Rik	0.225285	0	-1.4445	2.39874	0.547046	1
418	1700091J24Rik	0.0990888	0	-1.18085	3.45851	0.732778	1
419	1700092C02Rik	0.722991	0	-0.489012	1.18173	0.679012	1
420	1700092C10Rik	0	0	NA	NA	NA	NA
421	1700092E19Rik	0	0	NA	NA	NA	NA
422	1700092K14Rik	0.571485	0	-0.0278989	1.32667	0.983222	1
423	1700092M07Rik	0.487292	0	0.535181	1.34716	0.691171	1
424	1700093K21Rik	12.6349	0	-0.373812	0.306863	0.223158	1
425	1700094D03Rik	76.4807	0	0.0349265	0.126236	0.78203	1
426	1700094J05Rik	0.240321	0	0.261821	2.20335	0.905411	1
427	1700094M23Rik	3.51294	0	0.0888535	0.524337	0.865436	1
428	1700094M24Rik	0.0600198	0	0.550326	4.60743	0.904924	1
429	1700095A13Rik	0.0418336	0	0	4.60743	1	1
430	1700095A21Rik	0.34691	0	-0.603792	1.87826	0.747859	1
431	1700095B10Rik	0.0197871	0	-0.315261	4.60743	0.945448	1
432	1700095J03Rik	4.15021	0	0.433271	0.465643	0.352123	1
433	1700095J07Rik	0.981808	0	0.0677892	0.796927	0.932211	1
434	1700095J12Rik	0.0628687	0	0	4.60743	1	1
435	1700095K22Rik	0	0	NA	NA	NA	NA
436	1700096J18Rik	0.11997	0	-0.315255	3.3167	0.924274	1
437	1700096K18Rik	46.5903	0	0.364774	0.150782	0.0155543	1
438	1700096P03Rik	0	0	NA	NA	NA	NA
439	1700097N02Rik	3.85209	0	0.0969334	0.620204	0.875802	1
440	1700099I09Rik	1.56081	0	-0.669275	0.8131	0.410442	1
441	1700100I10Rik	0.841506	0	-1.04258	1.07373	0.331551	1
442	1700100L14Rik	0	0	NA	NA	NA	NA
443	1700101I11Rik	18.2262	0	-0.0466942	0.230549	0.839499	1
444	1700101O22Rik	0.242387	0	1.38811	2.64463	0.599668	1
445	1700102H20Rik	2.80254	0	0.118404	0.484071	0.806765	1
446	1700102J08Rik	0.298845	0	-0.603789	2.37942	0.799685	1
447	1700102P08Rik	18.3207	0	-0.226263	0.264677	0.392626	1
448	1700104B16Rik	3.88841	0	0.0127351	0.456485	0.977743	1
449	1700104L18Rik	0	0	NA	NA	NA	NA
450	1700105F02Rik	0.285921	0	0.261822	1.60291	0.87025	1
451	1700105P06Rik	3.11917	0	0.0702866	0.540484	0.896532	1
452	1700108F19Rik	0.789337	0	0.815341	1.04329	0.434501	1
453	1700108I11Rik	0.100431	0	0.838859	4.44716	0.850384	1
454	1700108J01Rik	0.0221496	0	0	4.60743	1	1
455	1700108N06Rik	1.15727	0	-0.0208084	1.1809	0.985941	1
456	1700109G14Rik	0.386141	0	1.01891	1.49448	0.495377	1
457	1700109G15Rik	0.0216272	0	0	4.60743	1	1
458	1700109H08Rik	23.062	0	0.103791	0.219112	0.635721	1
459	1700109I08Rik	0	0	NA	NA	NA	NA
460	1700109K24Rik	0.164742	0	0.261815	2.79179	0.925283	1
461	1700110C19Rik	10.5829	0	-0.235918	0.291943	0.419035	1
462	1700110I01Rik	0.555793	0	0.540512	1.23251	0.66099	1
463	1700110I07Rik	0.0208174	0	0	4.60743	1	1
464	1700110K17Rik	0.258464	0	-0.30816	1.72314	0.858066	1
465	1700111N16Rik	0.384864	0	0.742957	1.34567	0.580874	1
466	1700112D23Rik	6.4273	0	-0.157246	0.353351	0.656309	1
467	1700112H15Rik	0.689366	0	-0.482891	1.19736	0.686731	1
468	1700112J05Rik	0	0	NA	NA	NA	NA
469	1700112J16Rik	18.8205	0	-0.432987	0.271602	0.110893	1
470	1700112M02Rik	0.143542	0	-0.0267162	2.58171	0.991743	1
471	1700112N08Rik	0.451364	0	-0.248916	1.38769	0.857644	1
472	1700113A16Rik	28.1154	0	0.0012428	0.198908	0.995015	1
473	1700113B09Rik	0.0818485	0	0.261803	4.60743	0.954687	1
474	1700113H08Rik	0.60485	0	-1.72488	1.17969	0.143702	1
475	1700116B05Rik	0.282799	0	0.550356	1.86537	0.767965	1
476	1700116H05Rik	0.288681	0	-0.0267174	1.98803	0.989277	1
477	1700119H24Rik	0.383963	0	0.258732	1.53095	0.865796	1
478	1700120B22Rik	0.762835	0	0.414362	1.24711	0.739694	1
479	1700120C14Rik	16.4111	0	0.270295	0.260125	0.29876	1
480	1700120E14Rik	0.059224	0	0.26179	4.60743	0.954689	1
481	1700120G07Rik	1.03688	0	-0.18013	0.960987	0.851314	1
482	1700120K04Rik	0.881286	0	0.257628	0.998703	0.796436	1
483	1700121C08Rik	9.501	0	-0.0246456	0.325189	0.939587	1
484	1700121L16Rik	0	0	NA	NA	NA	NA
485	1700121M21Rik	0.0587016	0	-0.0267308	4.60743	0.995371	1
486	1700121N20Rik	0.10416	0	0.261808	3.85986	0.945922	1
487	1700122C19Rik	0.126477	0	0	4.60743	1	1
488	1700122E12Rik	0.827509	0	-0.178603	0.999631	0.858198	1
489	1700122H20Rik	0.468215	0	-2.16541	1.52073	0.154468	1
490	1700122O11Rik	0.0792333	0	0	4.60743	1	1
491	1700123J17Rik	0.507324	0	-0.801507	1.09861	0.465655	1
492	1700123K08Rik	1.5052	0	-0.361496	0.865022	0.676018	1
493	1700123L14Rik	1.46022	0	0.392533	0.681795	0.564795	1
494	1700123M08Rik	14.3104	0	0.537003	0.255608	0.035651	1
495	1700123O12Rik	0.120868	0	0.261809	3.72949	0.944035	1
496	1700123O20Rik	205.578	0	0.00393582	0.0751781	0.958247	1
497	1700123O21Rik	0.347645	0	-1.66776	1.70368	0.327621	1
498	1700124L16Rik	14.5218	0	-0.385312	0.253052	0.127843	1
499	1700124M09Rik	0.324357	0	0.259405	1.52012	0.8645	1
500	1700125G02Rik	0.976635	0	-0.290803	0.84351	0.73028	1
501	1700125G22Rik	0.578612	0	-0.819853	1.18547	0.489199	1
502	1700125H03Rik	0.187324	0	0.261817	2.47299	0.915685	1
503	1700125H20Rik	4.16257	0	-0.0674136	0.4852	0.889498	1
504	1700126A01Rik	0.0613555	0	0.550327	4.60743	0.904924	1
505	1700126H18Rik	0.0607704	0	-0.0267308	4.60743	0.995371	1
506	1700127F24Rik	0.221432	0	-0.315255	2.21213	0.886676	1
507	1700128A07Rik	0.0611553	0	0.26179	4.60743	0.954689	1
508	1700128E19Rik	0.0615191	0	-0.603787	4.60743	0.895738	1
509	1700128F08Rik	0.16358	0	-0.31525	2.80456	0.910501	1
510	1700129C05Rik	0.186912	0	-0.0267183	2.73137	0.992195	1
511	1810006J02Rik	0.222364	0	-1.13437	2.41222	0.638167	1
512	1810007C17Rik	0.0635277	0	0	4.60743	1	1
513	1810007D17Rik	0.690022	0	0.498426	0.939437	0.595725	1
514	1810008I18Rik	0.0414975	0	-0.0267283	4.60743	0.995371	1
515	1810009A15Rik	0.511211	0	0.264797	1.29035	0.837406	1
516	1810009J06Rik	0.201388	0	-1.18198	2.46069	0.630981	1
517	1810010H24Rik	61.2399	0	0.038834	0.15415	0.8011	1
518	1810010K12Rik	3.75047	0	-0.386807	0.507799	0.44622	1
519	1810012K16Rik	3.34332	0	-0.0202353	0.576396	0.971995	1
520	1810013A23Rik	1.41647	0	1.5319	1.55077	0.323236	1
521	1810013D15Rik	1.04973	0	0.453815	1.00504	0.651601	1
522	1810013L24Rik	601.19	0	-0.0445653	0.0605148	0.461465	1
523	1810014B01Rik	26.6439	0	-0.122894	0.19557	0.529751	1
524	1810018F18Rik	0.958254	0	-0.732751	0.996216	0.462014	1
525	1810019D21Rik	1.39838	0	0.281834	0.759385	0.710537	1
526	1810019N24Rik	1.54973	0	0.543617	0.727132	0.454691	1
527	1810020O05Rik	37.2437	0	0.35073	0.259826	0.17706	1
528	1810021B22Rik	17.7165	0	-0.0521372	0.233654	0.823427	1
529	1810021M19Rik	5.3297	0	0.518865	0.467672	0.267231	1
530	1810024B03Rik	14.8105	0	-0.126018	0.261795	0.630262	1
531	1810030O07Rik	383.154	0	0.0116252	0.0574839	0.839733	1
532	1810034E14Rik	2.12913	0	-0.279851	0.608229	0.645439	1
533	1810035K13Rik	0	0	NA	NA	NA	NA
534	1810037I17Rik	392.538	0	-0.0467557	0.0736889	0.525754	1
535	1810041H14Rik	0.813175	0	0.337092	1.03231	0.744013	1
536	1810044D09Rik	7.45961	0	0.181644	0.373882	0.627085	1
537	1810046K07Rik	0.980568	0	0.778325	0.987257	0.43048	1
538	1810049I09Rik	0.0425965	0	-0.603785	4.60743	0.895739	1
539	1810053B23Rik	0.611233	0	0.625086	1.272	0.623128	1
540	1810055G02Rik	818.601	0	-0.0515348	0.0595883	0.387122	1
541	1810058I24Rik	305.39	0	0.087846	0.0679011	0.195757	1
542	1810062G17Rik	1.87002	0	-0.0940217	0.657102	0.886223	1
543	1810062O18Rik	18.1678	0	-0.00923222	0.217837	0.966195	1
544	1810063I02Rik	0	0	NA	NA	NA	NA
545	1810064F22Rik	0.45141	0	-0.622531	1.53353	0.684782	1
546	1810065E05Rik	0.221526	0	-0.0267171	2.21209	0.990364	1
547	1810073O08Rik	4.00032	0	0.188107	0.548558	0.731665	1
548	2010001A14Rik	46.5033	0	-0.0967751	0.142839	0.498082	1
549	2010001M07Rik	0	0	NA	NA	NA	NA
550	2010003K11Rik	0.121703	0	-0.892323	2.9552	0.76269	1
551	2010009K17Rik	0.166512	0	-0.315257	3.11775	0.919458	1
552	2010010A06Rik	0.575777	0	0.186012	1.13706	0.870054	1
553	2010016I18Rik	0.949096	0	-0.0325725	0.957898	0.972874	1
554	2010106C02Rik	0	0	NA	NA	NA	NA
555	2010106E10Rik	0.972452	0	0.215523	1.1814	0.855246	1
556	2010109A12Rik	0.670398	0	-0.371895	1.17394	0.751401	1
557	2010109P13Rik	0.0212296	0	0	4.60743	1	1
558	2010110K18Rik	0.603218	0	-1.02005	1.12391	0.364093	1
559	2010203P06Rik	0.359548	0	1.0092	1.58733	0.524916	1
560	2010204K13Rik	160.325	0	0.151785	0.107438	0.157723	1
561	2010308F09Rik	2.82384	0	0.383499	0.644648	0.551913	1
562	2010310C07Rik	0.360639	0	-1.18087	2.29327	0.606604	1
563	2010315B03Rik	189.743	0	0.215491	0.119271	0.0708043	1
564	2010320M18Rik	92.2348	0	-0.0112042	0.137553	0.935081	1
565	2010320O07Rik	2.77579	0	0.173452	0.493042	0.724988	1
566	2200002D01Rik	0.450403	0	0.23372	1.26032	0.852879	1
567	2200002J24Rik	0.0796181	0	0	4.60743	1	1
568	2210010C04Rik	0.678706	0	-1.90365	1.18353	0.107737	1
569	2210011K15Rik	0.491683	0	-1.1743	1.51752	0.439031	1
570	2210016F16Rik	124.901	0	0.0420131	0.0965477	0.663451	1
571	2210016L21Rik	2045.52	0	-0.00856488	0.0444707	0.847275	1
572	2210039B01Rik	1.5286	0	0.14629	0.838611	0.861518	1
573	2210404E10Rik	0.0197871	0	-0.315261	4.60743	0.945448	1
574	2210406O10Rik	27.0419	0	-0.0396913	0.190348	0.834823	1
575	2210407C18Rik	0.267111	0	-0.0267153	1.7162	0.98758	1
576	2210408F21Rik	67.0529	0	-0.064898	0.144108	0.652463	1
577	2210408I21Rik	153.9	0	0.0169406	0.0934695	0.856177	1
578	2210409D07Rik	0.605864	0	0.661874	1.18304	0.575843	1
579	2210409E12Rik	0.0613868	0	0	4.60743	1	1
580	2210414B05Rik	0.0416349	0	0	4.60743	1	1
581	2210416O15Rik	3.35348	0	-0.309368	0.59047	0.600323	1
582	2210417A02Rik	0.0996936	0	0.838878	3.45335	0.80807	1
583	2210418O10Rik	775.122	0	-0.0050423	0.080294	0.949927	1
584	2210420H20Rik	0.283129	0	0.781719	1.98067	0.693084	1
585	2300002M23Rik	0.221673	0	0.550307	4.60743	0.904928	1
586	2300003K06Rik	0	0	NA	NA	NA	NA
587	2300009A05Rik	104.727	0	0.116747	0.104201	0.262543	1
588	2310001H17Rik	3.18206	0	-0.31839	0.606781	0.599778	1
589	2310001K24Rik	0.205102	0	-0.315257	2.7013	0.907093	1
590	2310002D06Rik	0.727019	0	-0.550203	1.07566	0.609	1
591	2310002F09Rik	5.14648	0	1.38197	0.473602	0.0035228	1
592	2310002L09Rik	0.118982	0	0.838879	3.32327	0.800712	1
593	2310003N18Rik	0.0202734	0	0.261795	4.60743	0.954688	1
594	2310005A03Rik	0.0196272	0	0	4.60743	1	1
595	2310005E17Rik	0	0	NA	NA	NA	NA
596	2310008N11Rik	1.92589	0	-0.618608	0.721476	0.391213	1
597	2310009B15Rik	54.0674	0	-0.141549	0.136434	0.299508	1
598	2310010J17Rik	10.7753	0	-0.274308	0.300823	0.361844	1
599	2310011J03Rik	380.575	0	-0.0235398	0.0641517	0.713665	1
600	2310015A10Rik	168.944	0	-0.0338003	0.119838	0.777905	1
601	2310015A16Rik	0.262607	0	-2.29531	2.35481	0.329693	1
602	2310015D24Rik	4.06245	0	-0.347976	0.548429	0.525758	1
603	2310015K22Rik	0.179419	0	1.12742	2.76391	0.683341	1
604	2310016D03Rik	0.205928	0	-0.315251	2.04126	0.877263	1
605	2310016D23Rik	0	0	NA	NA	NA	NA
606	2310016G11Rik	3.18631	0	0.390541	0.589177	0.507421	1
607	2310020H05Rik	0.020712	0	0	4.60743	1	1
608	2310022A10Rik	471.644	0	-0.0826936	0.0559224	0.139215	1
609	2310022B05Rik	1364.44	0	0.101143	0.0768708	0.188257	1
610	2310026I22Rik	4.40775	0	-0.29886	0.511881	0.559324	1
611	2310030A07Rik	0.222062	0	0.261822	2.02958	0.897355	1
612	2310030G06Rik	34.4038	0	0.131891	0.166696	0.428824	1
613	2310033P09Rik	164.64	0	0.0602375	0.101974	0.554713	1
614	2310034C09Rik	0	0	NA	NA	NA	NA
615	2310034G01Rik	3.6525	0	0.535579	0.439236	0.222715	1
616	2310034O05Rik	1.44253	0	-0.907699	0.687027	0.186436	1
617	2310039H08Rik	33.7876	0	-0.153898	0.179857	0.392183	1
618	2310039L15Rik	0.33534	0	-0.627129	1.84563	0.734013	1
619	2310040G24Rik	7.8794	0	-0.098261	0.335965	0.769924	1
620	2310043L19Rik	0.726576	0	1.02954	1.06553	0.333932	1
621	2310043M15Rik	1.06503	0	-0.321858	0.762207	0.672827	1
622	2310043O21Rik	0.12029	0	-0.0267283	3.73401	0.994289	1
623	2310047D07Rik	19.2866	0	0.121878	0.205013	0.552184	1
624	2310047K21Rik	87.5203	0	0.0365867	0.126088	0.771688	1
625	2310050C09Rik	0	0	NA	NA	NA	NA
626	2310057J18Rik	0.0999283	0	-0.315266	3.90146	0.935595	1
627	2310057M21Rik	247.532	0	-0.0195107	0.062964	0.756659	1
628	2310057N15Rik	0	0	NA	NA	NA	NA
629	2310061I04Rik	2664.77	0	-0.176282	0.089167	0.0480434	1
630	2310061N02Rik	0	0	NA	NA	NA	NA
631	2310065F04Rik	1.72808	0	-0.93918	0.841319	0.264286	1
632	2310067E19Rik	28.4729	0	-0.139825	0.218343	0.521918	1
633	2310068J16Rik	9.47896	0	-0.0470838	0.303124	0.876563	1
634	2310069B03Rik	0.895271	0	0.0218395	1.32252	0.986825	1
635	2310069G16Rik	50.4123	0	0.209644	0.154743	0.175485	1
636	2310075C17Rik	2.80976	0	-0.557564	0.583253	0.339095	1
637	2310075K07Rik	19.3853	0	-0.151534	0.226175	0.502869	1
638	2310079G19Rik	0	0	NA	NA	NA	NA
639	2310081J21Rik	0.452041	0	-0.315253	2.20056	0.886084	1
640	2400006E01Rik	0.877136	0	0.0869933	0.886541	0.921832	1
641	2410002F23Rik	995.776	0	0.0116677	0.0556961	0.834067	1
642	2410003I16Rik	3.36135	0	-0.162909	0.576023	0.777318	1
643	2410003L11Rik	0.864728	0	0.241508	1.0674	0.821	1
644	2410004B18Rik	130.697	0	0.0314154	0.0851732	0.712246	1
645	2410004I01Rik	5.46331	0	-0.0556359	0.456251	0.902945	1
646	2410004P03Rik	32.0173	0	0.200493	0.231423	0.386301	1
647	2410006H16Rik	182.449	0	-0.130703	0.121819	0.283302	1
648	2410012E07Rik	0.0411087	0	-0.0267283	4.60743	0.995371	1
649	2410017I17Rik	0.179025	0	0.838889	2.76521	0.761606	1
650	2410018L13Rik	11.836	0	0.161903	0.320867	0.613854	1
651	2410021H03Rik	0.201694	0	0.550359	2.236	0.805577	1
652	2410022M11Rik	41.7001	0	0.180249	0.188259	0.338339	1
653	2410080I02Rik	25.806	0	-0.275295	0.156364	0.078306	1
654	2410124H12Rik	0.30353	0	-0.0267147	2.01968	0.989447	1
655	2410137M14Rik	19.5017	0	-0.558609	0.462207	0.226828	1
656	2410141K09Rik	0.0607103	0	0.550327	4.60743	0.904924	1
657	2500002B13Rik	10.0629	0	0.529337	0.303484	0.0811235	1
658	2500004C02Rik	62.5311	0	0.100276	0.127061	0.429996	1
659	2510002D24Rik	291.142	0	0.0386535	0.0916629	0.67325	1
660	2510003B16Rik	3.63764	0	0.673156	0.518312	0.194031	1
661	2510009E07Rik	1061.69	0	0.093442	0.0522527	0.0737322	1
662	2510039O18Rik	787.423	0	0.0183181	0.0636261	0.773422	1
663	2600006K01Rik	3.16179	0	-0.470096	0.491461	0.338806	1
664	2600014E21Rik	58.6667	0	0.243932	0.185865	0.189379	1
665	2610001J05Rik	227.552	0	0.0145847	0.0616881	0.813102	1
666	2610002M06Rik	762.808	0	0.0472006	0.0635616	0.457726	1
667	2610005L07Rik	964.023	0	-0.0418807	0.0983717	0.670298	1
668	2610008E11Rik	312.744	0	-0.057821	0.0755978	0.444361	1
669	2610016A17Rik	0.403564	0	-1.13854	1.36249	0.403364	1
670	2610017A05Rik	3.11586	0	-0.140741	0.723802	0.845826	1
671	2610020C07Rik	8.963	0	-0.293739	0.319968	0.358605	1
672	2610024D14Rik	0.121947	0	-0.0267243	3.30379	0.993546	1
673	2610027F03Rik	1.89086	0	0.0810198	0.824172	0.921691	1
674	2610027K06Rik	0.877448	0	-0.128741	0.884249	0.884242	1
675	2610028E06Rik	6.76763	0	0.0500489	0.463196	0.913955	1
676	2610028H24Rik	2.3827	0	-0.753885	0.758002	0.319946	1
677	2610035D17Rik	109.521	0	0.173389	0.107636	0.107203	1
678	2610035F20Rik	3.79446	0	-0.211584	0.47889	0.658619	1
679	2610037D02Rik	1.44492	0	0.978227	0.872107	0.261997	1
680	2610042L04Rik	34.458	0	-0.140043	0.230656	0.543753	1
681	2610044O15Rik8	109.583	0	-0.0439779	0.101351	0.664349	1
682	2610203C22Rik	2.21178	0	-1.29138	0.655806	0.0489366	1
683	2610206C17Rik	0.745239	0	1.5342	1.12528	0.172758	1
684	2610300M13Rik	1.39708	0	-1.14188	1.06072	0.281696	1
685	2610301B20Rik	395.532	0	-0.0561972	0.0528524	0.287653	1
686	2610306M01Rik	40.1818	0	0.0413132	0.167502	0.805185	1
687	2610307P16Rik	2.07585	0	0.0353212	0.652589	0.956836	1
688	2610316D01Rik	40.9148	0	0.0391423	0.14754	0.790778	1
689	2610318M16Rik	2.49582	0	-0.156942	0.743627	0.832849	1
690	2610318N02Rik	17.6138	0	-0.238191	0.246696	0.334281	1
691	2610507B11Rik	3705.67	0	0.00896065	0.0449862	0.842117	1
692	2610507I01Rik	190.153	0	0.0253794	0.43584	0.953565	1
693	2610524H06Rik	216.012	0	0.135982	0.0885923	0.124803	1
694	2610528A11Rik	7.35496	0	0.0839457	0.340182	0.805089	1
695	2610528J11Rik	0.917482	0	-0.675073	1.23102	0.583427	1
696	2700003A03Rik	3.40304	0	0.786284	0.474399	0.097432	1
697	2700012I20Rik	2.4687	0	0.394559	0.622405	0.526129	1
698	2700038G22Rik	24.9033	0	-0.0704191	0.210626	0.738129	1
699	2700046A07Rik	5.75507	0	0.137948	0.474662	0.77134	1
700	2700046G09Rik	46.0854	0	0.165216	0.159333	0.299771	1
701	2700049A03Rik	134.812	0	-0.0539749	0.083508	0.518057	1
702	2700054A10Rik	156.664	0	-0.0610927	0.0943816	0.517441	1
703	2700062C07Rik	168.617	0	0.03509	0.0837566	0.675251	1
704	2700069I18Rik	5.19954	0	-0.818623	0.357427	0.0220028	1
705	2700070H01Rik	7.54275	0	-0.228185	0.301784	0.449578	1
706	2700081O15Rik	679.272	0	-0.0220926	0.0482529	0.647061	1
707	2700089I24Rik	0.359164	0	0.181464	2.00406	0.927852	1
708	2700097O09Rik	36.6155	0	0.0270642	0.158786	0.864661	1
709	2700099C18Rik	3.1904	0	-0.150739	0.473823	0.750384	1
710	2810001G20Rik	69.311	0	0.165433	0.122034	0.175218	1
711	2810002D19Rik	25.6389	0	0.0775838	0.190737	0.684185	1
712	2810004N23Rik	143.529	0	-0.133732	0.0807198	0.0975704	1
713	2810006K23Rik	172.04	0	0.00898239	0.0910836	0.921442	1
714	2810013P06Rik	158.931	0	0.0865625	0.0867027	0.318093	1
715	2810021J22Rik	162.775	0	0.0229103	0.0863828	0.790841	1
[truncated: 44,537 more rows]

## Sheet: TDP15 vs TDP-PBS
	EnsemblName	baseMean	sig	LFC	LFCse	pvalue	padj
[truncated: 45,252 more rows]
