# Supplementary material for: Targeting the glycine-rich domain of TDP-43 with antibodies prevents its aggregation in vitro and reduces neurofilament levels in vivo
Source: Acta Neuropathol Commun. 2023 Jul 11;11:112. doi: 10.1186/s40478-023-01592-z (PMC10334564; doi:10.1186/s40478-023-01592-z)
Supplement: Supplementary file 3 — Additional file 3: Table S2. Full Gene Ontology enrichment analysis for differentially expressed genes from TargetALS patients in spinal cord and genes expressed in rNLS8 mice, each both compared to non-diseased controls. Selected data are shown in Fig. 6C. [file 40478_2023_1592_MOESM3_ESM.xlsx]

## Sheet: Legend
Supplemental Table S2
Full Gene Ontology enrichment analysis for differentially expressed genes from rNLS8 mice and ALS spinal cord (TargetALS dataset), each both compared to non-diseased controls. Cutoff |LFC|>1. Selected data is shown in Fig. 6C.

## Sheet: TableS2_GO-analysis
Cluster	ID	Description	Gene Ratio - proportion of genes enriched for given GO term out of all genes enriched for any given GO term	Bg Ratio - proportion of genes in given GO term out of all genes	pvalue	p.adjust	qvalue	geneID	Count
ALSdown	GO:0021520	spinal cord motor neuron cell fate specification	4/66	10/29008	5.07874e-09	6.77504e-06	4.97717e-06	Isl1/Isl2/Lhx3/Mnx1	4
ALSdown	GO:0048665	neuron fate specification	4/66	32/29008	8.37558e-07	0.000558651	0.000410404	Isl1/Isl2/Lhx3/Mnx1	4
ALSdown	GO:0021522	spinal cord motor neuron differentiation	4/66	41/29008	2.32271e-06	0.00103283	0.000758753	Isl1/Isl2/Lhx3/Mnx1	4
ALSdown	GO:0021517	ventral spinal cord development	4/66	57/29008	8.81562e-06	0.00294001	0.00215983	Isl1/Isl2/Lhx3/Mnx1	4
ALSdown	GO:0021515	cell differentiation in spinal cord	4/66	61/29008	1.15672e-05	0.00308613	0.00226717	Isl1/Isl2/Lhx3/Mnx1	4
ALSdown	GO:0048663	neuron fate commitment	4/66	75/29008	2.6305e-05	0.00584847	0.00429648	Isl1/Isl2/Lhx3/Mnx1	4
ALSdown	GO:0045165	cell fate commitment	6/66	288/29008	5.01146e-05	0.00863506	0.0063436	Gata1/Isl1/Isl2/Lhx3/Mnx1/Nkx2-5	6
ALSdown	GO:0030099	myeloid cell differentiation	7/66	426/29008	5.17845e-05	0.00863506	0.0063436	Csf3/Gata1/Klf1/Pla2g3/Prtn3/Rhd/Trim10	7
ALSdown	GO:0033005	positive regulation of mast cell activation	3/66	37/29008	8.27006e-05	0.0110631	0.0081273	Crlf2/Gata1/Pla2g3	3
ALSdown	GO:0001708	cell fate specification	4/66	102/29008	8.78316e-05	0.0110631	0.0081273	Isl1/Isl2/Lhx3/Mnx1	4
ALSdown	GO:0021510	spinal cord development	4/66	103/29008	9.12248e-05	0.0110631	0.0081273	Isl1/Isl2/Lhx3/Mnx1	4
ALSdown	GO:0007409	axonogenesis	7/66	487/29008	0.000119275	0.0132157	0.0097087	Chodl/Isl1/Isl2/Lhx3/Mbp/Mnx1/Nefh	7
ALSdown	GO:0050727	regulation of inflammatory response	6/66	342/29008	0.000128789	0.0132157	0.0097087	C2cd4b/Ido1/Isl1/Krt1/Pla2g3/Ptgs2	6
ALSdown	GO:0001819	positive regulation of cytokine production	7/66	500/29008	0.000140305	0.0132583	0.00973997	Crlf2/Elane/Ido1/Isl1/Mbp/Pla2g3/Ptgs2	7
ALSdown	GO:0048821	erythrocyte development	3/66	45/29008	0.000149081	0.0132583	0.00973997	Gata1/Klf1/Rhd	3
ALSdown	GO:0060926	cardiac pacemaker cell development	2/66	10/29008	0.000226745	0.0163827	0.0120352	Isl1/Nkx2-5	2
ALSdown	GO:0098700	neurotransmitter loading into synaptic vesicle	2/66	10/29008	0.000226745	0.0163827	0.0120352	Slc10a4/Slc18a3	2
ALSdown	GO:0045104	intermediate filament cytoskeleton organization	3/66	53/29008	0.000242938	0.0163827	0.0120352	Krt71/Nefh/Prph	3
ALSdown	GO:0050729	positive regulation of inflammatory response	4/66	134/29008	0.000251322	0.0163827	0.0120352	C2cd4b/Ido1/Pla2g3/Ptgs2	4
ALSdown	GO:0045103	intermediate filament-based process	3/66	54/29008	0.000256811	0.0163827	0.0120352	Krt71/Nefh/Prph	3
ALSdown	GO:0060920	cardiac pacemaker cell differentiation	2/66	11/29008	0.000276726	0.0163827	0.0120352	Isl1/Nkx2-5	2
ALSdown	GO:2001280	positive regulation of unsaturated fatty acid biosynthetic process	2/66	11/29008	0.000276726	0.0163827	0.0120352	Pla2g3/Ptgs2	2
ALSdown	GO:0035270	endocrine system development	4/66	141/29008	0.000305139	0.0163827	0.0120352	Isl1/Lhx3/Mnx1/Nkx2-5	4
ALSdown	GO:0030218	erythrocyte differentiation	4/66	143/29008	0.000321922	0.0163827	0.0120352	Gata1/Klf1/Rhd/Trim10	4
ALSdown	GO:0031392	regulation of prostaglandin biosynthetic process	2/66	12/29008	0.000331583	0.0163827	0.0120352	Pla2g3/Ptgs2	2
ALSdown	GO:0048934	peripheral nervous system neuron differentiation	2/66	12/29008	0.000331583	0.0163827	0.0120352	Isl1/Nefh	2
ALSdown	GO:0048935	peripheral nervous system neuron development	2/66	12/29008	0.000331583	0.0163827	0.0120352	Isl1/Nefh	2
ALSdown	GO:0033003	regulation of mast cell activation	3/66	60/29008	0.000350867	0.0167163	0.0122803	Crlf2/Gata1/Pla2g3	3
ALSdown	GO:1903238	positive regulation of leukocyte tethering or rolling	2/66	13/29008	0.000391295	0.0179996	0.0132231	Elane/Sele	2
ALSdown	GO:0034101	erythrocyte homeostasis	4/66	155/29008	0.000436822	0.019424	0.0142695	Gata1/Klf1/Rhd/Trim10	4
ALSdown	GO:2001279	regulation of unsaturated fatty acid biosynthetic process	2/66	14/29008	0.000455841	0.0196159	0.0144105	Pla2g3/Ptgs2	2
ALSdown	GO:0060911	cardiac cell fate commitment	2/66	15/29008	0.000525198	0.0218942	0.0160842	Isl1/Nkx2-5	2
ALSdown	GO:0043588	skin development	5/66	294/29008	0.000557431	0.0225337	0.016554	Krt1/Krt71/Prss8/Ptgs2/Tcf15	5
ALSdown	GO:0060413	atrial septum morphogenesis	2/66	17/29008	0.000678261	0.0266118	0.0195499	Isl1/Nkx2-5	2
ALSdown	GO:0007422	peripheral nervous system development	3/66	76/29008	0.000702344	0.0267693	0.0196656	Hapln2/Isl1/Nefh	3
ALSdown	GO:0035633	maintenance of blood-brain barrier	2/66	18/29008	0.000761924	0.0282335	0.0207413	Mbp/Ptgs2	2
ALSdown	GO:0045123	cellular extravasation	3/66	80/29008	0.00081553	0.029085	0.0213668	Elane/Prtn3/Sele	3
ALSdown	GO:0010002	cardioblast differentiation	2/66	19/29008	0.000850312	0.029085	0.0213668	Isl1/Nkx2-5	2
ALSdown	GO:1903236	regulation of leukocyte tethering or rolling	2/66	19/29008	0.000850312	0.029085	0.0213668	Elane/Sele	2
ALSdown	GO:0003161	cardiac conduction system development	2/66	20/29008	0.000943406	0.0306952	0.0225497	Isl1/Nkx2-5	2
ALSdown	GO:0003215	cardiac right ventricle morphogenesis	2/66	20/29008	0.000943406	0.0306952	0.0225497	Isl1/Nkx2-5	2
ALSdown	GO:0061515	myeloid cell development	3/66	87/29008	0.00104026	0.0318443	0.0233939	Gata1/Klf1/Rhd	3
ALSdown	GO:0031290	retinal ganglion cell axon guidance	2/66	21/29008	0.00104118	0.0318443	0.0233939	Isl1/Isl2	2
ALSdown	GO:0002262	myeloid cell homeostasis	4/66	196/29008	0.00105034	0.0318443	0.0233939	Gata1/Klf1/Rhd/Trim10	4
ALSdown	GO:0021953	central nervous system neuron differentiation	4/66	207/29008	0.00128469	0.0370906	0.027248	Isl1/Isl2/Lhx3/Mnx1	4
ALSdown	GO:0048644	muscle organ morphogenesis	3/66	94/29008	0.00130072	0.0370906	0.027248	Isl1/Nkx2-5/Tcf15	3
ALSdown	GO:0045576	mast cell activation	3/66	95/29008	0.00134096	0.0370906	0.027248	Crlf2/Gata1/Pla2g3	3
ALSdown	GO:0003283	atrial septum development	2/66	24/29008	0.0013624	0.0370906	0.027248	Isl1/Nkx2-5	2
ALSdown	GO:2000738	positive regulation of stem cell differentiation	2/66	24/29008	0.0013624	0.0370906	0.027248	Nkx2-5/Tcf15	2
ALSdown	GO:0048872	homeostasis of number of cells	5/66	363/29008	0.00142782	0.0372186	0.027342	Gata1/Klf1/Rhd/Spta1/Trim10	5
ALSdown	GO:0033008	positive regulation of mast cell activation involved in immune response	2/66	25/29008	0.0014787	0.0372186	0.027342	Gata1/Pla2g3	2
ALSdown	GO:0043306	positive regulation of mast cell degranulation	2/66	25/29008	0.0014787	0.0372186	0.027342	Gata1/Pla2g3	2
ALSdown	GO:1904996	positive regulation of leukocyte adhesion to vascular endothelial cell	2/66	25/29008	0.0014787	0.0372186	0.027342	Elane/Sele	2
ALSdown	GO:0010575	positive regulation of vascular endothelial growth factor production	2/66	26/29008	0.00159958	0.0395155	0.0290293	Isl1/Ptgs2	2
ALSdown	GO:0003002	regionalization	5/66	379/29008	0.00172491	0.0410922	0.0301877	Isl1/Lhx3/Mnx1/Nkx2-5/Tcf15	5
ALSdown	GO:0045723	positive regulation of fatty acid biosynthetic process	2/66	27/29008	0.00172501	0.0410922	0.0301877	Pla2g3/Ptgs2	2
ALSdown	GO:0048661	positive regulation of smooth muscle cell proliferation	3/66	105/29008	0.00178698	0.0418215	0.0307234	Elane/Ptgs2/Retn	3
ALSdown	GO:0032496	response to lipopolysaccharide	5/66	388/29008	0.00191076	0.0439236	0.0322677	Cxcl11/Elane/Gata1/Ido1/Ptgs2	5
ALSdown	GO:0003148	outflow tract septum morphogenesis	2/66	29/29008	0.00198947	0.0439236	0.0322677	Isl1/Nkx2-5	2
ALSdown	GO:0002526	acute inflammatory response	3/66	110/29008	0.00204076	0.0439236	0.0322677	C2cd4b/Elane/Ptgs2	3
ALSdown	GO:0001516	prostaglandin biosynthetic process	2/66	30/29008	0.00212845	0.0439236	0.0322677	Pla2g3/Ptgs2	2
ALSdown	GO:0046457	prostanoid biosynthetic process	2/66	30/29008	0.00212845	0.0439236	0.0322677	Pla2g3/Ptgs2	2
ALSdown	GO:0002573	myeloid leukocyte differentiation	4/66	238/29008	0.00213832	0.0439236	0.0322677	Csf3/Gata1/Pla2g3/Prtn3	4
ALSdown	GO:0045639	positive regulation of myeloid cell differentiation	3/66	112/29008	0.00214823	0.0439236	0.0322677	Csf3/Gata1/Pla2g3	3
ALSdown	GO:0045664	regulation of neuron differentiation	4/66	241/29008	0.00223751	0.0439236	0.0322677	Isl1/Isl2/Mir212/Nkx2-5	4
ALSdown	GO:0015721	bile acid and bile salt transport	2/66	31/29008	0.00227191	0.0439236	0.0322677	Mip/Slc10a4	2
ALSdown	GO:0035162	embryonic hemopoiesis	2/66	31/29008	0.00227191	0.0439236	0.0322677	Gata1/Klf1	2
ALSdown	GO:0045109	intermediate filament organization	2/66	31/29008	0.00227191	0.0439236	0.0322677	Krt71/Nefh	2
ALSdown	GO:0060037	pharyngeal system development	2/66	31/29008	0.00227191	0.0439236	0.0322677	Isl1/Nkx2-5	2
ALSdown	GO:0001942	hair follicle development	3/66	115/29008	0.00231592	0.0441347	0.0324228	Krt71/Prss8/Ptgs2	3
ALSdown	GO:0002237	response to molecule of bacterial origin	5/66	409/29008	0.00240107	0.044562	0.0327367	Cxcl11/Elane/Gata1/Ido1/Ptgs2	5
ALSdown	GO:0010574	regulation of vascular endothelial growth factor production	2/66	32/29008	0.00241982	0.044562	0.0327367	Isl1/Ptgs2	2
ALSdown	GO:0022404	molting cycle process	3/66	119/29008	0.00255183	0.044562	0.0327367	Krt71/Prss8/Ptgs2	3
ALSdown	GO:0022405	hair cycle process	3/66	119/29008	0.00255183	0.044562	0.0327367	Krt71/Prss8/Ptgs2	3
ALSdown	GO:0098773	skin epidermis development	3/66	119/29008	0.00255183	0.044562	0.0327367	Krt71/Prss8/Ptgs2	3
ALSdown	GO:0002675	positive regulation of acute inflammatory response	2/66	33/29008	0.00257217	0.044562	0.0327367	C2cd4b/Ptgs2	2
ALSdown	GO:1904994	regulation of leukocyte adhesion to vascular endothelial cell	2/66	33/29008	0.00257217	0.044562	0.0327367	Elane/Sele	2
ALSdown	GO:0015718	monocarboxylic acid transport	3/66	121/29008	0.00267515	0.0457337	0.0335975	Mip/Pla2g3/Slc10a4	3
ALSdown	GO:0007411	axon guidance	4/66	255/29008	0.00274265	0.0457337	0.0335975	Isl1/Isl2/Lhx3/Mnx1	4
ALSdown	GO:0033002	muscle cell proliferation	4/66	255/29008	0.00274265	0.0457337	0.0335975	Elane/Nkx2-5/Ptgs2/Retn	4
ALSdown	GO:0097485	neuron projection guidance	4/66	256/29008	0.00278148	0.0458085	0.0336524	Isl1/Isl2/Lhx3/Mnx1	4
ALSdown	GO:0003209	cardiac atrium morphogenesis	2/66	35/29008	0.00289008	0.0470167	0.03454	Isl1/Nkx2-5	2
ALSdown	GO:0008045	motor neuron axon guidance	2/66	36/29008	0.00305561	0.0479551	0.0352294	Lhx3/Mnx1	2
ALSdown	GO:0010573	vascular endothelial growth factor production	2/66	36/29008	0.00305561	0.0479551	0.0352294	Isl1/Ptgs2	2
ALSdown	GO:0050901	leukocyte tethering or rolling	2/66	36/29008	0.00305561	0.0479551	0.0352294	Elane/Sele	2
ALSdown	GO:0007631	feeding behavior	3/66	128/29008	0.00313554	0.0486374	0.0357306	Prlhr/Retn/Tcf15	3
ALSup	GO:0050727	regulation of inflammatory response	16/126	342/29008	2.17121e-12	5.14794e-09	3.74362e-09	Acp5/Adora3/Alox5ap/Apoe/Ccr7/Ctsc/Fcer1g/Fcgr2b/Ffar4/Fut7/Hgf/Il2ra/Pbk/Slamf8/Sucnr1/Trem2	16
ALSup	GO:0002697	regulation of immune effector process	15/126	424/29008	5.45673e-10	6.46895e-07	4.70428e-07	Adora3/C6/Ccr7/Cd37/Clnk/Crtam/Fcer1g/Fcgr2b/Fut7/Il18/Itgb2/Laptm5/Slamf8/Trem2/Vsig4	15
ALSup	GO:0001819	positive regulation of cytokine production	15/126	500/29008	5.10645e-09	3.31784e-06	2.41276e-06	Camp/Ccr7/Clnk/Crtam/Ereg/Fcer1g/Hgf/Hpse/Il18/Laptm5/Ly96/Postn/Tlr8/Tnfsf15/Trem2	15
ALSup	GO:0032103	positive regulation of response to external stimulus	14/126	427/29008	5.59736e-09	3.31784e-06	2.41276e-06	Adora3/Alox5ap/Ccr7/Clnk/Crtam/Ctsc/Ereg/Fcer1g/Ly86/Ly96/Pla2g7/Sucnr1/Tlr8/Trem2	14
ALSup	GO:0050728	negative regulation of inflammatory response	9/126	143/29008	1.34688e-08	6.3869e-06	4.6446e-06	Acp5/Apoe/Fcgr2b/Ffar4/Hgf/Il2ra/Pbk/Slamf8/Trem2	9
ALSup	GO:0032102	negative regulation of response to external stimulus	13/126	398/29008	2.11647e-08	8.36358e-06	6.08206e-06	Acp5/Apoe/Fcgr2b/Ffar4/Hgf/Il2ra/Ltf/Pbk/Plau/Slamf8/Tpsab1/Trem2/Vsig4	13
ALSup	GO:0002831	regulation of response to biotic stimulus	12/126	337/29008	2.96306e-08	9.71155e-06	7.06232e-06	Apoe/Cd37/Clnk/Crtam/Ereg/Ltf/Ly86/Ly96/Slamf8/Tlr8/Trem2/Vsig4	12
ALSup	GO:0031349	positive regulation of defense response	11/126	273/29008	3.27678e-08	9.71155e-06	7.06232e-06	Adora3/Alox5ap/Ccr7/Clnk/Crtam/Ctsc/Ereg/Fcer1g/Sucnr1/Tlr8/Trem2	11
ALSup	GO:0050866	negative regulation of cell activation	10/126	223/29008	5.21687e-08	1.37436e-05	9.99443e-06	Apoe/Btk/Cd37/Clnk/Crtam/Fcgr2b/Il2ra/Laptm5/Trem2/Vsig4	10
ALSup	GO:0002920	regulation of humoral immune response	6/126	48/29008	6.29539e-08	1.49264e-05	1.08546e-05	C6/Ccr7/Cd37/Fcgr2b/Trem2/Vsig4	6
ALSup	GO:0002699	positive regulation of immune effector process	11/126	296/29008	7.45447e-08	1.60678e-05	1.16846e-05	Adora3/C6/Ccr7/Cd37/Clnk/Crtam/Fcer1g/Il18/Itgb2/Laptm5/Trem2	11
ALSup	GO:0031348	negative regulation of defense response	10/126	236/29008	8.86915e-08	1.7524e-05	1.27436e-05	Acp5/Apoe/Fcgr2b/Ffar4/Hgf/Il2ra/Pbk/Slamf8/Trem2/Vsig4	10
ALSup	GO:0002883	regulation of hypersensitivity	4/126	16/29008	5.93119e-07	0.000106929	7.77598e-05	Ccr7/Fcer1g/Fcgr2b/Fut7	4
ALSup	GO:0001818	negative regulation of cytokine production	10/126	292/29008	6.31383e-07	0.000106929	7.77598e-05	Acp5/Btk/Ccr7/Fcgr2b/Ffar4/Hgf/Laptm5/Tlr8/Trem2/Vsig4	10
ALSup	GO:0002861	regulation of inflammatory response to antigenic stimulus	5/126	39/29008	7.30133e-07	0.000110382	8.02705e-05	Ccr7/Fcer1g/Fcgr2b/Fut7/Trem2	5
ALSup	GO:0050900	leukocyte migration	11/126	373/29008	7.44879e-07	0.000110382	8.02705e-05	Adora3/Ccr7/Crtam/Fcer1g/Fut7/Itga4/Itgb2/Jaml/Pla2g7/Slamf8/Trem2	11
ALSup	GO:0002683	negative regulation of immune system process	12/126	460/29008	8.34972e-07	0.000114163	8.30204e-05	Btk/Cd37/Clnk/Crtam/Fcer1g/Fcgr2b/Il2ra/Laptm5/Mafb/Slamf8/Trem2/Vsig4	12
ALSup	GO:0002437	inflammatory response to antigenic stimulus	6/126	74/29008	8.66696e-07	0.000114163	8.30204e-05	Ccr7/Fcer1g/Fcgr2b/Fut7/Il2ra/Trem2	6
ALSup	GO:0002524	hypersensitivity	4/126	18/29008	9.90531e-07	0.000121373	8.82635e-05	Ccr7/Fcer1g/Fcgr2b/Fut7	4
ALSup	GO:0019932	second-messenger-mediated signaling	10/126	308/29008	1.02381e-06	0.000121373	8.82635e-05	Adora3/Apoe/Ccr7/Ccrl2/Ffar4/Gucy1b2/Gucy2d/Neurod1/Npy2r/Trem2	10
ALSup	GO:0050729	positive regulation of inflammatory response	7/126	134/29008	2.04978e-06	0.00023143	0.000168298	Adora3/Alox5ap/Ccr7/Ctsc/Fcer1g/Sucnr1/Trem2	7
ALSup	GO:0002274	myeloid leukocyte activation	9/126	261/29008	2.21786e-06	0.000239025	0.000173821	Adora3/Cd37/Clnk/Ctsc/Fcer1g/Il18/Itgb2/Sucnr1/Trem2	9
ALSup	GO:0002695	negative regulation of leukocyte activation	8/126	200/29008	2.78125e-06	0.000278451	0.000202492	Btk/Cd37/Clnk/Crtam/Fcgr2b/Il2ra/Laptm5/Vsig4	8
ALSup	GO:0002864	regulation of acute inflammatory response to antigenic stimulus	4/126	23/29008	2.81857e-06	0.000278451	0.000202492	Ccr7/Fcer1g/Fcgr2b/Fut7	4
ALSup	GO:0050672	negative regulation of lymphocyte proliferation	6/126	92/29008	3.13013e-06	0.000287286	0.000208917	Btk/Crtam/Fcgr2b/Il2ra/Laptm5/Vsig4	6
ALSup	GO:0050798	activated T cell proliferation	5/126	52/29008	3.15033e-06	0.000287286	0.000208917	Crtam/Il18/Il2ra/Itgb2/Laptm5	5
ALSup	GO:0032945	negative regulation of mononuclear cell proliferation	6/126	93/29008	3.33419e-06	0.000292791	0.00021292	Btk/Crtam/Fcgr2b/Il2ra/Laptm5/Vsig4	6
ALSup	GO:0002673	regulation of acute inflammatory response	5/126	53/29008	3.46644e-06	0.000293533	0.00021346	Alox5ap/Ccr7/Fcer1g/Fcgr2b/Fut7	5
ALSup	GO:0070661	leukocyte proliferation	10/126	358/29008	3.92212e-06	0.000320667	0.000233192	Btk/Ccr7/Crtam/Fcgr2b/Il18/Il2ra/Itgb2/Laptm5/Trem2/Vsig4	10
ALSup	GO:0070664	negative regulation of leukocyte proliferation	6/126	98/29008	4.52359e-06	0.000357514	0.000259987	Btk/Crtam/Fcgr2b/Il2ra/Laptm5/Vsig4	6
ALSup	GO:0032611	interleukin-1 beta production	6/126	99/29008	4.79843e-06	0.000367002	0.000266887	Acp5/Ccr7/Ffar4/Sucnr1/Tlr8/Trem2	6
ALSup	GO:0045088	regulation of innate immune response	8/126	217/29008	5.08045e-06	0.00037643	0.000273743	Apoe/Clnk/Crtam/Ereg/Slamf8/Tlr8/Trem2/Vsig4	8
ALSup	GO:0002703	regulation of leukocyte mediated immunity	9/126	297/29008	6.33364e-06	0.000455063	0.000330925	Adora3/Clnk/Crtam/Fcer1g/Fcgr2b/Fut7/Il18/Itgb2/Trem2	9
ALSup	GO:0097529	myeloid leukocyte migration	8/126	226/29008	6.84332e-06	0.000473491	0.000344327	Ccr7/Fcer1g/Fut7/Itgb2/Jaml/Pla2g7/Slamf8/Trem2	8
ALSup	GO:0031663	lipopolysaccharide-mediated signaling pathway	5/126	61/29008	6.98954e-06	0.000473491	0.000344327	Il18/Ltf/Ly86/Ly96/Trem2	5
ALSup	GO:0002526	acute inflammatory response	6/126	110/29008	8.82207e-06	0.000581031	0.000422531	Alox5ap/Ccr7/Cd163/Fcer1g/Fcgr2b/Fut7	6
ALSup	GO:0051250	negative regulation of lymphocyte activation	7/126	168/29008	9.12942e-06	0.000585023	0.000425433	Btk/Clnk/Crtam/Fcgr2b/Il2ra/Laptm5/Vsig4	7
ALSup	GO:1903131	mononuclear cell differentiation	11/126	489/29008	9.94104e-06	0.000620269	0.000451065	Btk/Ccr7/Crtam/Fcer1g/Fut7/Il18/Il2ra/Laptm5/Mafb/Slamf8/Trem2	11
ALSup	GO:0050670	regulation of lymphocyte proliferation	8/126	241/29008	1.09257e-05	0.000663424	0.000482447	Btk/Ccr7/Crtam/Fcgr2b/Il18/Il2ra/Laptm5/Vsig4	8
ALSup	GO:0032635	interleukin-6 production	7/126	174/29008	1.14741e-05	0.000663424	0.000482447	Ereg/Fcer1g/Hgf/Il18/Laptm5/Tlr8/Trem2	7
ALSup	GO:0097006	regulation of plasma lipoprotein particle levels	5/126	68/29008	1.19534e-05	0.000663424	0.000482447	Abca1/Apoc2/Apoe/Pla2g7/Trem2	5
ALSup	GO:0032944	regulation of mononuclear cell proliferation	8/126	245/29008	1.23088e-05	0.000663424	0.000482447	Btk/Ccr7/Crtam/Fcgr2b/Il18/Il2ra/Laptm5/Vsig4	8
ALSup	GO:0002237	response to molecule of bacterial origin	10/126	409/29008	1.25381e-05	0.000663424	0.000482447	Abca1/Acp5/Ccr7/Fcgr2b/Il18/Ltf/Ly86/Ly96/Ncf2/Trem2	10
ALSup	GO:0002438	acute inflammatory response to antigenic stimulus	4/126	33/29008	1.25944e-05	0.000663424	0.000482447	Ccr7/Fcer1g/Fcgr2b/Fut7	4
ALSup	GO:0055094	response to lipoprotein particle	4/126	33/29008	1.25944e-05	0.000663424	0.000482447	Apoe/Fcer1g/Itgb2/Trem2	4
ALSup	GO:0034384	high-density lipoprotein particle clearance	3/126	11/29008	1.28711e-05	0.000663424	0.000482447	Apoc2/Apoe/Trem2	3
ALSup	GO:0002275	myeloid cell activation involved in immune response	6/126	118/29008	1.31939e-05	0.000665592	0.000484024	Adora3/Clnk/Fcer1g/Itgb2/Sucnr1/Trem2	6
ALSup	GO:0006959	humoral immune response	10/126	416/29008	1.45106e-05	0.000688944	0.000501006	C6/Camp/Ccr7/Cd37/Cfi/Fcgr2b/Ltf/Mmp7/Trem2/Vsig4	10
ALSup	GO:0032612	interleukin-1 production	6/126	120/29008	1.45228e-05	0.000688944	0.000501006	Acp5/Ccr7/Ffar4/Sucnr1/Tlr8/Trem2	6
ALSup	GO:0046651	lymphocyte proliferation	9/126	330/29008	1.46841e-05	0.000688944	0.000501006	Btk/Ccr7/Crtam/Fcgr2b/Il18/Il2ra/Itgb2/Laptm5/Vsig4	9
ALSup	GO:0071674	mononuclear cell migration	7/126	181/29008	1.48191e-05	0.000688944	0.000501006	Ccr7/Crtam/Fut7/Itga4/Jaml/Pla2g7/Slamf8	7
ALSup	GO:1903037	regulation of leukocyte cell-cell adhesion	9/126	333/29008	1.57736e-05	0.000696284	0.000506344	Ccr7/Crtam/Fut7/Il18/Il2ra/Itga4/Itgb2/Laptm5/Vsig4	9
ALSup	GO:0032680	regulation of tumor necrosis factor production	7/126	183/29008	1.59106e-05	0.000696284	0.000506344	Acp5/Ccr7/Fcer1g/Il18/Ltf/Ly96/Trem2	7
ALSup	GO:0071402	cellular response to lipoprotein particle stimulus	4/126	35/29008	1.60075e-05	0.000696284	0.000506344	Apoe/Fcer1g/Itgb2/Trem2	4
ALSup	GO:0032943	mononuclear cell proliferation	9/126	334/29008	1.61517e-05	0.000696284	0.000506344	Btk/Ccr7/Crtam/Fcgr2b/Il18/Il2ra/Itgb2/Laptm5/Vsig4	9
ALSup	GO:1903555	regulation of tumor necrosis factor superfamily cytokine production	7/126	186/29008	1.76718e-05	0.000748213	0.000544107	Acp5/Ccr7/Fcer1g/Il18/Ltf/Ly96/Trem2	7
ALSup	GO:0032640	tumor necrosis factor production	7/126	188/29008	1.89332e-05	0.000787553	0.000572715	Acp5/Ccr7/Fcer1g/Il18/Ltf/Ly96/Trem2	7
ALSup	GO:0070663	regulation of leukocyte proliferation	8/126	261/29008	1.94112e-05	0.000793516	0.000577051	Btk/Ccr7/Crtam/Fcgr2b/Il18/Il2ra/Laptm5/Vsig4	8
ALSup	GO:1990266	neutrophil migration	6/126	128/29008	2.09626e-05	0.000828423	0.000602436	Ccr7/Fcer1g/Fut7/Itgb2/Jaml/Slamf8	6
ALSup	GO:0071706	tumor necrosis factor superfamily cytokine production	7/126	191/29008	2.09639e-05	0.000828423	0.000602436	Acp5/Ccr7/Fcer1g/Il18/Ltf/Ly96/Trem2	7
ALSup	GO:0002253	activation of immune response	10/126	439/29008	2.29908e-05	0.000893625	0.000649851	Btk/C6/Ccr7/Cfi/Fcer1g/Fpr3/Klhl6/Laptm5/Trem2/Vsig4	10
ALSup	GO:0030098	lymphocyte differentiation	10/126	441/29008	2.38968e-05	0.000913858	0.000664565	Btk/Ccr7/Crtam/Fcer1g/Fut7/Il18/Il2ra/Laptm5/Mafb/Slamf8	10
ALSup	GO:0015850	organic hydroxy compound transport	8/126	282/29008	3.36956e-05	0.00126813	0.000922197	Abca1/Apoc2/Apoe/Aqp9/Fcer1g/Npy2r/Slc5a3/Trem2	8
ALSup	GO:0071887	leukocyte apoptotic process	6/126	140/29008	3.47565e-05	0.00127832	0.000929603	Birc7/Ccr7/Fcer1g/Fcgr2b/Il18/Il2ra	6
ALSup	GO:0033700	phospholipid efflux	3/126	15/29008	3.50446e-05	0.00127832	0.000929603	Abca1/Apoc2/Apoe	3
ALSup	GO:0007159	leukocyte cell-cell adhesion	9/126	373/29008	3.83224e-05	0.0013767	0.00100115	Ccr7/Crtam/Fut7/Il18/Il2ra/Itga4/Itgb2/Laptm5/Vsig4	9
ALSup	GO:0046006	regulation of activated T cell proliferation	4/126	44/29008	4.02665e-05	0.00142495	0.00103624	Crtam/Il18/Il2ra/Laptm5	4
ALSup	GO:0042554	superoxide anion generation	4/126	45/29008	4.40468e-05	0.00153581	0.00111685	Acp5/Il18/Itgb2/Ncf2	4
ALSup	GO:0002449	lymphocyte mediated immunity	10/126	477/29008	4.63083e-05	0.00159126	0.00115718	Btk/Cfi/Clnk/Crtam/Ctsc/Fcer1g/Fcgr2b/Fut7/Il18/Trem2	10
ALSup	GO:0002460	adaptive immune response based on somatic recombination of immune receptors built from immunoglobulin superfamily domains	10/126	480/29008	4.87987e-05	0.00165288	0.00120199	Btk/Ccr7/Cfi/Ctsc/Fcer1g/Fcgr2b/Fut7/Il18/Klhl6/Trem2	10
ALSup	GO:0032496	response to lipopolysaccharide	9/126	388/29008	5.19514e-05	0.00173488	0.00126162	Abca1/Acp5/Ccr7/Il18/Ltf/Ly86/Ly96/Ncf2/Trem2	9
ALSup	GO:0042098	T cell proliferation	7/126	221/29008	5.30924e-05	0.00174836	0.00127142	Ccr7/Crtam/Il18/Il2ra/Itgb2/Laptm5/Vsig4	7
ALSup	GO:0032651	regulation of interleukin-1 beta production	5/126	93/29008	5.46525e-05	0.00177508	0.00129086	Acp5/Ccr7/Ffar4/Tlr8/Trem2	5
ALSup	GO:0002685	regulation of leukocyte migration	7/126	223/29008	5.61947e-05	0.00180051	0.00130934	Adora3/Ccr7/Fut7/Itga4/Pla2g7/Slamf8/Trem2	7
ALSup	GO:0002532	production of molecular mediator involved in inflammatory response	5/126	94/29008	5.75235e-05	0.00181851	0.00132244	Adora3/Alox5ap/Fcer1g/Slamf8/Trem2	5
ALSup	GO:0002706	regulation of lymphocyte mediated immunity	7/126	225/29008	5.94438e-05	0.00185449	0.0013486	Clnk/Crtam/Fcer1g/Fcgr2b/Fut7/Il18/Trem2	7
ALSup	GO:0019935	cyclic-nucleotide-mediated signaling	5/126	95/29008	6.05096e-05	0.00186322	0.00135495	Apoe/Ffar4/Gucy1b2/Gucy2d/Npy2r	5
ALSup	GO:0097530	granulocyte migration	6/126	157/29008	6.58843e-05	0.00200271	0.00145639	Ccr7/Fcer1g/Fut7/Itgb2/Jaml/Slamf8	6
ALSup	GO:0060326	cell chemotaxis	8/126	312/29008	6.8563e-05	0.00205776	0.00149642	Ccr7/Ccrl2/Fcer1g/Hgf/Itgb2/Jaml/Pla2g7/Slamf8	8
ALSup	GO:0032695	negative regulation of interleukin-12 production	3/126	20/29008	8.64201e-05	0.00252965	0.00183959	Acp5/Ccr7/Tlr8	3
ALSup	GO:0033033	negative regulation of myeloid cell apoptotic process	3/126	20/29008	8.64201e-05	0.00252965	0.00183959	Fcer1g/Fcgr2b/Il18	3
ALSup	GO:0014066	regulation of phosphatidylinositol 3-kinase signaling	5/126	103/29008	8.89279e-05	0.00253049	0.00184019	Adora3/Cep55/Hgf/Il18/Trem2	5
ALSup	GO:0002366	leukocyte activation involved in immune response	8/126	324/29008	8.9107e-05	0.00253049	0.00184019	Adora3/Ccr7/Clnk/Fcer1g/Il18/Itgb2/Sucnr1/Trem2	8
ALSup	GO:0032675	regulation of interleukin-6 production	6/126	166/29008	8.96505e-05	0.00253049	0.00184019	Ereg/Fcer1g/Hgf/Laptm5/Tlr8/Trem2	6
ALSup	GO:0002263	cell activation involved in immune response	8/126	328/29008	9.69958e-05	0.00270561	0.00196754	Adora3/Ccr7/Clnk/Fcer1g/Il18/Itgb2/Sucnr1/Trem2	8
ALSup	GO:0002922	positive regulation of humoral immune response	3/126	21/29008	0.000100504	0.00277087	0.002015	C6/Ccr7/Trem2	3
ALSup	GO:0002833	positive regulation of response to biotic stimulus	6/126	173/29008	0.000112484	0.0030655	0.00222926	Clnk/Crtam/Ereg/Ly86/Ly96/Tlr8	6
ALSup	GO:0002700	regulation of production of molecular mediator of immune response	6/126	177/29008	0.000127468	0.00343439	0.00249752	Cd37/Clnk/Fcer1g/Fcgr2b/Il18/Laptm5	6
ALSup	GO:0042886	amide transport	8/126	343/29008	0.00013192	0.00348023	0.00253085	Abca1/Aqp9/Ffar4/Ildr1/Mmp7/Neurod1/Npy2r/Slc15a1	8
ALSup	GO:2000106	regulation of leukocyte apoptotic process	5/126	112/29008	0.000132105	0.00348023	0.00253085	Birc7/Ccr7/Fcer1g/Fcgr2b/Il18	5
ALSup	GO:0032652	regulation of interleukin-1 production	5/126	114/29008	0.000143566	0.0037406	0.0027202	Acp5/Ccr7/Ffar4/Tlr8/Trem2	5
ALSup	GO:0002495	antigen processing and presentation of peptide antigen via MHC class II	3/126	24/29008	0.000151498	0.00377556	0.00274562	Fcer1g/Fcgr2b/Trem2	3
ALSup	GO:0030449	regulation of complement activation	3/126	24/29008	0.000151498	0.00377556	0.00274562	C6/Trem2/Vsig4	3
ALSup	GO:0030728	ovulation	3/126	24/29008	0.000151498	0.00377556	0.00274562	Afp/Ereg/Plau	3
ALSup	GO:0002705	positive regulation of leukocyte mediated immunity	6/126	183/29008	0.00015287	0.00377556	0.00274562	Clnk/Crtam/Fcer1g/Il18/Itgb2/Trem2	6
ALSup	GO:0042129	regulation of T cell proliferation	6/126	183/29008	0.00015287	0.00377556	0.00274562	Ccr7/Crtam/Il18/Il2ra/Laptm5/Vsig4	6
ALSup	GO:0033344	cholesterol efflux	4/126	62/29008	0.00015578	0.00380777	0.00276904	Abca1/Apoc2/Apoe/Trem2	4
ALSup	GO:0006898	receptor-mediated endocytosis	7/126	265/29008	0.000164351	0.00389185	0.00283018	Apoc2/Apoe/Ccr7/Fcer1g/Fcgr2b/Itga4/Itgb2	7
ALSup	GO:0014911	positive regulation of smooth muscle cell migration	4/126	63/29008	0.000165785	0.00389185	0.00283018	Il18/Plau/Postn/S100a11	4
ALSup	GO:0032653	regulation of interleukin-10 production	4/126	63/29008	0.000165785	0.00389185	0.00283018	Fcer1g/Fcgr2b/Hgf/Trem2	4
ALSup	GO:0032655	regulation of interleukin-12 production	4/126	63/29008	0.000165785	0.00389185	0.00283018	Acp5/Ccr7/Laptm5/Tlr8	4
ALSup	GO:0007263	nitric oxide mediated signal transduction	3/126	25/29008	0.000171611	0.0039124	0.00284513	Apoe/Neurod1/Npy2r	3
ALSup	GO:0097062	dendritic spine maintenance	3/126	25/29008	0.000171611	0.0039124	0.00284513	Apoe/Fcgr2b/Trem2	3
ALSup	GO:1904996	positive regulation of leukocyte adhesion to vascular endothelial cell	3/126	25/29008	0.000171611	0.0039124	0.00284513	Fut7/Itga4/Itgb2	3
ALSup	GO:0022407	regulation of cell-cell adhesion	9/126	457/29008	0.000179067	0.00404349	0.00294046	Ccr7/Crtam/Fut7/Il18/Il2ra/Itga4/Itgb2/Laptm5/Vsig4	9
ALSup	GO:1903532	positive regulation of secretion by cell	8/126	361/29008	0.000186932	0.00407151	0.00296083	Adora3/Fcer1g/Ffar4/Ildr1/Itgb2/Kmo/Npy2r/Trem2	8
ALSup	GO:0002720	positive regulation of cytokine production involved in immune response	4/126	65/29008	0.000187176	0.00407151	0.00296083	Clnk/Fcer1g/Il18/Laptm5	4
ALSup	GO:0032613	interleukin-10 production	4/126	65/29008	0.000187176	0.00407151	0.00296083	Fcer1g/Fcgr2b/Hgf/Trem2	4
ALSup	GO:0032615	interleukin-12 production	4/126	65/29008	0.000187176	0.00407151	0.00296083	Acp5/Ccr7/Laptm5/Tlr8	4
ALSup	GO:0002504	antigen processing and presentation of peptide or polysaccharide antigen via MHC class II	3/126	26/29008	0.000193381	0.0040938	0.00297704	Fcer1g/Fcgr2b/Trem2	3
ALSup	GO:0002523	leukocyte migration involved in inflammatory response	3/126	26/29008	0.000193381	0.0040938	0.00297704	Fut7/Itgb2/Slamf8	3
ALSup	GO:0045730	respiratory burst	3/126	26/29008	0.000193381	0.0040938	0.00297704	Ncf2/Slamf8/Trem2	3
ALSup	GO:0030193	regulation of blood coagulation	4/126	66/29008	0.000198586	0.00416679	0.00303013	Apoe/Hpse/Plau/Tpsab1	4
ALSup	GO:0032649	regulation of interferon-gamma production	5/126	123/29008	0.00020484	0.00423022	0.00307625	Ccr7/Crtam/Il18/Laptm5/Tlr8	5
ALSup	GO:0031589	cell-substrate adhesion	8/126	366/29008	0.000205177	0.00423022	0.00307625	Fat2/Hpse/Itga4/Itgb2/Npy2r/Otoa/Plau/Postn	8
ALSup	GO:0019362	pyridine nucleotide metabolic process	3/126	27/29008	0.000216864	0.00439474	0.00319589	Kmo/Ncf2/Nmrk2	3
ALSup	GO:0031664	regulation of lipopolysaccharide-mediated signaling pathway	3/126	27/29008	0.000216864	0.00439474	0.00319589	Ltf/Ly86/Ly96	3
ALSup	GO:0002702	positive regulation of production of molecular mediator of immune response	5/126	125/29008	0.000220811	0.00440409	0.00320269	Cd37/Clnk/Fcer1g/Il18/Laptm5	5
ALSup	GO:0006801	superoxide metabolic process	4/126	68/29008	0.000222898	0.00440409	0.00320269	Acp5/Il18/Itgb2/Ncf2	4
ALSup	GO:1900046	regulation of hemostasis	4/126	68/29008	0.000222898	0.00440409	0.00320269	Apoe/Hpse/Plau/Tpsab1	4
ALSup	GO:0032928	regulation of superoxide anion generation	3/126	28/29008	0.000242119	0.00474433	0.00345011	Acp5/Il18/Itgb2	3
ALSup	GO:0050818	regulation of coagulation	4/126	70/29008	0.000249281	0.00484464	0.00352306	Apoe/Hpse/Plau/Tpsab1	4
ALSup	GO:1901216	positive regulation of neuron death	5/126	129/29008	0.000255581	0.00492669	0.00358273	Apoe/Fcgr2b/Il18/Kmo/Ncf2	5
ALSup	GO:0032371	regulation of sterol transport	4/126	71/29008	0.000263281	0.0049715	0.00361532	Abca1/Apoc2/Apoe/Trem2	4
ALSup	GO:0032374	regulation of cholesterol transport	4/126	71/29008	0.000263281	0.0049715	0.00361532	Abca1/Apoc2/Apoe/Trem2	4
ALSup	GO:0002440	production of molecular mediator of immune response	8/126	380/29008	0.000264196	0.0049715	0.00361532	Btk/Cd37/Clnk/Fcer1g/Fcgr2b/Il18/Laptm5/Mmp7	8
ALSup	GO:0032691	negative regulation of interleukin-1 beta production	3/126	29/29008	0.000269201	0.00502579	0.00365479	Acp5/Ffar4/Trem2	3
ALSup	GO:0051606	detection of stimulus	7/126	290/29008	0.000284541	0.00527067	0.00383287	Crtam/Gucy2d/Il18/Ly96/Pcp2/Pkd2l1/Trem2	7
ALSup	GO:2000107	negative regulation of leukocyte apoptotic process	4/126	73/29008	0.000292963	0.00538462	0.00391574	Ccr7/Fcer1g/Fcgr2b/Il18	4
ALSup	GO:0032609	interferon-gamma production	5/126	135/29008	0.000315349	0.00575148	0.00418253	Ccr7/Crtam/Il18/Laptm5/Tlr8	5
ALSup	GO:0014068	positive regulation of phosphatidylinositol 3-kinase signaling	4/126	75/29008	0.000324972	0.00581623	0.00422961	Adora3/Hgf/Il18/Trem2	4
ALSup	GO:0042130	negative regulation of T cell proliferation	4/126	75/29008	0.000324972	0.00581623	0.00422961	Crtam/Il2ra/Laptm5/Vsig4	4
ALSup	GO:0014065	phosphatidylinositol 3-kinase signaling	5/126	136/29008	0.000326258	0.00581623	0.00422961	Adora3/Cep55/Hgf/Il18/Trem2	5
ALSup	GO:0010875	positive regulation of cholesterol efflux	3/126	31/29008	0.000329067	0.00582252	0.00423418	Abca1/Apoe/Trem2	3
ALSup	GO:0030217	T cell differentiation	7/126	299/29008	0.000342052	0.00600746	0.00436867	Ccr7/Crtam/Fcer1g/Fut7/Il18/Il2ra/Mafb	7
ALSup	GO:2000379	positive regulation of reactive oxygen species metabolic process	4/126	78/29008	0.000377574	0.00658256	0.00478689	Il18/Itgb2/Plau/Slc5a3	4
ALSup	GO:0002675	positive regulation of acute inflammatory response	3/126	33/29008	0.000396896	0.00672172	0.00488809	Alox5ap/Ccr7/Fcer1g	3
ALSup	GO:0033032	regulation of myeloid cell apoptotic process	3/126	33/29008	0.000396896	0.00672172	0.00488809	Fcer1g/Fcgr2b/Il18	3
ALSup	GO:1904646	cellular response to amyloid-beta	3/126	33/29008	0.000396896	0.00672172	0.00488809	Fcgr2b/Itga4/Trem2	3
ALSup	GO:1904994	regulation of leukocyte adhesion to vascular endothelial cell	3/126	33/29008	0.000396896	0.00672172	0.00488809	Fut7/Itga4/Itgb2	3
ALSup	GO:0002822	regulation of adaptive immune response based on somatic recombination of immune receptors built from immunoglobulin superfamily domains	6/126	220/29008	0.000410882	0.00690923	0.00502445	Ccr7/Fcer1g/Fcgr2b/Fut7/Il18/Trem2	6
ALSup	GO:0045123	cellular extravasation	4/126	80/29008	0.000415855	0.00694361	0.00504945	Fut7/Itga4/Itgb2/Jaml	4
ALSup	GO:0090322	regulation of superoxide metabolic process	3/126	34/29008	0.000433929	0.00719472	0.00523206	Acp5/Il18/Itgb2	3
ALSup	GO:0006936	muscle contraction	7/126	312/29008	0.000441226	0.00726492	0.00528311	Chrna1/Kcne3/Myom3/Npy2r/Tnni1/Tnni2/Trim63	7
ALSup	GO:0071219	cellular response to molecule of bacterial origin	7/126	313/29008	0.000449716	0.00735363	0.00534762	Abca1/Fcgr2b/Il18/Ltf/Ly86/Ly96/Trem2	7
ALSup	GO:0015833	peptide transport	7/126	314/29008	0.000458336	0.00744325	0.00541279	Abca1/Ffar4/Ildr1/Mmp7/Neurod1/Npy2r/Slc15a1	7
ALSup	GO:0007160	cell-matrix adhesion	6/126	225/29008	0.000462716	0.00744921	0.00541712	Hpse/Itga4/Itgb2/Otoa/Plau/Postn	6
ALSup	GO:0019934	cGMP-mediated signaling	3/126	35/29008	0.000473109	0.00744921	0.00541712	Apoe/Gucy1b2/Gucy2d	3
ALSup	GO:0072524	pyridine-containing compound metabolic process	3/126	35/29008	0.000473109	0.00744921	0.00541712	Kmo/Ncf2/Nmrk2	3
ALSup	GO:0030595	leukocyte chemotaxis	6/126	226/29008	0.000473669	0.00744921	0.00541712	Ccr7/Fcer1g/Itgb2/Jaml/Pla2g7/Slamf8	6
ALSup	GO:0051047	positive regulation of secretion	8/126	415/29008	0.000474412	0.00744921	0.00541712	Adora3/Fcer1g/Ffar4/Ildr1/Itgb2/Kmo/Npy2r/Trem2	8
ALSup	GO:0050766	positive regulation of phagocytosis	4/126	84/29008	0.000500603	0.00780875	0.00567859	Ccr7/Fcer1g/Fcgr2b/Trem2	4
ALSup	GO:1902105	regulation of leukocyte differentiation	7/126	320/29008	0.000512866	0.00781954	0.00568643	Ccr7/Crtam/Il18/Il2ra/Mafb/Slamf8/Trem2	7
ALSup	GO:0042119	neutrophil activation	3/126	36/29008	0.000514487	0.00781954	0.00568643	Fcer1g/Il18/Itgb2	3
ALSup	GO:0050869	negative regulation of B cell activation	3/126	36/29008	0.000514487	0.00781954	0.00568643	Btk/Fcgr2b/Laptm5	3
ALSup	GO:0097242	amyloid-beta clearance	3/126	36/29008	0.000514487	0.00781954	0.00568643	Apoe/Itgb2/Trem2	3
ALSup	GO:0032692	negative regulation of interleukin-1 production	3/126	37/29008	0.000558113	0.00828551	0.00602529	Acp5/Ffar4/Trem2	3
ALSup	GO:0055090	acylglycerol homeostasis	3/126	37/29008	0.000558113	0.00828551	0.00602529	Apoc2/Apoe/Il18	3
ALSup	GO:0070328	triglyceride homeostasis	3/126	37/29008	0.000558113	0.00828551	0.00602529	Apoc2/Apoe/Il18	3
ALSup	GO:0002687	positive regulation of leukocyte migration	5/126	153/29008	0.000559123	0.00828551	0.00602529	Adora3/Ccr7/Itga4/Pla2g7/Trem2	5
ALSup	GO:0070997	neuron death	8/126	428/29008	0.000580695	0.00855173	0.00621889	Apoe/Fcgr2b/Fgf20/Il18/Kmo/Ncf2/Plau/Trem2	8
ALSup	GO:0002819	regulation of adaptive immune response	6/126	236/29008	0.000594681	0.00867982	0.00631204	Ccr7/Fcer1g/Fcgr2b/Fut7/Il18/Trem2	6
ALSup	GO:0009595	detection of biotic stimulus	3/126	38/29008	0.000604037	0.00867982	0.00631204	Crtam/Ly96/Trem2	3
ALSup	GO:0033028	myeloid cell apoptotic process	3/126	38/29008	0.000604037	0.00867982	0.00631204	Fcer1g/Fcgr2b/Il18	3
ALSup	GO:0034381	plasma lipoprotein particle clearance	3/126	38/29008	0.000604037	0.00867982	0.00631204	Apoc2/Apoe/Trem2	3
ALSup	GO:0002708	positive regulation of lymphocyte mediated immunity	5/126	158/29008	0.000646809	0.00920605	0.00669471	Clnk/Crtam/Fcer1g/Il18/Trem2	5
ALSup	GO:1903039	positive regulation of leukocyte cell-cell adhesion	6/126	240/29008	0.000649305	0.00920605	0.00669471	Ccr7/Fut7/Il18/Il2ra/Itga4/Itgb2	6
ALSup	GO:1904645	response to amyloid-beta	3/126	39/29008	0.000652305	0.00920605	0.00669471	Fcgr2b/Itga4/Trem2	3
ALSup	GO:2000377	regulation of reactive oxygen species metabolic process	5/126	160/29008	0.000684623	0.00960498	0.00698482	Acp5/Il18/Itgb2/Plau/Slc5a3	5
ALSup	GO:0071216	cellular response to biotic stimulus	7/126	337/29008	0.000695914	0.00970595	0.00705824	Abca1/Fcgr2b/Il18/Ltf/Ly86/Ly96/Trem2	7
ALSup	GO:0043302	positive regulation of leukocyte degranulation	3/126	40/29008	0.000702967	0.00974699	0.00708809	Adora3/Fcer1g/Itgb2	3
ALSup	GO:0072593	reactive oxygen species metabolic process	6/126	244/29008	0.000707741	0.00975613	0.00709474	Acp5/Il18/Itgb2/Ncf2/Plau/Slc5a3	6
ALSup	GO:0032733	positive regulation of interleukin-10 production	3/126	41/29008	0.000756069	0.0103025	0.00749208	Fcer1g/Hgf/Trem2	3
ALSup	GO:0071827	plasma lipoprotein particle organization	3/126	41/29008	0.000756069	0.0103025	0.00749208	Abca1/Apoe/Pla2g7	3
ALSup	GO:0014910	regulation of smooth muscle cell migration	4/126	94/29008	0.000765215	0.0103676	0.00753938	Il18/Plau/Postn/S100a11	4
ALSup	GO:0010874	regulation of cholesterol efflux	3/126	42/29008	0.000811657	0.0108725	0.0079066	Abca1/Apoe/Trem2	3
ALSup	GO:0036230	granulocyte activation	3/126	42/29008	0.000811657	0.0108725	0.0079066	Fcer1g/Il18/Itgb2	3
ALSup	GO:0034380	high-density lipoprotein particle assembly	2/126	10/29008	0.000823319	0.0109055	0.00793059	Abca1/Apoe	2
ALSup	GO:2000646	positive regulation of receptor catabolic process	2/126	10/29008	0.000823319	0.0109055	0.00793059	Apoe/Laptm5	2
ALSup	GO:0055088	lipid homeostasis	5/126	168/29008	0.000852634	0.0112311	0.00816733	Abca1/Apoc2/Apoe/Il18/Trem2	5
ALSup	GO:0002718	regulation of cytokine production involved in immune response	4/126	97/29008	0.000860782	0.0112758	0.00819983	Clnk/Fcer1g/Il18/Laptm5	4
ALSup	GO:0003009	skeletal muscle contraction	3/126	43/29008	0.000869777	0.011331	0.00823999	Chrna1/Tnni1/Tnni2	3
ALSup	GO:0043299	leukocyte degranulation	4/126	98/29008	0.000894425	0.0115224	0.00837919	Adora3/Clnk/Fcer1g/Itgb2	4
ALSup	GO:0007596	blood coagulation	5/126	170/29008	0.000899049	0.0115224	0.00837919	Apoe/Fcer1g/Hpse/Plau/Tpsab1	5
ALSup	GO:0048015	phosphatidylinositol-mediated signaling	5/126	170/29008	0.000899049	0.0115224	0.00837919	Adora3/Cep55/Hgf/Il18/Trem2	5
ALSup	GO:0007599	hemostasis	5/126	173/29008	0.000972168	0.0122607	0.00891607	Apoe/Fcer1g/Hpse/Plau/Tpsab1	5
ALSup	GO:0048017	inositol lipid-mediated signaling	5/126	173/29008	0.000972168	0.0122607	0.00891607	Adora3/Cep55/Hgf/Il18/Trem2	5
ALSup	GO:0050817	coagulation	5/126	173/29008	0.000972168	0.0122607	0.00891607	Apoe/Fcer1g/Hpse/Plau/Tpsab1	5
ALSup	GO:0032373	positive regulation of sterol transport	3/126	45/29008	0.000993789	0.0122723	0.00892449	Abca1/Apoe/Trem2	3
ALSup	GO:0032376	positive regulation of cholesterol transport	3/126	45/29008	0.000993789	0.0122723	0.00892449	Abca1/Apoe/Trem2	3
ALSup	GO:0071825	protein-lipid complex subunit organization	3/126	45/29008	0.000993789	0.0122723	0.00892449	Abca1/Apoe/Pla2g7	3
ALSup	GO:1905521	regulation of macrophage migration	3/126	45/29008	0.000993789	0.0122723	0.00892449	Ccr7/Slamf8/Trem2	3
ALSup	GO:0002679	respiratory burst involved in defense response	2/126	11/29008	0.00100342	0.012327	0.00896427	Slamf8/Trem2	2
ALSup	GO:0030593	neutrophil chemotaxis	4/126	102/29008	0.00103829	0.0126896	0.00922798	Ccr7/Fcer1g/Itgb2/Jaml	4
ALSup	GO:0034142	toll-like receptor 4 signaling pathway	3/126	46/29008	0.00105977	0.0128857	0.00937059	Ltf/Ly96/Trem2	3
ALSup	GO:0014909	smooth muscle cell migration	4/126	103/29008	0.00107665	0.0130241	0.00947125	Il18/Plau/Postn/S100a11	4
ALSup	GO:0042742	defense response to bacterium	8/126	473/29008	0.00110639	0.013316	0.00968348	Acp5/Camp/Fcer1g/Gsdma/Ltf/Mmp7/Slamf8/Trem2	8
ALSup	GO:0045766	positive regulation of angiogenesis	5/126	179/29008	0.00113156	0.013482	0.00980424	C6/Camp/Cela1/Hgf/Itgb2	5
ALSup	GO:1904018	positive regulation of vasculature development	5/126	179/29008	0.00113156	0.013482	0.00980424	C6/Camp/Cela1/Hgf/Itgb2	5
ALSup	GO:0030195	negative regulation of blood coagulation	3/126	48/29008	0.00119989	0.0136866	0.00995301	Apoe/Plau/Tpsab1	3
ALSup	GO:0001781	neutrophil apoptotic process	2/126	12/29008	0.00120068	0.0136866	0.00995301	Fcgr2b/Il18	2
ALSup	GO:0002579	positive regulation of antigen processing and presentation	2/126	12/29008	0.00120068	0.0136866	0.00995301	Ccr7/Trem2	2
ALSup	GO:0002885	positive regulation of hypersensitivity	2/126	12/29008	0.00120068	0.0136866	0.00995301	Ccr7/Fcer1g	2
ALSup	GO:0032490	detection of molecule of bacterial origin	2/126	12/29008	0.00120068	0.0136866	0.00995301	Ly96/Trem2	2
ALSup	GO:0048102	autophagic cell death	2/126	12/29008	0.00120068	0.0136866	0.00995301	Laptm5/Trem2	2
ALSup	GO:1902947	regulation of tau-protein kinase activity	2/126	12/29008	0.00120068	0.0136866	0.00995301	Apoe/Hgf	2
ALSup	GO:1905907	negative regulation of amyloid fibril formation	2/126	12/29008	0.00120068	0.0136866	0.00995301	Apoe/Trem2	2
ALSup	GO:2000508	regulation of dendritic cell chemotaxis	2/126	12/29008	0.00120068	0.0136866	0.00995301	Ccr7/Slamf8	2
ALSup	GO:0072676	lymphocyte migration	4/126	107/29008	0.00124005	0.0140678	0.0102302	Ccr7/Crtam/Fut7/Itga4	4
ALSup	GO:0007157	heterophilic cell-cell adhesion via plasma membrane cell adhesion molecules	3/126	49/29008	0.00127411	0.0142496	0.0103624	Crtam/Itga4/Jaml	3
ALSup	GO:1900047	negative regulation of hemostasis	3/126	49/29008	0.00127411	0.0142496	0.0103624	Apoe/Plau/Tpsab1	3
ALSup	GO:1902622	regulation of neutrophil migration	3/126	49/29008	0.00127411	0.0142496	0.0103624	Ccr7/Fut7/Slamf8	3
ALSup	GO:0015918	sterol transport	4/126	109/29008	0.00132793	0.0146443	0.0106495	Abca1/Apoc2/Apoe/Trem2	4
ALSup	GO:0030301	cholesterol transport	4/126	109/29008	0.00132793	0.0146443	0.0106495	Abca1/Apoc2/Apoe/Trem2	4
ALSup	GO:0032755	positive regulation of interleukin-6 production	4/126	109/29008	0.00132793	0.0146443	0.0106495	Ereg/Fcer1g/Laptm5/Tlr8	4
ALSup	GO:0050819	negative regulation of coagulation	3/126	50/29008	0.00135116	0.0148315	0.0107856	Apoe/Plau/Tpsab1	3
ALSup	GO:0032760	positive regulation of tumor necrosis factor production	4/126	110/29008	0.00137347	0.0150069	0.0109131	Ccr7/Fcer1g/Il18/Ly96	4
ALSup	GO:0001767	establishment of lymphocyte polarity	2/126	13/29008	0.00141496	0.0150987	0.0109799	Ccr7/Crtam	2
ALSup	GO:0001768	establishment of T cell polarity	2/126	13/29008	0.00141496	0.0150987	0.0109799	Ccr7/Crtam	2
ALSup	GO:0034374	low-density lipoprotein particle remodeling	2/126	13/29008	0.00141496	0.0150987	0.0109799	Apoe/Pla2g7	2
ALSup	GO:1902950	regulation of dendritic spine maintenance	2/126	13/29008	0.00141496	0.0150987	0.0109799	Apoe/Fcgr2b	2
ALSup	GO:1903238	positive regulation of leukocyte tethering or rolling	2/126	13/29008	0.00141496	0.0150987	0.0109799	Fut7/Itga4	2
ALSup	GO:0002367	cytokine production involved in immune response	4/126	111/29008	0.00142008	0.0150987	0.0109799	Clnk/Fcer1g/Il18/Laptm5	4
ALSup	GO:0061756	leukocyte adhesion to vascular endothelial cell	3/126	51/29008	0.00143109	0.0151478	0.0110156	Fut7/Itga4/Itgb2	3
ALSup	GO:0006909	phagocytosis	7/126	383/29008	0.00145833	0.0153676	0.0111754	Abca1/Ccr7/Fcer1g/Fcgr2b/Itgb2/Ncf2/Trem2	7
ALSup	GO:1903557	positive regulation of tumor necrosis factor superfamily cytokine production	4/126	112/29008	0.00146778	0.0153987	0.011198	Ccr7/Fcer1g/Il18/Ly96	4
ALSup	GO:1901214	regulation of neuron death	7/126	384/29008	0.00148015	0.01546	0.0112427	Apoe/Fcgr2b/Fgf20/Il18/Kmo/Ncf2/Trem2	7
ALSup	GO:0002696	positive regulation of leukocyte activation	8/126	500/29008	0.00157095	0.0163365	0.01188	Adora3/Ccr7/Ctsc/Fcer1g/Il18/Il2ra/Itgb2/Trem2	8
ALSup	GO:0050764	regulation of phagocytosis	4/126	115/29008	0.00161758	0.0167479	0.0121792	Ccr7/Fcer1g/Fcgr2b/Trem2	4
ALSup	GO:0002866	positive regulation of acute inflammatory response to antigenic stimulus	2/126	14/29008	0.00164609	0.0168228	0.0122337	Ccr7/Fcer1g	2
ALSup	GO:0019732	antifungal humoral response	2/126	14/29008	0.00164609	0.0168228	0.0122337	Camp/Ltf	2
ALSup	GO:2000644	regulation of receptor catabolic process	2/126	14/29008	0.00164609	0.0168228	0.0122337	Apoe/Laptm5	2
ALSup	GO:0022409	positive regulation of cell-cell adhesion	6/126	288/29008	0.00165599	0.016847	0.0122513	Ccr7/Fut7/Il18/Il2ra/Itga4/Itgb2	6
ALSup	GO:0030316	osteoclast differentiation	4/126	116/29008	0.00166978	0.016847	0.0122513	Fcer1g/Mafb/Siglec15/Trem2	4
ALSup	GO:0038061	NIK/NF-kappaB signaling	4/126	116/29008	0.00166978	0.016847	0.0122513	Il18/Laptm5/Tnfsf15/Trem2	4
ALSup	GO:0014812	muscle cell migration	4/126	117/29008	0.00172315	0.0173118	0.0125893	Il18/Plau/Postn/S100a11	4
ALSup	GO:0006911	phagocytosis, engulfment	5/126	198/29008	0.00176513	0.0176588	0.0128416	Abca1/Fcer1g/Fcgr2b/Itgb2/Trem2	5
ALSup	GO:0071675	regulation of mononuclear cell migration	4/126	118/29008	0.00177769	0.0177097	0.0128786	Ccr7/Itga4/Pla2g7/Slamf8	4
ALSup	GO:0045619	regulation of lymphocyte differentiation	5/126	199/29008	0.00180442	0.0178385	0.0129723	Ccr7/Crtam/Il18/Il2ra/Slamf8	5
ALSup	GO:0002790	peptide secretion	6/126	293/29008	0.00180592	0.0178385	0.0129723	Abca1/Ffar4/Ildr1/Mmp7/Neurod1/Npy2r	6
ALSup	GO:1903706	regulation of hemopoiesis	7/126	398/29008	0.00181319	0.0178385	0.0129723	Ccr7/Crtam/Il18/Il2ra/Mafb/Slamf8/Trem2	7
ALSup	GO:0001776	leukocyte homeostasis	4/126	120/29008	0.00189034	0.0181804	0.0132209	Fcer1g/Fcgr2b/Il18/Il2ra	4
ALSup	GO:0032372	negative regulation of sterol transport	2/126	15/29008	0.00189395	0.0181804	0.0132209	Apoc2/Apoe	2
ALSup	GO:0032375	negative regulation of cholesterol transport	2/126	15/29008	0.00189395	0.0181804	0.0132209	Apoc2/Apoe	2
ALSup	GO:0032488	Cdc42 protein signal transduction	2/126	15/29008	0.00189395	0.0181804	0.0132209	Abca1/Apoe	2
ALSup	GO:0033690	positive regulation of osteoblast proliferation	2/126	15/29008	0.00189395	0.0181804	0.0132209	Hpse/Ltf	2
ALSup	GO:1905906	regulation of amyloid fibril formation	2/126	15/29008	0.00189395	0.0181804	0.0132209	Apoe/Trem2	2
ALSup	GO:0048771	tissue remodeling	5/126	202/29008	0.00192616	0.018415	0.0133915	Acp5/Cela1/Il18/Itga4/Siglec15	5
ALSup	GO:0015837	amine transport	4/126	121/29008	0.00194848	0.0185536	0.0134923	Aqp9/Kmo/Npy2r/Slc15a1	4
ALSup	GO:1905953	negative regulation of lipid localization	3/126	57/29008	0.00197303	0.0187122	0.0136077	Apoc2/Apoe/Trem2	3
ALSup	GO:0015748	organophosphate ester transport	4/126	122/29008	0.00200785	0.0189666	0.0137926	Abca1/Apoc2/Apoe/Slc37a2	4
ALSup	GO:0032757	positive regulation of interleukin-8 production	3/126	58/29008	0.0020741	0.0195147	0.0141912	Camp/Il18/Tlr8	3
ALSup	GO:0002224	toll-like receptor signaling pathway	4/126	124/29008	0.00213031	0.0199124	0.0144805	Ltf/Ly96/Tlr8/Trem2	4
ALSup	GO:0071222	cellular response to lipopolysaccharide	6/126	303/29008	0.0021365	0.0199124	0.0144805	Abca1/Il18/Ltf/Ly86/Ly96/Trem2	6
ALSup	GO:0099024	plasma membrane invagination	5/126	207/29008	0.00214225	0.0199124	0.0144805	Abca1/Fcer1g/Fcgr2b/Itgb2/Trem2	5
ALSup	GO:0046007	negative regulation of activated T cell proliferation	2/126	16/29008	0.00215837	0.0199124	0.0144805	Crtam/Laptm5	2
ALSup	GO:1903978	regulation of microglial cell activation	2/126	16/29008	0.00215837	0.0199124	0.0144805	Ctsc/Trem2	2
ALSup	GO:0019882	antigen processing and presentation	4/126	126/29008	0.00225784	0.0207494	0.0150891	Ccr7/Fcer1g/Fcgr2b/Trem2	4
ALSup	GO:0050879	multicellular organismal movement	3/126	60/29008	0.00228577	0.0208445	0.0151583	Chrna1/Tnni1/Tnni2	3
ALSup	GO:0050881	musculoskeletal movement	3/126	60/29008	0.00228577	0.0208445	0.0151583	Chrna1/Tnni1/Tnni2	3
ALSup	GO:0071621	granulocyte chemotaxis	4/126	127/29008	0.00232353	0.0211077	0.0153497	Ccr7/Fcer1g/Itgb2/Jaml	4
ALSup	GO:0007162	negative regulation of cell adhesion	6/126	310/29008	0.00239376	0.0216044	0.0157109	Acp5/Crtam/Il2ra/Laptm5/Postn/Vsig4	6
ALSup	GO:0043300	regulation of leukocyte degranulation	3/126	61/29008	0.00239644	0.0216044	0.0157109	Adora3/Fcer1g/Itgb2	3
ALSup	GO:0098742	cell-cell adhesion via plasma-membrane adhesion molecules	5/126	213/29008	0.0024243	0.0216606	0.0157517	Cdh15/Crtam/Fat2/Itga4/Jaml	5
ALSup	GO:0002862	negative regulation of inflammatory response to antigenic stimulus	2/126	17/29008	0.00243921	0.0216606	0.0157517	Fcgr2b/Trem2	2
ALSup	GO:0098760	response to interleukin-7	2/126	17/29008	0.00243921	0.0216606	0.0157517	Btk/Lsp1	2
ALSup	GO:0098761	cellular response to interleukin-7	2/126	17/29008	0.00243921	0.0216606	0.0157517	Btk/Lsp1	2
ALSup	GO:0009593	detection of chemical stimulus	4/126	129/29008	0.00245885	0.0217535	0.0158193	Gucy2d/Ly96/Pkd2l1/Trem2	4
ALSup	GO:1903050	regulation of proteolysis involved in cellular protein catabolic process	5/126	214/29008	0.00247381	0.0218045	0.0158564	Apoe/Ctsc/Laptm5/Pbk/Trem2	5
ALSup	GO:1905517	macrophage migration	3/126	62/29008	0.00251037	0.02196	0.0159695	Ccr7/Slamf8/Trem2	3
ALSup	GO:0010324	membrane invagination	5/126	215/29008	0.00252406	0.02196	0.0159695	Abca1/Fcer1g/Fcgr2b/Itgb2/Trem2	5
ALSup	GO:0002444	myeloid leukocyte mediated immunity	4/126	130/29008	0.0025285	0.02196	0.0159695	Adora3/Clnk/Fcer1g/Itgb2	4
ALSup	GO:0061041	regulation of wound healing	4/126	130/29008	0.0025285	0.02196	0.0159695	Apoe/Hpse/Plau/Tpsab1	4
ALSup	GO:0045089	positive regulation of innate immune response	4/126	131/29008	0.0025995	0.0223312	0.0162394	Clnk/Crtam/Ereg/Tlr8	4
ALSup	GO:0050829	defense response to Gram-negative bacterium	4/126	131/29008	0.0025995	0.0223312	0.0162394	Camp/Ltf/Mmp7/Trem2	4
ALSup	GO:0050868	negative regulation of T cell activation	4/126	131/29008	0.0025995	0.0223312	0.0162394	Crtam/Il2ra/Laptm5/Vsig4	4
ALSup	GO:0003012	muscle system process	7/126	425/29008	0.00261756	0.0224052	0.0162932	Chrna1/Kcne3/Myom3/Npy2r/Tnni1/Tnni2/Trim63	7
ALSup	GO:0002921	negative regulation of humoral immune response	2/126	18/29008	0.00273633	0.0230884	0.0167901	Fcgr2b/Vsig4	2
ALSup	GO:0072672	neutrophil extravasation	2/126	18/29008	0.00273633	0.0230884	0.0167901	Fut7/Jaml	2
ALSup	GO:1900221	regulation of amyloid-beta clearance	2/126	18/29008	0.00273633	0.0230884	0.0167901	Apoe/Trem2	2
ALSup	GO:1903727	positive regulation of phospholipid metabolic process	2/126	18/29008	0.00273633	0.0230884	0.0167901	Apoc2/Rab38	2
ALSup	GO:0018108	peptidyl-tyrosine phosphorylation	6/126	322/29008	0.00288823	0.0242837	0.0176593	Btk/Ereg/Hgf/Il18/Itgb2/Trem2	6
ALSup	GO:1903307	positive regulation of regulated secretory pathway	3/126	66/29008	0.00299938	0.0251291	0.0182741	Adora3/Fcer1g/Itgb2	3
ALSup	GO:0018212	peptidyl-tyrosine modification	6/126	325/29008	0.00302299	0.0251936	0.018321	Btk/Ereg/Hgf/Il18/Itgb2/Trem2	6
ALSup	GO:0019363	pyridine nucleotide biosynthetic process	2/126	19/29008	0.00304958	0.0251936	0.018321	Kmo/Nmrk2	2
ALSup	GO:0043691	reverse cholesterol transport	2/126	19/29008	0.00304958	0.0251936	0.018321	Abca1/Apoe	2
ALSup	GO:1903236	regulation of leukocyte tethering or rolling	2/126	19/29008	0.00304958	0.0251936	0.018321	Fut7/Itga4	2
ALSup	GO:0007249	I-kappaB kinase/NF-kappaB signaling	5/126	228/29008	0.00324657	0.0266884	0.019408	Btk/Ltf/S100a4/Tlr8/Trem2	5
ALSup	GO:0043954	cellular component maintenance	3/126	68/29008	0.00326429	0.0266884	0.019408	Apoe/Fcgr2b/Trem2	3
ALSup	GO:1901224	positive regulation of NIK/NF-kappaB signaling	3/126	68/29008	0.00326429	0.0266884	0.019408	Il18/Laptm5/Trem2	3
ALSup	GO:0050920	regulation of chemotaxis	5/126	229/29008	0.0033077	0.0269504	0.0195985	Ccr7/Pla2g7/Slamf8/Sucnr1/Trem2	5
ALSup	GO:0002407	dendritic cell chemotaxis	2/126	20/29008	0.00337883	0.0269737	0.0196155	Ccr7/Slamf8	2
ALSup	GO:0002643	regulation of tolerance induction	2/126	20/29008	0.00337883	0.0269737	0.0196155	Ccr7/Il2ra	2
ALSup	GO:0002863	positive regulation of inflammatory response to antigenic stimulus	2/126	20/29008	0.00337883	0.0269737	0.0196155	Ccr7/Fcer1g	2
ALSup	GO:0002923	regulation of humoral immune response mediated by circulating immunoglobulin	2/126	20/29008	0.00337883	0.0269737	0.0196155	Fcgr2b/Trem2	2
ALSup	GO:0019886	antigen processing and presentation of exogenous peptide antigen via MHC class II	2/126	20/29008	0.00337883	0.0269737	0.0196155	Fcer1g/Fcgr2b	2
ALSup	GO:0030889	negative regulation of B cell proliferation	2/126	20/29008	0.00337883	0.0269737	0.0196155	Btk/Fcgr2b	2
ALSup	GO:0043303	mast cell degranulation	3/126	69/29008	0.00340195	0.0269767	0.0196177	Adora3/Clnk/Fcer1g	3
ALSup	GO:0071677	positive regulation of mononuclear cell migration	3/126	69/29008	0.00340195	0.0269767	0.0196177	Ccr7/Itga4/Pla2g7	3
ALSup	GO:0002448	mast cell mediated immunity	3/126	70/29008	0.00354312	0.0280024	0.0203636	Adora3/Clnk/Fcer1g	3
ALSup	GO:1903364	positive regulation of cellular protein catabolic process	4/126	143/29008	0.0035609	0.0280495	0.0203978	Apoe/Ctsc/Laptm5/Trem2	4
ALSup	GO:0002279	mast cell activation involved in immune response	3/126	71/29008	0.00368781	0.0288542	0.020983	Adora3/Clnk/Fcer1g	3
ALSup	GO:0050863	regulation of T cell activation	6/126	339/29008	0.00371495	0.0288542	0.020983	Ccr7/Crtam/Il18/Il2ra/Laptm5/Vsig4	6
ALSup	GO:0002281	macrophage activation involved in immune response	2/126	21/29008	0.00372391	0.0288542	0.020983	Sucnr1/Trem2	2
ALSup	GO:0002577	regulation of antigen processing and presentation	2/126	21/29008	0.00372391	0.0288542	0.020983	Ccr7/Trem2	2
ALSup	GO:0043117	positive regulation of vascular permeability	2/126	21/29008	0.00372391	0.0288542	0.020983	Apoe/Il18	2
ALSup	GO:1903038	negative regulation of leukocyte cell-cell adhesion	4/126	145/29008	0.00374166	0.0288973	0.0210144	Crtam/Il2ra/Laptm5/Vsig4	4
ALSup	GO:0002429	immune response-activating cell surface receptor signaling pathway	6/126	340/29008	0.00376852	0.0290102	0.0210965	Btk/Ccr7/Fcer1g/Fpr3/Klhl6/Laptm5	6
ALSup	GO:0002757	immune response-activating signal transduction	6/126	341/29008	0.00382266	0.0293318	0.0213303	Btk/Ccr7/Fcer1g/Fpr3/Klhl6/Laptm5	6
ALSup	GO:0061045	negative regulation of wound healing	3/126	72/29008	0.00383607	0.0293398	0.0213361	Apoe/Plau/Tpsab1	3
ALSup	GO:0002573	myeloid leukocyte differentiation	5/126	238/29008	0.0038958	0.0296056	0.0215294	Ccr7/Fcer1g/Mafb/Siglec15/Trem2	5
ALSup	GO:0042180	cellular ketone metabolic process	5/126	238/29008	0.0038958	0.0296056	0.0215294	Afp/Apoc2/Kmo/Slc37a2/Slc7a7	5
ALSup	GO:0043113	receptor clustering	3/126	73/29008	0.00398792	0.0302088	0.0219681	Apoe/Itga4/Itgb2	3
ALSup	GO:0002283	neutrophil activation involved in immune response	2/126	22/29008	0.0040847	0.0302651	0.022009	Fcer1g/Itgb2	2
ALSup	GO:0010984	regulation of lipoprotein particle clearance	2/126	22/29008	0.0040847	0.0302651	0.022009	Apoc2/Trem2	2
ALSup	GO:0034143	regulation of toll-like receptor 4 signaling pathway	2/126	22/29008	0.0040847	0.0302651	0.022009	Ltf/Trem2	2
ALSup	GO:0034377	plasma lipoprotein particle assembly	2/126	22/29008	0.0040847	0.0302651	0.022009	Abca1/Apoe	2
ALSup	GO:0045624	positive regulation of T-helper cell differentiation	2/126	22/29008	0.0040847	0.0302651	0.022009	Ccr7/Il18	2
ALSup	GO:0061081	positive regulation of myeloid leukocyte cytokine production involved in immune response	2/126	22/29008	0.0040847	0.0302651	0.022009	Fcer1g/Laptm5	2
ALSup	GO:0071404	cellular response to low-density lipoprotein particle stimulus	2/126	22/29008	0.0040847	0.0302651	0.022009	Fcer1g/Itgb2	2
ALSup	GO:0032623	interleukin-2 production	3/126	74/29008	0.00414338	0.0305092	0.0221865	Fcer1g/Laptm5/Vsig4	3
ALSup	GO:0033627	cell adhesion mediated by integrin	3/126	74/29008	0.00414338	0.0305092	0.0221865	Itga4/Itgb2/Plau	3
ALSup	GO:0002886	regulation of myeloid leukocyte mediated immunity	3/126	75/29008	0.00430248	0.0315826	0.0229671	Adora3/Fcer1g/Itgb2	3
ALSup	GO:0050921	positive regulation of chemotaxis	4/126	151/29008	0.00432111	0.0316214	0.0229954	Ccr7/Pla2g7/Sucnr1/Trem2	4
ALSup	GO:0002768	immune response-regulating cell surface receptor signaling pathway	6/126	351/29008	0.00439633	0.0318864	0.0231881	Btk/Ccr7/Fcer1g/Fpr3/Klhl6/Laptm5	6
ALSup	GO:0006814	sodium ion transport	5/126	245/29008	0.00440234	0.0318864	0.0231881	Fxyd5/Kcne3/Pkd2l1/Slc34a2/Slc5a3	5
ALSup	GO:0006516	glycoprotein catabolic process	2/126	23/29008	0.00446106	0.0318864	0.0231881	Cela1/Hpse	2
ALSup	GO:0072525	pyridine-containing compound biosynthetic process	2/126	23/29008	0.00446106	0.0318864	0.0231881	Kmo/Nmrk2	2
ALSup	GO:2000345	regulation of hepatocyte proliferation	2/126	23/29008	0.00446106	0.0318864	0.0231881	Il18/Plau	2
ALSup	GO:0002712	regulation of B cell mediated immunity	3/126	76/29008	0.00446525	0.0318864	0.0231881	Fcer1g/Fcgr2b/Trem2	3
ALSup	GO:0002889	regulation of immunoglobulin mediated immune response	3/126	76/29008	0.00446525	0.0318864	0.0231881	Fcer1g/Fcgr2b/Trem2	3
ALSup	GO:0032677	regulation of interleukin-8 production	3/126	76/29008	0.00446525	0.0318864	0.0231881	Camp/Il18/Tlr8	3
ALSup	GO:1903362	regulation of cellular protein catabolic process	5/126	246/29008	0.00447836	0.0318864	0.0231881	Apoe/Ctsc/Laptm5/Pbk/Trem2	5
ALSup	GO:0032368	regulation of lipid transport	4/126	153/29008	0.00452696	0.0320401	0.0232998	Abca1/Apoc2/Apoe/Trem2	4
ALSup	GO:0050830	defense response to Gram-positive bacterium	4/126	153/29008	0.00452696	0.0320401	0.0232998	Acp5/Camp/Ltf/Mmp7	4
ALSup	GO:0045785	positive regulation of cell adhesion	7/126	471/29008	0.00458945	0.0322895	0.0234812	Ccr7/Fut7/Il18/Il2ra/Itga4/Itgb2/Npy2r	7
ALSup	GO:0050673	epithelial cell proliferation	7/126	471/29008	0.00458945	0.0322895	0.0234812	Apoe/Ereg/Hgf/Il18/Itga4/Jaml/Plau	7
ALSup	GO:0032637	interleukin-8 production	3/126	77/29008	0.0046317	0.0324904	0.0236273	Camp/Il18/Tlr8	3
ALSup	GO:0022612	gland morphogenesis	4/126	155/29008	0.00473932	0.0331473	0.024105	Gdf7/Hgf/Il18/Plau	4
ALSup	GO:0002292	T cell differentiation involved in immune response	3/126	78/29008	0.00480187	0.0332545	0.024183	Ccr7/Fcer1g/Il18	3
ALSup	GO:0048002	antigen processing and presentation of peptide antigen	3/126	78/29008	0.00480187	0.0332545	0.024183	Fcer1g/Fcgr2b/Trem2	3
ALSup	GO:0006691	leukotriene metabolic process	2/126	24/29008	0.00485284	0.0332545	0.024183	Alox5ap/Dpep2	2
ALSup	GO:0030002	cellular anion homeostasis	2/126	24/29008	0.00485284	0.0332545	0.024183	Kcne3/Slc34a2	2
ALSup	GO:0031645	negative regulation of nervous system process	2/126	24/29008	0.00485284	0.0332545	0.024183	Ctsc/Npy2r	2
ALSup	GO:0032930	positive regulation of superoxide anion generation	2/126	24/29008	0.00485284	0.0332545	0.024183	Il18/Itgb2	2
ALSup	GO:1990000	amyloid fibril formation	2/126	24/29008	0.00485284	0.0332545	0.024183	Apoe/Trem2	2
ALSup	GO:0042060	wound healing	6/126	361/29008	0.00503128	0.034378	0.025	Apoe/Fcer1g/Hpse/Jaml/Plau/Tpsab1	6
ALSup	GO:0048872	homeostasis of number of cells	6/126	363/29008	0.00516595	0.0351968	0.0255954	Ccr7/Fcer1g/Fcgr2b/Il18/Il2ra/Mafb	6
ALSup	GO:0019674	NAD metabolic process	2/126	25/29008	0.0052599	0.0355305	0.0258381	Kmo/Slc37a2	2
ALSup	GO:0033008	positive regulation of mast cell activation involved in immune response	2/126	25/29008	0.0052599	0.0355305	0.0258381	Adora3/Fcer1g	2
ALSup	GO:0043306	positive regulation of mast cell degranulation	2/126	25/29008	0.0052599	0.0355305	0.0258381	Adora3/Fcer1g	2
ALSup	GO:0050878	regulation of body fluid levels	6/126	366/29008	0.00537291	0.0361908	0.0263182	Adora3/Apoe/Fcer1g/Hpse/Plau/Tpsab1	6
ALSup	GO:0001906	cell killing	5/126	260/29008	0.00564316	0.0378435	0.0275201	Camp/Crtam/Ctsc/Il18/Ltf	5
ALSup	GO:0006817	phosphate ion transport	2/126	26/29008	0.00568211	0.0378435	0.0275201	Slc34a2/Slc37a2	2
ALSup	GO:0006925	inflammatory cell apoptotic process	2/126	26/29008	0.00568211	0.0378435	0.0275201	Fcgr2b/Il18	2
ALSup	GO:0065005	protein-lipid complex assembly	2/126	26/29008	0.00568211	0.0378435	0.0275201	Abca1/Apoe	2
ALSup	GO:0045580	regulation of T cell differentiation	4/126	165/29008	0.00590198	0.03898	0.0283466	Ccr7/Crtam/Il18/Il2ra	4
ALSup	GO:0002228	natural killer cell mediated immunity	3/126	84/29008	0.00590208	0.03898	0.0283466	Clnk/Crtam/Il18	3
ALSup	GO:0032729	positive regulation of interferon-gamma production	3/126	84/29008	0.00590208	0.03898	0.0283466	Crtam/Il18/Tlr8	3
ALSup	GO:0007292	female gamete generation	4/126	166/29008	0.00602776	0.0395339	0.0287493	Afp/Ereg/M1ap/Plau	4
ALSup	GO:0001780	neutrophil homeostasis	2/126	27/29008	0.00611933	0.0395339	0.0287493	Fcgr2b/Il18	2
ALSup	GO:0032703	negative regulation of interleukin-2 production	2/126	27/29008	0.00611933	0.0395339	0.0287493	Laptm5/Vsig4	2
ALSup	GO:0034368	protein-lipid complex remodeling	2/126	27/29008	0.00611933	0.0395339	0.0287493	Apoe/Pla2g7	2
ALSup	GO:0034369	plasma lipoprotein particle remodeling	2/126	27/29008	0.00611933	0.0395339	0.0287493	Apoe/Pla2g7	2
ALSup	GO:0036336	dendritic cell migration	2/126	27/29008	0.00611933	0.0395339	0.0287493	Ccr7/Slamf8	2
ALSup	GO:0042104	positive regulation of activated T cell proliferation	2/126	27/29008	0.00611933	0.0395339	0.0287493	Il18/Il2ra	2
ALSup	GO:0090382	phagosome maturation	2/126	27/29008	0.00611933	0.0395339	0.0287493	Rab38/Slamf8	2
ALSup	GO:0050730	regulation of peptidyl-tyrosine phosphorylation	5/126	266/29008	0.00620241	0.0399617	0.0290605	Ereg/Hgf/Il18/Itgb2/Trem2	5
ALSup	GO:0051091	positive regulation of DNA-binding transcription factor activity	5/126	267/29008	0.00629927	0.0404758	0.0294343	Fcgr2b/Il18/Itgb2/Ltf/Neurod1	5
ALSup	GO:0033688	regulation of osteoblast proliferation	2/126	28/29008	0.00657142	0.041884	0.0304584	Hpse/Ltf	2
ALSup	GO:0098581	detection of external biotic stimulus	2/126	28/29008	0.00657142	0.041884	0.0304584	Ly96/Trem2	2
ALSup	GO:0150077	regulation of neuroinflammatory response	2/126	28/29008	0.00657142	0.041884	0.0304584	Ctsc/Trem2	2
ALSup	GO:0002221	pattern recognition receptor signaling pathway	4/126	171/29008	0.00668345	0.0423702	0.030812	Ltf/Ly96/Tlr8/Trem2	4
ALSup	GO:1903034	regulation of response to wounding	4/126	171/29008	0.00668345	0.0423702	0.030812	Apoe/Hpse/Plau/Tpsab1	4
ALSup	GO:0015914	phospholipid transport	3/126	89/29008	0.00692499	0.0437844	0.0318404	Abca1/Apoc2/Apoe	3
ALSup	GO:0006941	striated muscle contraction	4/126	173/29008	0.00695843	0.0438788	0.0319091	Chrna1/Kcne3/Tnni1/Tnni2	4
ALSup	GO:0002888	positive regulation of myeloid leukocyte mediated immunity	2/126	29/29008	0.00703825	0.0441473	0.0321043	Fcer1g/Itgb2	2
ALSup	GO:0034367	protein-containing complex remodeling	2/126	29/29008	0.00703825	0.0441473	0.0321043	Apoe/Pla2g7	2
ALSup	GO:0043523	regulation of neuron apoptotic process	5/126	276/29008	0.00721938	0.045164	0.0328436	Apoe/Fgf20/Il18/Ncf2/Trem2	5
ALSup	GO:0031016	pancreas development	3/126	91/29008	0.00736174	0.0458128	0.0333155	Cela1/Neurod1/Neurog3	3
ALSup	GO:1903035	negative regulation of response to wounding	3/126	91/29008	0.00736174	0.0458128	0.0333155	Apoe/Plau/Tpsab1	3
ALSup	GO:0002507	tolerance induction	2/126	30/29008	0.00751969	0.0463095	0.0336767	Ccr7/Il2ra	2
ALSup	GO:0043032	positive regulation of macrophage activation	2/126	30/29008	0.00751969	0.0463095	0.0336767	Ctsc/Trem2	2
ALSup	GO:0061082	myeloid leukocyte cytokine production	2/126	30/29008	0.00751969	0.0463095	0.0336767	Fcer1g/Laptm5	2
ALSup	GO:0090025	regulation of monocyte chemotaxis	2/126	30/29008	0.00751969	0.0463095	0.0336767	Pla2g7/Slamf8	2
ALSup	GO:0043367	CD4-positive, alpha-beta T cell differentiation	3/126	92/29008	0.0075861	0.0465975	0.0338861	Ccr7/Fut7/Il18	3
ALSup	GO:0046631	alpha-beta T cell activation	4/126	180/29008	0.00797958	0.0483587	0.0351668	Ccr7/Crtam/Fut7/Il18	4
ALSup	GO:0002825	regulation of T-helper 1 type immune response	2/126	31/29008	0.00801559	0.0483587	0.0351668	Ccr7/Il18	2
ALSup	GO:0032801	receptor catabolic process	2/126	31/29008	0.00801559	0.0483587	0.0351668	Apoe/Laptm5	2
ALSup	GO:0045662	negative regulation of myoblast differentiation	2/126	31/29008	0.00801559	0.0483587	0.0351668	Il18/Nmrk2	2
ALSup	GO:0072574	hepatocyte proliferation	2/126	31/29008	0.00801559	0.0483587	0.0351668	Il18/Plau	2
ALSup	GO:0072575	epithelial cell proliferation involved in liver morphogenesis	2/126	31/29008	0.00801559	0.0483587	0.0351668	Il18/Plau	2
ALSup	GO:1905523	positive regulation of macrophage migration	2/126	31/29008	0.00801559	0.0483587	0.0351668	Ccr7/Trem2	2
ALSup	GO:0055072	iron ion homeostasis	3/126	94/29008	0.00804686	0.0484241	0.0352144	Frrs1/Ltf/Steap1	3
ALSup	GO:0016064	immunoglobulin mediated immune response	5/126	284/29008	0.00811274	0.048697	0.0354129	Btk/Cfi/Fcer1g/Fcgr2b/Trem2	5
ALSup	GO:0045576	mast cell activation	3/126	95/29008	0.00828329	0.0495952	0.036066	Adora3/Clnk/Fcer1g	3
both up	GO:0032103	positive regulation of response to external stimulus	7/27	427/29008	9.81885e-08	8.29692e-05	4.11358e-05	C3ar1/Cd180/Ctss/Cxcl13/Pycard/Scimp/Tyrobp	7
both up	GO:0032675	regulation of interleukin-6 production	5/27	166/29008	4.21194e-07	9.08853e-05	4.50605e-05	Cd84/Pycard/Scimp/Tlr7/Tyrobp	5
both up	GO:0046651	lymphocyte proliferation	6/27	330/29008	5.01253e-07	9.08853e-05	4.50605e-05	Cd180/Gpnmb/Itgad/Lgals3/Pycard/Tyrobp	6
both up	GO:0032635	interleukin-6 production	5/27	174/29008	5.31754e-07	9.08853e-05	4.50605e-05	Cd84/Pycard/Scimp/Tlr7/Tyrobp	5
both up	GO:0032943	mononuclear cell proliferation	6/27	334/29008	5.37783e-07	9.08853e-05	4.50605e-05	Cd180/Gpnmb/Itgad/Lgals3/Pycard/Tyrobp	6
both up	GO:0070661	leukocyte proliferation	6/27	358/29008	8.05823e-07	0.000113487	5.62662e-05	Cd180/Gpnmb/Itgad/Lgals3/Pycard/Tyrobp	6
both up	GO:0002695	negative regulation of leukocyte activation	5/27	200/29008	1.05745e-06	0.000127649	6.32878e-05	Cd300lf/Cd84/Gpnmb/Lgals3/Tyrobp	5
both up	GO:0050866	negative regulation of cell activation	5/27	223/29008	1.8054e-06	0.000190696	9.45461e-05	Cd300lf/Cd84/Gpnmb/Lgals3/Tyrobp	5
both up	GO:0031664	regulation of lipopolysaccharide-mediated signaling pathway	3/27	27/29008	2.07217e-06	0.000194554	9.64589e-05	Cd180/Cd84/Scimp	3
both up	GO:0032755	positive regulation of interleukin-6 production	4/27	109/29008	3.09667e-06	0.000261668	0.000129734	Pycard/Scimp/Tlr7/Tyrobp	4
both up	GO:0002683	negative regulation of immune system process	6/27	460/29008	3.43456e-06	0.000263837	0.000130809	C1qc/Cd300lf/Cd84/Gpnmb/Lgals3/Tyrobp	6
both up	GO:0002274	myeloid leukocyte activation	5/27	261/29008	3.89638e-06	0.00027437	0.000136031	Cd300lf/Cd48/Cd84/Pycard/Tyrobp	5
both up	GO:0071675	regulation of mononuclear cell migration	4/27	118/29008	4.24715e-06	0.000276065	0.000136872	C3ar1/Cxcl13/Lgals3/Pycard	4
both up	GO:0002224	toll-like receptor signaling pathway	4/27	124/29008	5.17239e-06	0.000312019	0.000154698	Cd180/Cd300lf/Scimp/Tlr7	4
both up	GO:0001819	positive regulation of cytokine production	6/27	500/29008	5.5388e-06	0.000312019	0.000154698	C3ar1/Cd84/Pycard/Scimp/Tlr7/Tyrobp	6
both up	GO:0071222	cellular response to lipopolysaccharide	5/27	303/29008	8.0433e-06	0.000424787	0.000210607	Cd180/Cd84/Cxcl13/Pycard/Scimp	5
both up	GO:0071219	cellular response to molecule of bacterial origin	5/27	313/29008	9.41131e-06	0.000467797	0.000231932	Cd180/Cd84/Cxcl13/Pycard/Scimp	5
both up	GO:0002366	leukocyte activation involved in immune response	5/27	324/29008	1.11198e-05	0.000478042	0.000237011	Cd180/Cd84/Lgals3/Pycard/Tyrobp	5
both up	GO:0002263	cell activation involved in immune response	5/27	328/29008	1.17979e-05	0.000478042	0.000237011	Cd180/Cd84/Lgals3/Pycard/Tyrobp	5
both up	GO:0002687	positive regulation of leukocyte migration	4/27	153/29008	1.18803e-05	0.000478042	0.000237011	C3ar1/Cxcl13/Lgals3/Pycard	4
both up	GO:0050830	defense response to Gram-positive bacterium	4/27	153/29008	1.18803e-05	0.000478042	0.000237011	Mpeg1/Pycard/Rnase6/Tnfsf8	4
both up	GO:0002831	regulation of response to biotic stimulus	5/27	337/29008	1.34419e-05	0.000493845	0.000244846	Cd180/Cd84/Pycard/Scimp/Tyrobp	5
both up	GO:0071216	cellular response to biotic stimulus	5/27	337/29008	1.34419e-05	0.000493845	0.000244846	Cd180/Cd84/Cxcl13/Pycard/Scimp	5
both up	GO:0002221	pattern recognition receptor signaling pathway	4/27	171/29008	1.84036e-05	0.000647962	0.000321257	Cd180/Cd300lf/Scimp/Tlr7	4
both up	GO:0002833	positive regulation of response to biotic stimulus	4/27	173/29008	1.92633e-05	0.0006511	0.000322813	Cd180/Pycard/Scimp/Tyrobp	4
both up	GO:0071674	mononuclear cell migration	4/27	181/29008	2.30001e-05	0.000726469	0.00036018	C3ar1/Cxcl13/Lgals3/Pycard	4
both up	GO:0032680	regulation of tumor necrosis factor production	4/27	183/29008	2.4012e-05	0.000726469	0.00036018	Cd84/Gpnmb/Pycard/Tyrobp	4
both up	GO:0031663	lipopolysaccharide-mediated signaling pathway	3/27	61/29008	2.49643e-05	0.000726469	0.00036018	Cd180/Cd84/Scimp	3
both up	GO:1903555	regulation of tumor necrosis factor superfamily cytokine production	4/27	186/29008	2.55906e-05	0.000726469	0.00036018	Cd84/Gpnmb/Pycard/Tyrobp	4
both up	GO:0032496	response to lipopolysaccharide	5/27	388/29008	2.64313e-05	0.000726469	0.00036018	Cd180/Cd84/Cxcl13/Pycard/Scimp	5
both up	GO:0032640	tumor necrosis factor production	4/27	188/29008	2.66846e-05	0.000726469	0.00036018	Cd84/Gpnmb/Pycard/Tyrobp	4
both up	GO:0032653	regulation of interleukin-10 production	3/27	63/29008	2.75112e-05	0.000726469	0.00036018	Cd84/Pycard/Tyrobp	3
both up	GO:0071706	tumor necrosis factor superfamily cytokine production	4/27	191/29008	2.83894e-05	0.00072694	0.000360414	Cd84/Gpnmb/Pycard/Tyrobp	4
both up	GO:0032613	interleukin-10 production	3/27	65/29008	3.02234e-05	0.00075114	0.000372412	Cd84/Pycard/Tyrobp	3
both up	GO:0002237	response to molecule of bacterial origin	5/27	409/29008	3.39911e-05	0.000820642	0.000406871	Cd180/Cd84/Cxcl13/Pycard/Scimp	5
both up	GO:0071677	positive regulation of mononuclear cell migration	3/27	69/29008	3.6163e-05	0.000848827	0.000420845	Cxcl13/Lgals3/Pycard	3
both up	GO:0002253	activation of immune response	5/27	439/29008	4.75912e-05	0.00108688	0.00053887	C1qc/C3ar1/Lgals3/Pycard/Tyrobp	5
both up	GO:0042098	T cell proliferation	4/27	221/29008	5.01411e-05	0.00111498	0.000552802	Gpnmb/Itgad/Lgals3/Pycard	4
both up	GO:0002685	regulation of leukocyte migration	4/27	223/29008	5.19278e-05	0.0011251	0.000557821	C3ar1/Cxcl13/Lgals3/Pycard	4
both up	GO:0034154	toll-like receptor 7 signaling pathway	2/27	12/29008	5.47476e-05	0.00115654	0.000573409	Scimp/Tlr7	2
both up	GO:0032722	positive regulation of chemokine production	3/27	83/29008	6.28693e-05	0.00129572	0.000642413	Cd84/Pycard/Tlr7	3
both up	GO:0033004	negative regulation of mast cell activation	2/27	13/29008	6.46645e-05	0.00130099	0.000645024	Cd300lf/Cd84	2
both up	GO:0042742	defense response to bacterium	5/27	473/29008	6.77397e-05	0.00133116	0.000659985	Cxcl13/Mpeg1/Pycard/Rnase6/Tnfsf8	5
both up	GO:0050670	regulation of lymphocyte proliferation	4/27	241/29008	7.01726e-05	0.00134763	0.00066815	Gpnmb/Lgals3/Pycard/Tyrobp	4
both up	GO:0032944	regulation of mononuclear cell proliferation	4/27	245/29008	7.47892e-05	0.00140438	0.000696283	Gpnmb/Lgals3/Pycard/Tyrobp	4
both up	GO:0045576	mast cell activation	3/27	95/29008	9.4008e-05	0.00171689	0.000851226	Cd300lf/Cd48/Cd84	3
both up	GO:0070663	regulation of leukocyte proliferation	4/27	261/29008	9.54956e-05	0.00171689	0.000851226	Gpnmb/Lgals3/Pycard/Tyrobp	4
both up	GO:0030593	neutrophil chemotaxis	3/27	102/29008	0.000116109	0.00204401	0.00101341	C3ar1/Cxcl13/Lgals3	3
both up	GO:0032642	regulation of chemokine production	3/27	110/29008	0.000145223	0.00243647	0.00120799	Cd84/Pycard/Tlr7	3
both up	GO:0032760	positive regulation of tumor necrosis factor production	3/27	110/29008	0.000145223	0.00243647	0.00120799	Cd84/Pycard/Tyrobp	3
both up	GO:0001818	negative regulation of cytokine production	4/27	292/29008	0.000147053	0.00243647	0.00120799	Cd84/Gpnmb/Pycard/Tyrobp	4
both up	GO:1903557	positive regulation of tumor necrosis factor superfamily cytokine production	3/27	112/29008	0.000153175	0.00248909	0.00123408	Cd84/Pycard/Tyrobp	3
both up	GO:0002755	MyD88-dependent toll-like receptor signaling pathway	2/27	20/29008	0.000156884	0.00250126	0.00124012	Cd300lf/Tlr7	2
both up	GO:0032602	chemokine production	3/27	114/29008	0.000161405	0.00252569	0.00125222	Cd84/Pycard/Tlr7	3
both up	GO:0010447	response to acidic pH	2/27	21/29008	0.000173299	0.0026625	0.00132005	Ctss/Gpr65	2
both up	GO:0002275	myeloid cell activation involved in immune response	3/27	118/29008	0.000178716	0.0026967	0.00133701	Cd84/Pycard/Tyrobp	3
both up	GO:0032693	negative regulation of interleukin-10 production	2/27	23/29008	0.000208544	0.00309157	0.00153279	Cd84/Tyrobp	2
both up	GO:0071621	granulocyte chemotaxis	3/27	127/29008	0.000221973	0.00320215	0.00158761	C3ar1/Cxcl13/Lgals3	3
both up	GO:1990266	neutrophil migration	3/27	128/29008	0.00022716	0.00320215	0.00158761	C3ar1/Cxcl13/Lgals3	3
both up	GO:0002495	antigen processing and presentation of peptide antigen via MHC class II	2/27	24/29008	0.000227372	0.00320215	0.00158761	Ctss/Pycard	2
both up	GO:0050829	defense response to Gram-negative bacterium	3/27	131/29008	0.000243189	0.00336877	0.00167022	Mpeg1/Pycard/Rnase6	3
both up	GO:0061844	antimicrobial humoral immune response mediated by antimicrobial peptide	3/27	133/29008	0.000254272	0.00346548	0.00171817	Cxcl13/Lgals3/Rnase6	3
both up	GO:0002504	antigen processing and presentation of peptide or polysaccharide antigen via MHC class II	2/27	26/29008	0.000267431	0.00358698	0.00177841	Ctss/Pycard	2
both up	GO:0050900	leukocyte migration	4/27	373/29008	0.000373592	0.00493258	0.00244555	C3ar1/Cxcl13/Lgals3/Pycard	4
both up	GO:0006909	phagocytosis	4/27	383/29008	0.000412841	0.00529436	0.00262492	Cd300lf/Msr1/Pycard/Tyrobp	4
both up	GO:0097530	granulocyte migration	3/27	157/29008	0.000413524	0.00529436	0.00262492	C3ar1/Cxcl13/Lgals3	3
both up	GO:2000406	positive regulation of T cell migration	2/27	34/29008	0.000459513	0.00579535	0.00287331	Cxcl13/Pycard	2
both up	GO:0051250	negative regulation of lymphocyte activation	3/27	168/29008	0.000503871	0.0061706	0.00305936	Gpnmb/Lgals3/Tyrobp	3
both up	GO:2001236	regulation of extrinsic apoptotic signaling pathway	3/27	168/29008	0.000503871	0.0061706	0.00305936	Lgals3/Pycard/Siglec1	3
both up	GO:0019730	antimicrobial humoral response	3/27	170/29008	0.000521546	0.00629581	0.00312144	Cxcl13/Lgals3/Rnase6	3
both up	GO:0006959	humoral immune response	4/27	416/29008	0.000563385	0.00665008	0.00329708	C1qc/Cxcl13/Lgals3/Rnase6	4
both up	GO:0034381	plasma lipoprotein particle clearance	2/27	38/29008	0.000574504	0.00665008	0.00329708	Apoc1/Msr1	2
both up	GO:0051482	positive regulation of cytosolic calcium ion concentration involved in phospholipase C-activating G protein-coupled signaling pathway	2/27	38/29008	0.000574504	0.00665008	0.00329708	C3ar1/Gpr65	2
both up	GO:0002697	regulation of immune effector process	4/27	424/29008	0.000605074	0.00681871	0.00338069	Cd84/Lgals3/Scimp/Tyrobp	4
both up	GO:2000403	positive regulation of lymphocyte migration	2/27	39/29008	0.000605211	0.00681871	0.00338069	Cxcl13/Pycard	2
both up	GO:0042129	regulation of T cell proliferation	3/27	183/29008	0.00064618	0.0071845	0.00356204	Gpnmb/Lgals3/Pycard	3
both up	GO:0043254	regulation of protein-containing complex assembly	4/27	451/29008	0.000762039	0.00824069	0.0040857	Capg/Cxcl13/Lgals3/Pycard	4
both up	GO:0009268	response to pH	2/27	44/29008	0.000770431	0.00824069	0.0040857	Ctss/Gpr65	2
both up	GO:0070232	regulation of T cell apoptotic process	2/27	44/29008	0.000770431	0.00824069	0.0040857	Lgals3/Siglec1	2
both up	GO:0022407	regulation of cell-cell adhesion	4/27	457/29008	0.000800493	0.00840621	0.00416776	Cxcl13/Gpnmb/Lgals3/Pycard	4
both up	GO:0042554	superoxide anion generation	2/27	45/29008	0.000805803	0.00840621	0.00416776	Cybb/Tyrobp	2
both up	GO:2000404	regulation of T cell migration	2/27	47/29008	0.000878863	0.00905657	0.00449021	Cxcl13/Pycard	2
both up	GO:0043277	apoptotic cell clearance	2/27	48/29008	0.000916548	0.00922004	0.00457126	Cd300lf/Tyrobp	2
both up	GO:0048246	macrophage chemotaxis	2/27	48/29008	0.000916548	0.00922004	0.00457126	C3ar1/Lgals3	2
both up	GO:0045806	negative regulation of endocytosis	2/27	49/29008	0.000955002	0.00949385	0.00470701	Apoc1/Lgals3	2
both up	GO:0002218	activation of innate immune response	2/27	51/29008	0.00103421	0.0101617	0.00503814	Pycard/Tyrobp	2
both up	GO:0050798	activated T cell proliferation	2/27	52/29008	0.00107496	0.0104407	0.00517647	Itgad/Pycard	2
both up	GO:0030595	leukocyte chemotaxis	3/27	226/29008	0.00118887	0.0112875	0.00559632	C3ar1/Cxcl13/Lgals3	3
both up	GO:0097529	myeloid leukocyte migration	3/27	226/29008	0.00118887	0.0112875	0.00559632	C3ar1/Cxcl13/Lgals3	3
both up	GO:0070374	positive regulation of ERK1 and ERK2 cascade	3/27	227/29008	0.00120404	0.0113046	0.00560479	Gpnmb/Pycard/Scimp	3
both up	GO:0032757	positive regulation of interleukin-8 production	2/27	58/29008	0.00133545	0.0122883	0.00609246	Pycard/Tlr7	2
both up	GO:0002573	myeloid leukocyte differentiation	3/27	238/29008	0.00137914	0.0122883	0.00609246	C1qc/Cd300lf/Tyrobp	3
both up	GO:0051403	stress-activated MAPK cascade	3/27	238/29008	0.00137914	0.0122883	0.00609246	Pycard/Scimp/Tlr7	3
both up	GO:0097191	extrinsic apoptotic signaling pathway	3/27	238/29008	0.00137914	0.0122883	0.00609246	Lgals3/Pycard/Siglec1	3
both up	GO:0032731	positive regulation of interleukin-1 beta production	2/27	59/29008	0.00138152	0.0122883	0.00609246	Pycard/Tyrobp	2
both up	GO:0033003	regulation of mast cell activation	2/27	60/29008	0.00142834	0.0124427	0.00616906	Cd300lf/Cd84	2
both up	GO:2001238	positive regulation of extrinsic apoptotic signaling pathway	2/27	60/29008	0.00142834	0.0124427	0.00616906	Pycard/Siglec1	2
both up	GO:0031334	positive regulation of protein-containing complex assembly	3/27	243/29008	0.00146374	0.0125974	0.00624575	Cxcl13/Lgals3/Pycard	3
both up	GO:0070231	T cell apoptotic process	2/27	61/29008	0.00147591	0.0125974	0.00624575	Lgals3/Siglec1	2
both up	GO:1905517	macrophage migration	2/27	62/29008	0.00152423	0.0128798	0.00638574	C3ar1/Lgals3	2
both up	GO:0031098	stress-activated protein kinase signaling cascade	3/27	248/29008	0.00155156	0.0129072	0.00639935	Pycard/Scimp/Tlr7	3
both up	GO:0072678	T cell migration	2/27	63/29008	0.00157331	0.0129072	0.00639935	Cxcl13/Pycard	2
both up	GO:2000401	regulation of lymphocyte migration	2/27	63/29008	0.00157331	0.0129072	0.00639935	Cxcl13/Pycard	2
both up	GO:0001906	cell killing	3/27	260/29008	0.00177563	0.014317	0.00709833	Cxcl13/Lgals3/Tyrobp	3
both up	GO:0006801	superoxide metabolic process	2/27	68/29008	0.00182987	0.014317	0.00709833	Cybb/Tyrobp	2
both up	GO:0032608	interferon-beta production	2/27	68/29008	0.00182987	0.014317	0.00709833	Pycard/Tlr7	2
both up	GO:0032648	regulation of interferon-beta production	2/27	68/29008	0.00182987	0.014317	0.00709833	Pycard/Tlr7	2
both up	GO:0097006	regulation of plasma lipoprotein particle levels	2/27	68/29008	0.00182987	0.014317	0.00709833	Apoc1/Msr1	2
both up	GO:0006898	receptor-mediated endocytosis	3/27	265/29008	0.00187466	0.0145329	0.00720537	Apoc1/Msr1/Siglec1	3
both up	GO:0032732	positive regulation of interleukin-1 production	2/27	71/29008	0.00199272	0.0153077	0.0075895	Pycard/Tyrobp	2
both up	GO:0031349	positive regulation of defense response	3/27	273/29008	0.00204019	0.0155312	0.00770029	Ctss/Pycard/Tyrobp	3
both up	GO:0110053	regulation of actin filament organization	3/27	279/29008	0.00217014	0.0163729	0.00811763	Capg/Gpr65/Pycard	3
both up	GO:0002886	regulation of myeloid leukocyte mediated immunity	2/27	75/29008	0.00222018	0.0165813	0.00822094	Cd84/Tyrobp	2
both up	GO:0015850	organic hydroxy compound transport	3/27	282/29008	0.002237	0.0165813	0.00822094	Apoc1/Lgals3/Msr1	3
both up	GO:0032677	regulation of interleukin-8 production	2/27	76/29008	0.00227888	0.0167448	0.008302	Pycard/Tlr7	2
both up	GO:0032637	interleukin-8 production	2/27	77/29008	0.00233831	0.0170334	0.00844507	Pycard/Tlr7	2
both up	GO:0048002	antigen processing and presentation of peptide antigen	2/27	78/29008	0.00239847	0.0173223	0.00858831	Ctss/Pycard	2
both up	GO:0070228	regulation of lymphocyte apoptotic process	2/27	80/29008	0.00252097	0.0180527	0.00895047	Lgals3/Siglec1	2
both up	GO:0002699	positive regulation of immune effector process	3/27	296/29008	0.002566	0.0182208	0.00903377	Cd84/Scimp/Tyrobp	3
both up	GO:0002703	regulation of leukocyte mediated immunity	3/27	297/29008	0.00259058	0.018242	0.00904431	Cd84/Scimp/Tyrobp	3
both up	GO:0032729	positive regulation of interferon-gamma production	2/27	84/29008	0.00277469	0.0192181	0.00952826	Pycard/Tlr7	2
both up	GO:0050766	positive regulation of phagocytosis	2/27	84/29008	0.00277469	0.0192181	0.00952826	Cd300lf/Pycard	2
both up	GO:0060326	cell chemotaxis	3/27	312/29008	0.002977	0.0204517	0.0101399	C3ar1/Cxcl13/Lgals3	3
both up	GO:0050672	negative regulation of lymphocyte proliferation	2/27	92/29008	0.00331663	0.0223633	0.0110876	Gpnmb/Tyrobp	2
both up	GO:0043087	regulation of GTPase activity	3/27	326/29008	0.00336815	0.0223633	0.0110876	Cxcl13/Gpr65/Pycard	3
both up	GO:0070372	regulation of ERK1 and ERK2 cascade	3/27	326/29008	0.00336815	0.0223633	0.0110876	Gpnmb/Pycard/Scimp	3
both up	GO:0032651	regulation of interleukin-1 beta production	2/27	93/29008	0.00338758	0.0223633	0.0110876	Pycard/Tyrobp	2
both up	GO:0032945	negative regulation of mononuclear cell proliferation	2/27	93/29008	0.00338758	0.0223633	0.0110876	Gpnmb/Tyrobp	2
both up	GO:1903037	regulation of leukocyte cell-cell adhesion	3/27	333/29008	0.00357502	0.0232516	0.0115281	Gpnmb/Lgals3/Pycard	3
both up	GO:0007229	integrin-mediated signaling pathway	2/27	96/29008	0.00360469	0.0232516	0.0115281	Itgad/Tyrobp	2
both up	GO:0031640	killing of cells of other organism	2/27	96/29008	0.00360469	0.0232516	0.0115281	Cxcl13/Lgals3	2
both up	GO:0002690	positive regulation of leukocyte chemotaxis	2/27	98/29008	0.00375296	0.0236116	0.0117065	C3ar1/Cxcl13	2
both up	GO:0070664	negative regulation of leukocyte proliferation	2/27	98/29008	0.00375296	0.0236116	0.0117065	Gpnmb/Tyrobp	2
both up	GO:0050863	regulation of T cell activation	3/27	339/29008	0.00375842	0.0236116	0.0117065	Gpnmb/Lgals3/Pycard	3
both up	GO:0002429	immune response-activating cell surface receptor signaling pathway	3/27	340/29008	0.00378953	0.0236116	0.0117065	C3ar1/Lgals3/Tyrobp	3
both up	GO:0002757	immune response-activating signal transduction	3/27	341/29008	0.00382081	0.0236116	0.0117065	C3ar1/Lgals3/Tyrobp	3
both up	GO:0032611	interleukin-1 beta production	2/27	99/29008	0.00382815	0.0236116	0.0117065	Pycard/Tyrobp	2
both up	GO:0007204	positive regulation of cytosolic calcium ion concentration	3/27	344/29008	0.00391558	0.0236876	0.0117442	C3ar1/Cxcl13/Gpr65	3
both up	GO:0007200	phospholipase C-activating G protein-coupled receptor signaling pathway	2/27	101/29008	0.00398064	0.0236876	0.0117442	C3ar1/Gpr65	2
both up	GO:0032479	regulation of type I interferon production	2/27	101/29008	0.00398064	0.0236876	0.0117442	Pycard/Tlr7	2
both up	GO:0042116	macrophage activation	2/27	101/29008	0.00398064	0.0236876	0.0117442	Cd84/Tyrobp	2
both up	GO:0090630	activation of GTPase activity	2/27	101/29008	0.00398064	0.0236876	0.0117442	Cxcl13/Gpr65	2
both up	GO:0070371	ERK1 and ERK2 cascade	3/27	349/29008	0.00407672	0.0240897	0.0119436	Gpnmb/Pycard/Scimp	3
both up	GO:0032606	type I interferon production	2/27	103/29008	0.00413591	0.0241396	0.0119683	Pycard/Tlr7	2
both up	GO:0002768	immune response-regulating cell surface receptor signaling pathway	3/27	351/29008	0.0041423	0.0241396	0.0119683	C3ar1/Lgals3/Tyrobp	3
both up	GO:0070227	lymphocyte apoptotic process	2/27	104/29008	0.0042146	0.0243927	0.0120938	Lgals3/Siglec1	2
both up	GO:0072676	lymphocyte migration	2/27	107/29008	0.00445482	0.0256076	0.0126962	Cxcl13/Pycard	2
both up	GO:0015918	sterol transport	2/27	109/29008	0.00461843	0.0261917	0.0129858	Apoc1/Msr1	2
both up	GO:0030301	cholesterol transport	2/27	109/29008	0.00461843	0.0261917	0.0129858	Apoc1/Msr1	2
both up	GO:0032956	regulation of actin cytoskeleton organization	3/27	368/29008	0.00472583	0.0266222	0.0131992	Capg/Gpr65/Pycard	3
both up	GO:2000106	regulation of leukocyte apoptotic process	2/27	112/29008	0.004869	0.027247	0.013509	Lgals3/Siglec1	2
both up	GO:0007159	leukocyte cell-cell adhesion	3/27	373/29008	0.00490646	0.0272761	0.0135234	Gpnmb/Lgals3/Pycard	3
both up	GO:0032652	regulation of interleukin-1 production	2/27	114/29008	0.00503947	0.0278324	0.0137992	Pycard/Tyrobp	2
both up	GO:0050764	regulation of phagocytosis	2/27	115/29008	0.00512574	0.028125	0.0139442	Cd300lf/Pycard	2
both up	GO:0030316	osteoclast differentiation	2/27	116/29008	0.00521268	0.0284175	0.0140893	Cd300lf/Tyrobp	2
both up	GO:0042100	B cell proliferation	2/27	117/29008	0.00530031	0.02871	0.0142343	Cd180/Tyrobp	2
both up	GO:0051480	regulation of cytosolic calcium ion concentration	3/27	386/29008	0.00539558	0.0290399	0.0143979	C3ar1/Cxcl13/Gpr65	3
both up	GO:1902903	regulation of supramolecular fiber organization	3/27	388/29008	0.00547334	0.029272	0.0145129	Capg/Gpr65/Pycard	3
both up	GO:0032612	interleukin-1 production	2/27	120/29008	0.00556725	0.0295869	0.0146691	Pycard/Tyrobp	2
both up	GO:0001959	regulation of cytokine-mediated signaling pathway	2/27	122/29008	0.00574859	0.0303597	0.0150522	Cd300lf/Pycard	2
both up	GO:0019221	cytokine-mediated signaling pathway	3/27	397/29008	0.00583168	0.0304631	0.0151035	Cd300lf/Cxcl13/Pycard	3
both up	GO:0032649	regulation of interferon-gamma production	2/27	123/29008	0.00584027	0.0304631	0.0151035	Pycard/Tlr7	2
both up	GO:0002688	regulation of leukocyte chemotaxis	2/27	124/29008	0.00593262	0.030755	0.0152482	C3ar1/Cxcl13	2
both up	GO:0022411	cellular component disassembly	3/27	402/29008	0.00603674	0.0309154	0.0153277	C1qc/Capg/Ctss	3
both up	GO:2001233	regulation of apoptotic signaling pathway	3/27	402/29008	0.00603674	0.0309154	0.0153277	Lgals3/Pycard/Siglec1	3
both up	GO:0019882	antigen processing and presentation	2/27	126/29008	0.00611933	0.0311496	0.0154438	Ctss/Pycard	2
both up	GO:0002444	myeloid leukocyte mediated immunity	2/27	130/29008	0.00650075	0.0325905	0.0161583	Cd84/Tyrobp	2
both up	GO:0002698	negative regulation of immune effector process	2/27	130/29008	0.00650075	0.0325905	0.0161583	Cd84/Lgals3	2
both up	GO:0032874	positive regulation of stress-activated MAPK cascade	2/27	131/29008	0.00659777	0.0325905	0.0161583	Pycard/Scimp	2
both up	GO:0045089	positive regulation of innate immune response	2/27	131/29008	0.00659777	0.0325905	0.0161583	Pycard/Tyrobp	2
both up	GO:0050868	negative regulation of T cell activation	2/27	131/29008	0.00659777	0.0325905	0.0161583	Gpnmb/Lgals3	2
both up	GO:0032970	regulation of actin filament-based process	3/27	416/29008	0.00663382	0.0325905	0.0161583	Capg/Gpr65/Pycard	3
both up	GO:0060759	regulation of response to cytokine stimulus	2/27	132/29008	0.00669545	0.0327032	0.0162141	Cd300lf/Pycard	2
both up	GO:0070304	positive regulation of stress-activated protein kinase signaling cascade	2/27	133/29008	0.00679379	0.0329928	0.0163577	Pycard/Scimp	2
both up	GO:0032609	interferon-gamma production	2/27	135/29008	0.00699244	0.0337635	0.0167398	Pycard/Tlr7	2
both up	GO:0030099	myeloid cell differentiation	3/27	426/29008	0.00708122	0.0339979	0.016856	C1qc/Cd300lf/Tyrobp	3
both up	GO:0002761	regulation of myeloid leukocyte differentiation	2/27	137/29008	0.00719372	0.0343429	0.0170271	C1qc/Tyrobp	2
both up	GO:0071887	leukocyte apoptotic process	2/27	140/29008	0.00750055	0.0356065	0.0176536	Lgals3/Siglec1	2
both up	GO:1903038	negative regulation of leukocyte cell-cell adhesion	2/27	145/29008	0.00802492	0.037883	0.0187822	Gpnmb/Lgals3	2
both up	GO:0007015	actin filament organization	3/27	453/29008	0.00837777	0.039329	0.0194991	Capg/Gpr65/Pycard	3
both up	GO:0050921	positive regulation of chemotaxis	2/27	151/29008	0.00867543	0.0405013	0.0200804	C3ar1/Cxcl13	2
both up	GO:0051092	positive regulation of NF-kappaB transcription factor activity	2/27	152/29008	0.00878609	0.0407925	0.0202248	Cd84/Pycard	2
both up	GO:0002223	stimulatory C-type lectin receptor signaling pathway	1/27	10/29008	0.00927032	0.0410127	0.0203339	Tyrobp	1
both up	GO:0014062	regulation of serotonin secretion	1/27	10/29008	0.00927032	0.0410127	0.0203339	Lgals3	1
both up	GO:0030853	negative regulation of granulocyte differentiation	1/27	10/29008	0.00927032	0.0410127	0.0203339	C1qc	1
both up	GO:0032621	interleukin-18 production	1/27	10/29008	0.00927032	0.0410127	0.0203339	Cd84	1
both up	GO:0098883	synapse pruning	1/27	10/29008	0.00927032	0.0410127	0.0203339	C1qc	1
both up	GO:0150172	regulation of phosphatidylcholine metabolic process	1/27	10/29008	0.00927032	0.0410127	0.0203339	Apoc1	1
both up	GO:1901724	positive regulation of cell proliferation involved in kidney development	1/27	10/29008	0.00927032	0.0410127	0.0203339	C3ar1	1
both up	GO:1990840	response to lectin	1/27	10/29008	0.00927032	0.0410127	0.0203339	Tyrobp	1
both up	GO:1990858	cellular response to lectin	1/27	10/29008	0.00927032	0.0410127	0.0203339	Tyrobp	1
both up	GO:2001235	positive regulation of apoptotic signaling pathway	2/27	157/29008	0.00934889	0.0411449	0.0203994	Pycard/Siglec1	2
both up	GO:0002887	negative regulation of myeloid leukocyte mediated immunity	1/27	11/29008	0.0101928	0.0441687	0.0218987	Cd84	1
both up	GO:0010985	negative regulation of lipoprotein particle clearance	1/27	11/29008	0.0101928	0.0441687	0.0218987	Apoc1	1
both up	GO:0032908	regulation of transforming growth factor beta1 production	1/27	11/29008	0.0101928	0.0441687	0.0218987	Tyrobp	1
both up	GO:0006874	cellular calcium ion homeostasis	3/27	490/29008	0.0103691	0.0447035	0.0221638	C3ar1/Cxcl13/Gpr65	3
both up	GO:0007254	JNK cascade	2/27	170/29008	0.0108856	0.0458131	0.022714	Pycard/Tlr7	2
both up	GO:0002220	innate immune response activating cell surface receptor signaling pathway	1/27	12/29008	0.0111144	0.0458131	0.022714	Tyrobp	1
both up	GO:0002579	positive regulation of antigen processing and presentation	1/27	12/29008	0.0111144	0.0458131	0.022714	Pycard	1
both up	GO:0010744	positive regulation of macrophage derived foam cell differentiation	1/27	12/29008	0.0111144	0.0458131	0.022714	Msr1	1
both up	GO:0033632	regulation of cell-cell adhesion mediated by integrin	1/27	12/29008	0.0111144	0.0458131	0.022714	Cxcl13	1
both up	GO:0043301	negative regulation of leukocyte degranulation	1/27	12/29008	0.0111144	0.0458131	0.022714	Cd84	1
both up	GO:0072124	regulation of glomerular mesangial cell proliferation	1/27	12/29008	0.0111144	0.0458131	0.022714	C3ar1	1
both up	GO:1900272	negative regulation of long-term synaptic potentiation	1/27	12/29008	0.0111144	0.0458131	0.022714	Tyrobp	1
both up	GO:2001204	regulation of osteoclast development	1/27	12/29008	0.0111144	0.0458131	0.022714	Tyrobp	1
both up	GO:0030833	regulation of actin filament polymerization	2/27	174/29008	0.0113794	0.0466777	0.0231426	Capg/Pycard	2
both up	GO:0045766	positive regulation of angiogenesis	2/27	179/29008	0.0120105	0.0470823	0.0233432	C3ar1/Lgals3	2
both up	GO:1904018	positive regulation of vasculature development	2/27	179/29008	0.0120105	0.0470823	0.0233432	C3ar1/Lgals3	2
both up	GO:0002430	complement receptor mediated signaling pathway	1/27	13/29008	0.0120352	0.0470823	0.0233432	C3ar1	1
both up	GO:0002756	MyD88-independent toll-like receptor signaling pathway	1/27	13/29008	0.0120352	0.0470823	0.0233432	Cd300lf	1
both up	GO:0002758	innate immune response-activating signal transduction	1/27	13/29008	0.0120352	0.0470823	0.0233432	Tyrobp	1
both up	GO:0032905	transforming growth factor beta1 production	1/27	13/29008	0.0120352	0.0470823	0.0233432	Tyrobp	1
both up	GO:0033625	positive regulation of integrin activation	1/27	13/29008	0.0120352	0.0470823	0.0233432	Cxcl13	1
both up	GO:0071635	negative regulation of transforming growth factor beta production	1/27	13/29008	0.0120352	0.0470823	0.0233432	Tyrobp	1
both up	GO:0071863	regulation of cell proliferation in bone marrow	1/27	13/29008	0.0120352	0.0470823	0.0233432	Lgals3	1
both up	GO:0072110	glomerular mesangial cell proliferation	1/27	13/29008	0.0120352	0.0470823	0.0233432	C3ar1	1
both up	GO:0002705	positive regulation of leukocyte mediated immunity	2/27	183/29008	0.0125262	0.0485534	0.0240726	Scimp/Tyrobp	2
both up	GO:1905952	regulation of lipid localization	2/27	183/29008	0.0125262	0.0485534	0.0240726	Apoc1/Msr1	2
both up	GO:0060670	branching involved in labyrinthine layer morphogenesis	1/27	14/29008	0.0129552	0.0497599	0.0246707	St14	1
both up	GO:0071838	cell proliferation in bone marrow	1/27	14/29008	0.0129552	0.0497599	0.0246707	Lgals3	1
rNLS8down	GO:0032924	activin receptor signaling pathway	4/88	43/29008	8.91356e-06	0.00654763	0.00542391	Acvr1c/Cer1/Fst/Hjv	4
rNLS8down	GO:0030509	BMP signaling pathway	6/88	173/29008	1.49149e-05	0.00654763	0.00542391	Cer1/Fst/Gdf5/Hjv/Slc39a5/Wnt1	6
rNLS8down	GO:0030510	regulation of BMP signaling pathway	5/88	102/29008	1.51346e-05	0.00654763	0.00542391	Cer1/Fst/Gdf5/Hjv/Wnt1	5
rNLS8down	GO:0071772	response to BMP	6/88	184/29008	2.1135e-05	0.00654763	0.00542391	Cer1/Fst/Gdf5/Hjv/Slc39a5/Wnt1	6
rNLS8down	GO:0071773	cellular response to BMP stimulus	6/88	184/29008	2.1135e-05	0.00654763	0.00542391	Cer1/Fst/Gdf5/Hjv/Slc39a5/Wnt1	6
rNLS8down	GO:0007190	activation of adenylate cyclase activity	3/88	23/29008	4.57215e-05	0.0118038	0.00977799	Adrb3/Lgr5/Vipr2	3
rNLS8down	GO:0007178	transmembrane receptor protein serine/threonine kinase signaling pathway	7/88	387/29008	0.000178921	0.0395926	0.0327977	Acvr1c/Cer1/Fst/Gdf5/Hjv/Slc39a5/Wnt1	7
rNLS8downALSup	GO:0014046	dopamine secretion	1/4	42/29008	0.00577924	0.0358477	0.00290265	Chrna6	1
rNLS8downALSup	GO:0014059	regulation of dopamine secretion	1/4	42/29008	0.00577924	0.0358477	0.00290265	Chrna6	1
rNLS8downALSup	GO:0015872	dopamine transport	1/4	58/29008	0.00797425	0.0358477	0.00290265	Chrna6	1
rNLS8downALSup	GO:0050433	regulation of catecholamine secretion	1/4	68/29008	0.00934429	0.0358477	0.00290265	Chrna6	1
rNLS8downALSup	GO:0050432	catecholamine secretion	1/4	71/29008	0.00975502	0.0358477	0.00290265	Chrna6	1
rNLS8downALSup	GO:0051899	membrane depolarization	1/4	85/29008	0.0116701	0.0358477	0.00290265	Chrna6	1
rNLS8downALSup	GO:2000300	regulation of synaptic vesicle exocytosis	1/4	86/29008	0.0118068	0.0358477	0.00290265	Chrna6	1
rNLS8downALSup	GO:0051937	catecholamine transport	1/4	88/29008	0.0120801	0.0358477	0.00290265	Chrna6	1
rNLS8downALSup	GO:0015844	monoamine transport	1/4	106/29008	0.0145375	0.0358477	0.00290265	Chrna6	1
rNLS8downALSup	GO:0051952	regulation of amine transport	1/4	116/29008	0.0159007	0.0358477	0.00290265	Chrna6	1
rNLS8downALSup	GO:0015837	amine transport	1/4	121/29008	0.0165818	0.0358477	0.00290265	Chrna6	1
rNLS8downALSup	GO:0046928	regulation of neurotransmitter secretion	1/4	124/29008	0.0169903	0.0358477	0.00290265	Chrna6	1
rNLS8downALSup	GO:0016079	synaptic vesicle exocytosis	1/4	139/29008	0.0190308	0.0358477	0.00290265	Chrna6	1
rNLS8downALSup	GO:0051588	regulation of neurotransmitter transport	1/4	141/29008	0.0193026	0.0358477	0.00290265	Chrna6	1
rNLS8downALSup	GO:1903305	regulation of regulated secretory pathway	1/4	186/29008	0.0254038	0.0390597	0.00316273	Chrna6	1
rNLS8downALSup	GO:0007269	neurotransmitter secretion	1/4	187/29008	0.025539	0.0390597	0.00316273	Chrna6	1
rNLS8downALSup	GO:0099643	signal release from synapse	1/4	187/29008	0.025539	0.0390597	0.00316273	Chrna6	1
rNLS8downALSup	GO:0099504	synaptic vesicle cycle	1/4	228/29008	0.0310725	0.0413307	0.00334661	Chrna6	1
rNLS8downALSup	GO:0006836	neurotransmitter transport	1/4	244/29008	0.0332254	0.0413307	0.00334661	Chrna6	1
rNLS8downALSup	GO:0017157	regulation of exocytosis	1/4	249/29008	0.0338975	0.0413307	0.00334661	Chrna6	1
rNLS8downALSup	GO:0099003	vesicle-mediated transport in synapse	1/4	255/29008	0.0347035	0.0413307	0.00334661	Chrna6	1
rNLS8downALSup	GO:0001505	regulation of neurotransmitter levels	1/4	257/29008	0.0349721	0.0413307	0.00334661	Chrna6	1
rNLS8downALSup	GO:0015850	organic hydroxy compound transport	1/4	282/29008	0.0383244	0.0423883	0.00343225	Chrna6	1
rNLS8downALSup	GO:0045055	regulated exocytosis	1/4	288/29008	0.0391277	0.0423883	0.00343225	Chrna6	1
rNLS8up	GO:0009615	response to virus	37/254	312/29008	9.54882e-31	2.98496e-27	2.01128e-27	Bcl3/Bst2/Ccl5/Cxcl9/Ddx58/Ddx60/Dhx58/Dtx3l/Eif2ak2/Ifi27/Ifi44l/Ifih1/Ifit1/Ifit2/Ifit3/Ifitm3/Irf7/Isg15/Isg20/Itgax/Lgals9/Mmp12/Mx1/Mx2/Oas2/Oas3/Parp9/Ptprc/Rsad2/Rtp4/Stat1/Tlr9/Tnf/Trim25/Tspan32/Zbp1/Zc3hav1	37
rNLS8up	GO:0051607	defense response to virus	34/254	255/29008	4.80786e-30	5.00979e-27	3.37562e-27	Bst2/Ccl5/Cxcl9/Ddx58/Ddx60/Dhx58/Dtx3l/Eif2ak2/Ifi27/Ifi44l/Ifih1/Ifit1/Ifit2/Ifit3/Ifitm3/Irf7/Isg15/Isg20/Itgax/Mmp12/Mx1/Mx2/Oas2/Oas3/Parp9/Ptprc/Rsad2/Rtp4/Stat1/Tlr9/Trim25/Tspan32/Zbp1/Zc3hav1	34
rNLS8up	GO:0140546	defense response to symbiont	34/254	255/29008	4.80786e-30	5.00979e-27	3.37562e-27	Bst2/Ccl5/Cxcl9/Ddx58/Ddx60/Dhx58/Dtx3l/Eif2ak2/Ifi27/Ifi44l/Ifih1/Ifit1/Ifit2/Ifit3/Ifitm3/Irf7/Isg15/Isg20/Itgax/Mmp12/Mx1/Mx2/Oas2/Oas3/Parp9/Ptprc/Rsad2/Rtp4/Stat1/Tlr9/Trim25/Tspan32/Zbp1/Zc3hav1	34
rNLS8up	GO:0002831	regulation of response to biotic stimulus	35/254	337/29008	4.0751e-27	3.18469e-24	2.14586e-24	A2m/Ccl5/Ccr1/Cd274/Cd74/Cd96/Cyba/Ddx58/Ddx60/Dhx58/Dtx3l/Fgr/Ifi35/Irf7/Isg15/Lag3/Lgals9/Mmp12/Myo1f/Nlrc5/Oas3/Parp14/Parp9/Serping1/Slamf6/Stat1/Tap1/Tlr2/Tlr4/Tlr9/Trim21/Trim5/Tspan32/Zbp1/Zc3hav1	35
rNLS8up	GO:0034341	response to interferon-gamma	25/254	139/29008	1.09892e-25	6.87042e-23	4.62932e-23	Bst2/Ccl17/Ccl2/Ccl3/Ccl4/Ccl5/Ccl7/Cd74/Cxcl16/Gbp2/Gbp3/Gbp6/Gbp7/Ifitm3/Nlrc5/Parp14/Parp9/Rab20/Slc11a1/Stat1/Stx11/Tlr2/Tlr4/Trim21/Vim	25
rNLS8up	GO:0001819	positive regulation of cytokine production	39/254	500/29008	1.78133e-25	9.28074e-23	6.25341e-23	B2m/Bcl3/C3/Ccl2/Ccl3/Ccl4/Ccl5/Cd2/Cd274/Cd74/Clec7a/Cyba/Ddx58/Dhx58/Eif2ak2/Fgr/Ifih1/Il1a/Irf7/Isg15/Lgals9/Lta/Ly9/Mmp12/Oas2/Oas3/P2ry2/Ptprc/Rsad2/Serpine1/Slamf6/Slc11a1/Stat1/Tlr1/Tlr2/Tlr4/Tlr9/Tnf/Zc3hav1	39
rNLS8up	GO:0045088	regulation of innate immune response	26/254	217/29008	5.78716e-22	2.58438e-19	1.74137e-19	A2m/Ccr1/Cd74/Cd96/Dhx58/Fgr/Ifi35/Irf7/Isg15/Lag3/Lgals9/Mmp12/Myo1f/Nlrc5/Oas3/Parp14/Parp9/Serping1/Slamf6/Tap1/Tlr2/Tlr4/Tlr9/Trim21/Trim5/Zbp1	26
rNLS8up	GO:0002683	negative regulation of immune system process	34/254	460/29008	1.5335e-21	5.99215e-19	4.03754e-19	A2m/Apod/Bst2/Ccl2/Ccr1/Cd22/Cd274/Cd44/Cd68/Cd74/Cd80/Cd96/Cst7/Dhx58/Fas/Fgl1/Fgr/Isg15/Lag3/Lgals9/Milr1/Mmp12/Nlrc5/Oas3/Parp14/Parp3/Pdcd1/Prnp/Ptprc/Serping1/Tap1/Tnf/Trim21/Tspan32	34
rNLS8up	GO:0071346	cellular response to interferon-gamma	19/254	112/29008	2.76372e-19	9.59933e-17	6.46808e-17	Ccl17/Ccl2/Ccl3/Ccl4/Ccl5/Ccl7/Gbp2/Gbp3/Gbp6/Gbp7/Nlrc5/Parp14/Parp9/Rab20/Stat1/Stx11/Tlr2/Tlr4/Vim	19
rNLS8up	GO:0048525	negative regulation of viral process	18/254	102/29008	1.17432e-18	3.67092e-16	2.47349e-16	Bst2/Ccl5/Cd74/Eif2ak2/Ifih1/Ifitm3/Isg15/Isg20/Oas2/Oas3/Parp10/Rsad2/Stat1/Tnf/Trim21/Trim25/Trim5/Zc3hav1	18
rNLS8up	GO:0019221	cytokine-mediated signaling pathway	29/254	397/29008	2.3188e-18	6.5896e-16	4.44011e-16	Ccl17/Ccl2/Ccl3/Ccl4/Ccl5/Ccl7/Ccr1/Cd74/Csf2rb/Cxcl9/Eda2r/Ifi27/Ifitm3/Il1a/Il1r2/Il1rn/Irf7/Isg15/Mmp12/Nlrc5/Oas2/Oas3/Osmr/Parp14/Parp9/Ptprc/Stat1/Tnf/Zbp1	29
rNLS8up	GO:0071706	tumor necrosis factor superfamily cytokine production	20/254	191/29008	5.35567e-16	1.39515e-13	9.40062e-14	Bcl3/Ccl2/Ccl3/Ccl4/Cd2/Cd274/Cyba/Ddx58/Ifih1/Il1a/Lgals9/Oas2/Oas3/Ptprc/Slamf9/Tlr1/Tlr2/Tlr4/Tlr9/Tspo	20
rNLS8up	GO:0002833	positive regulation of response to biotic stimulus	19/254	173/29008	1.20666e-15	2.80116e-13	1.88744e-13	Cd274/Cd74/Cyba/Ddx60/Dhx58/Ifi35/Irf7/Lag3/Lgals9/Mmp12/Nlrc5/Parp9/Slamf6/Tlr2/Tlr4/Tlr9/Trim5/Zbp1/Zc3hav1	19
rNLS8up	GO:0032103	positive regulation of response to external stimulus	27/254	427/29008	1.32569e-15	2.80116e-13	1.88744e-13	C3/Ccl2/Ccl3/Ccl5/Ccl7/Ccr1/Cd74/Cyba/Ddx60/Dhx58/Ifi35/Irf7/Lag3/Lgals9/Lta/Mmp12/Nlrc5/Parp9/Serpine1/Slamf6/Tlr2/Tlr4/Tlr9/Tnf/Trim5/Zbp1/Zc3hav1	27
rNLS8up	GO:0050792	regulation of viral process	19/254	174/29008	1.34413e-15	2.80116e-13	1.88744e-13	Bst2/Ccl5/Cd74/Eif2ak2/Ifih1/Ifitm3/Isg15/Isg20/Oas2/Oas3/Parp10/Rsad2/Stat1/Tnf/Top2a/Trim21/Trim25/Trim5/Zc3hav1	19
rNLS8up	GO:1903900	regulation of viral life cycle	18/254	153/29008	2.03305e-15	3.97208e-13	2.67641e-13	Bst2/Ccl5/Cd74/Eif2ak2/Ifih1/Ifitm3/Isg15/Isg20/Oas2/Oas3/Parp10/Rsad2/Tnf/Top2a/Trim21/Trim25/Trim5/Zc3hav1	18
rNLS8up	GO:0032760	positive regulation of tumor necrosis factor production	16/254	110/29008	2.49218e-15	4.58268e-13	3.08784e-13	Ccl2/Ccl3/Ccl4/Cd2/Cyba/Ddx58/Ifih1/Il1a/Lgals9/Oas2/Oas3/Ptprc/Tlr1/Tlr2/Tlr4/Tlr9	16
rNLS8up	GO:0045071	negative regulation of viral genome replication	13/254	58/29008	2.90637e-15	5.0474e-13	3.40097e-13	Bst2/Ccl5/Eif2ak2/Ifih1/Ifitm3/Isg15/Isg20/Oas2/Oas3/Parp10/Rsad2/Tnf/Zc3hav1	13
rNLS8up	GO:1903557	positive regulation of tumor necrosis factor superfamily cytokine production	16/254	112/29008	3.34492e-15	5.44658e-13	3.66994e-13	Ccl2/Ccl3/Ccl4/Cd2/Cyba/Ddx58/Ifih1/Il1a/Lgals9/Oas2/Oas3/Ptprc/Tlr1/Tlr2/Tlr4/Tlr9	16
rNLS8up	GO:0062208	positive regulation of pattern recognition receptor signaling pathway	12/254	45/29008	3.4847e-15	5.44658e-13	3.66994e-13	Cyba/Ddx60/Dhx58/Ifi35/Pik3ap1/Rsad2/Slc15a3/Tlr1/Tlr2/Tlr4/Tlr9/Zc3hav1	12
rNLS8up	GO:1903555	regulation of tumor necrosis factor superfamily cytokine production	19/254	186/29008	4.65548e-15	6.93001e-13	4.66948e-13	Bcl3/Ccl2/Ccl3/Ccl4/Cd2/Cd274/Cyba/Ddx58/Ifih1/Il1a/Lgals9/Oas2/Oas3/Ptprc/Tlr1/Tlr2/Tlr4/Tlr9/Tspo	19
rNLS8up	GO:0032640	tumor necrosis factor production	19/254	188/29008	5.67596e-15	8.06502e-13	5.43425e-13	Bcl3/Ccl2/Ccl3/Ccl4/Cd2/Cyba/Ddx58/Ifih1/Il1a/Lgals9/Oas2/Oas3/Ptprc/Slamf9/Tlr1/Tlr2/Tlr4/Tlr9/Tspo	19
rNLS8up	GO:0019058	viral life cycle	21/254	257/29008	1.46982e-14	1.99767e-12	1.34604e-12	Bst2/Ccl5/Cd74/Eif2ak2/Icam1/Ifi27/Ifih1/Ifitm3/Isg15/Isg20/Nectin4/Oas2/Oas3/Parp10/Rsad2/Tnf/Top2a/Trim21/Trim25/Trim5/Zc3hav1	21
rNLS8up	GO:0032481	positive regulation of type I interferon production	13/254	69/29008	3.26913e-14	4.25804e-12	2.86909e-12	Ddx58/Dhx58/Ifih1/Irf7/Isg15/Mmp12/Oas2/Oas3/Stat1/Tlr2/Tlr4/Tlr9/Zc3hav1	13
rNLS8up	GO:0060759	regulation of response to cytokine stimulus	16/254	132/29008	4.74066e-14	5.62241e-12	3.78841e-12	Cd74/Ddx58/Ifih1/Il1r2/Il1rn/Irf7/Isg15/Mmp12/Nlrc5/Oas3/Parp14/Parp9/Ptprc/Tlr2/Tlr4/Zbp1	16
rNLS8up	GO:0032680	regulation of tumor necrosis factor production	18/254	183/29008	4.82405e-14	5.62241e-12	3.78841e-12	Bcl3/Ccl2/Ccl3/Ccl4/Cd2/Cyba/Ddx58/Ifih1/Il1a/Lgals9/Oas2/Oas3/Ptprc/Tlr1/Tlr2/Tlr4/Tlr9/Tspo	18
rNLS8up	GO:0031349	positive regulation of defense response	21/254	273/29008	4.85621e-14	5.62241e-12	3.78841e-12	C3/Ccl3/Ccl5/Cd74/Cyba/Ifi35/Irf7/Lag3/Lgals9/Lta/Mmp12/Nlrc5/Parp9/Serpine1/Slamf6/Tlr2/Tlr4/Tlr9/Tnf/Trim5/Zbp1	21
rNLS8up	GO:0045069	regulation of viral genome replication	14/254	90/29008	5.43882e-14	6.07206e-12	4.09139e-12	Bst2/Ccl5/Eif2ak2/Ifih1/Ifitm3/Isg15/Isg20/Oas2/Oas3/Parp10/Rsad2/Tnf/Top2a/Zc3hav1	14
rNLS8up	GO:0016032	viral process	23/254	346/29008	6.51511e-14	7.02284e-12	4.73203e-12	Bst2/Ccl5/Cd74/Eif2ak2/Icam1/Ifi27/Ifih1/Ifitm3/Isg15/Isg20/Nectin4/Oas2/Oas3/Parp10/Rsad2/Stat1/Tnf/Top2a/Trim21/Trim25/Trim5/Zbp1/Zc3hav1	23
rNLS8up	GO:0002697	regulation of immune effector process	25/254	424/29008	7.67672e-14	7.99914e-12	5.38987e-12	A2m/B2m/Bst2/C3/Ccl2/Cd22/Cd74/Cd96/Ddx58/Ddx60/Dhx58/Fgr/Lag3/Lgals9/Lta/Parp3/Ptprc/Rsad2/Serping1/Slamf6/Tap1/Tlr2/Tlr4/Tlr9/Tnf	25
rNLS8up	GO:0002221	pattern recognition receptor signaling pathway	17/254	171/29008	2.0786e-13	2.09603e-11	1.41232e-11	Cyba/Ddx58/Ddx60/Dhx58/Ifi35/Ifih1/Irf7/Lgals9/Oas3/Pik3ap1/Rsad2/Slc15a3/Tlr1/Tlr2/Tlr4/Tlr9/Zc3hav1	17
rNLS8up	GO:0002237	response to molecule of bacterial origin	24/254	409/29008	2.7467e-13	2.68319e-11	1.80795e-11	B2m/Ccl2/Ccl5/Cd274/Cd68/Cd80/Cd96/Cxcl16/Cxcl9/Eif2ak2/Gbp2/Gbp6/Il1a/Lgals9/Serpine1/Slc11a1/Stat1/Tlr1/Tlr2/Tlr4/Tlr9/Tnf/Trim5/Vim	24
rNLS8up	GO:0045824	negative regulation of innate immune response	13/254	81/29008	2.89329e-13	2.74074e-11	1.84672e-11	A2m/Ccr1/Cd96/Dhx58/Isg15/Lgals9/Mmp12/Nlrc5/Oas3/Parp14/Serping1/Tap1/Trim21	13
rNLS8up	GO:0032606	type I interferon production	14/254	103/29008	3.7436e-13	3.44191e-11	2.31918e-11	Ddx58/Dhx58/Ifih1/Irf7/Irf9/Isg15/Mmp12/Oas2/Oas3/Stat1/Tlr2/Tlr4/Tlr9/Zc3hav1	14
rNLS8up	GO:0019079	viral genome replication	15/254	126/29008	3.90531e-13	3.488e-11	2.35023e-11	Bst2/Ccl5/Eif2ak2/Ifi27/Ifih1/Ifitm3/Isg15/Isg20/Oas2/Oas3/Parp10/Rsad2/Tnf/Top2a/Zc3hav1	15
rNLS8up	GO:0032728	positive regulation of interferon-beta production	11/254	49/29008	4.05653e-13	3.52242e-11	2.37342e-11	Ddx58/Dhx58/Ifih1/Irf7/Isg15/Oas2/Oas3/Tlr2/Tlr4/Tlr9/Zc3hav1	11
rNLS8up	GO:0060760	positive regulation of response to cytokine stimulus	11/254	53/29008	1.02904e-12	8.694e-11	5.85806e-11	Cd74/Ddx58/Ifih1/Irf7/Mmp12/Nlrc5/Parp14/Parp9/Tlr2/Tlr4/Zbp1	11
rNLS8up	GO:0050900	leukocyte migration	22/254	373/29008	2.54252e-12	2.09156e-10	1.4093e-10	Apod/Ccl17/Ccl2/Ccl3/Ccl4/Ccl5/Ccl7/Ccr1/Cd74/Ch25h/Cxcl16/Cxcl9/Fut4/Icam1/Il1a/Lgals9/Madcam1/Serpine1/Slamf9/Spp1/Tlr2/Tnf	22
rNLS8up	GO:0062207	regulation of pattern recognition receptor signaling pathway	13/254	99/29008	4.14777e-12	3.3246e-10	2.24013e-10	Cyba/Ddx60/Dhx58/Ifi35/Irf7/Pik3ap1/Rsad2/Slc15a3/Tlr1/Tlr2/Tlr4/Tlr9/Zc3hav1	13
rNLS8up	GO:0032479	regulation of type I interferon production	13/254	101/29008	5.38778e-12	4.21055e-10	2.83709e-10	Ddx58/Dhx58/Ifih1/Irf7/Isg15/Mmp12/Oas2/Oas3/Stat1/Tlr2/Tlr4/Tlr9/Zc3hav1	13
rNLS8up	GO:0042742	defense response to bacterium	24/254	473/29008	6.0394e-12	4.60467e-10	3.10265e-10	B2m/Bcl3/Cyba/F2/Fgr/Gbp2/Gbp3/Gbp6/Gbp7/Hck/Isg15/Lgals9/Lta/Myo1f/Oas2/Oas3/Plac8/Serpine1/Slamf9/Slc11a1/Tlr2/Tlr4/Tlr9/Tnf	24
rNLS8up	GO:0045089	positive regulation of innate immune response	14/254	131/29008	1.07184e-11	7.97758e-10	5.37533e-10	Cd74/Ifi35/Irf7/Lag3/Lgals9/Mmp12/Nlrc5/Parp9/Slamf6/Tlr2/Tlr4/Tlr9/Trim5/Zbp1	14
rNLS8up	GO:0001818	negative regulation of cytokine production	19/254	292/29008	1.53466e-11	1.11566e-09	7.5174e-10	Apod/Bcl3/Bst2/Cd274/Cd96/Dhx58/F2/Il1r2/Lag3/Lgals9/Oas3/Prnp/Ptprc/Slc11a1/Tlr2/Tlr4/Tlr9/Tnf/Tspo	19
rNLS8up	GO:0060337	type I interferon signaling pathway	10/254	50/29008	1.676e-11	1.16426e-09	7.84484e-10	Ifi27/Ifitm3/Irf7/Isg15/Mmp12/Nlrc5/Oas2/Oas3/Stat1/Zbp1	10
rNLS8up	GO:0071357	cellular response to type I interferon	10/254	50/29008	1.676e-11	1.16426e-09	7.84484e-10	Ifi27/Ifitm3/Irf7/Isg15/Mmp12/Nlrc5/Oas2/Oas3/Stat1/Zbp1	10
rNLS8up	GO:0032608	interferon-beta production	11/254	68/29008	1.84384e-11	1.22635e-09	8.26322e-10	Ddx58/Dhx58/Ifih1/Irf7/Isg15/Oas2/Oas3/Tlr2/Tlr4/Tlr9/Zc3hav1	11
rNLS8up	GO:0032648	regulation of interferon-beta production	11/254	68/29008	1.84384e-11	1.22635e-09	8.26322e-10	Ddx58/Dhx58/Ifih1/Irf7/Isg15/Oas2/Oas3/Tlr2/Tlr4/Tlr9/Zc3hav1	11
rNLS8up	GO:0032727	positive regulation of interferon-alpha production	8/254	24/29008	2.01647e-11	1.28754e-09	8.67551e-10	Ddx58/Ifih1/Irf7/Mmp12/Stat1/Tlr4/Tlr9/Zc3hav1	8
rNLS8up	GO:0070374	positive regulation of ERK1 and ERK2 cascade	17/254	227/29008	2.04593e-11	1.28754e-09	8.67551e-10	C3/Ccl17/Ccl2/Ccl3/Ccl4/Ccl5/Ccl7/Ccr1/Cd44/Cd74/Fgf21/Glipr2/Icam1/Il1a/Ptprc/Tlr2/Tlr4	17
rNLS8up	GO:0002703	regulation of leukocyte mediated immunity	19/254	297/29008	2.0594e-11	1.28754e-09	8.67551e-10	B2m/Bst2/C3/Ccl2/Cd96/Ddx58/Fgr/Lag3/Lgals9/Lta/Parp3/Ptprc/Rsad2/Slamf6/Tap1/Tlr2/Tlr4/Tlr9/Tnf	19
rNLS8up	GO:0071216	cellular response to biotic stimulus	20/254	337/29008	2.33116e-11	1.42886e-09	9.62776e-10	B2m/Ccl2/Ccl5/Cd274/Cd68/Cd80/Clec7a/Cxcl16/Cxcl9/Gbp2/Gbp6/Il1a/Serpine1/Stat1/Tlr1/Tlr2/Tlr4/Tnf/Trim5/Vim	20
rNLS8up	GO:0032602	chemokine production	13/254	114/29008	2.58703e-11	1.5552e-09	1.0479e-09	Apod/Ccl5/Cd74/Eif2ak2/Il1a/Lgals9/Oas3/P2ry2/Slamf9/Tlr2/Tlr4/Tlr9/Tnf	13
rNLS8up	GO:0002832	negative regulation of response to biotic stimulus	13/254	115/29008	2.89426e-11	1.70707e-09	1.15023e-09	A2m/Ccr1/Cd96/Dhx58/Isg15/Lgals9/Mmp12/Nlrc5/Oas3/Parp14/Serping1/Tap1/Trim21	13
rNLS8up	GO:0032496	response to lipopolysaccharide	21/254	388/29008	4.06741e-11	2.35458e-09	1.58653e-09	B2m/Ccl2/Ccl5/Cd274/Cd68/Cd80/Cd96/Cxcl16/Cxcl9/Eif2ak2/Gbp2/Gbp6/Il1a/Lgals9/Serpine1/Slc11a1/Stat1/Tlr4/Tnf/Trim5/Vim	21
rNLS8up	GO:0050777	negative regulation of immune response	16/254	206/29008	4.68582e-11	2.62593e-09	1.76936e-09	A2m/Ccr1/Cd96/Dhx58/Isg15/Lgals9/Mmp12/Nlrc5/Oas3/Parp14/Parp3/Pdcd1/Ptprc/Serping1/Tap1/Trim21	16
rNLS8up	GO:0002449	lymphocyte mediated immunity	23/254	477/29008	4.70415e-11	2.62593e-09	1.76936e-09	B2m/Bcl3/C1qa/C1qb/C3/C4b/Cd74/Cd96/Fas/Icam1/Irf7/Lag3/Lgals9/Lta/Parp3/Ptprc/Rsad2/Serping1/Slamf6/Slc11a1/Stx11/Tap1/Tnf	23
rNLS8up	GO:0071219	cellular response to molecule of bacterial origin	19/254	313/29008	5.08328e-11	2.78778e-09	1.87842e-09	B2m/Ccl2/Ccl5/Cd274/Cd68/Cd80/Cxcl16/Cxcl9/Gbp2/Gbp6/Il1a/Serpine1/Stat1/Tlr1/Tlr2/Tlr4/Tnf/Trim5/Vim	19
rNLS8up	GO:0034340	response to type I interferon	10/254	56/29008	5.54833e-11	2.99036e-09	2.01492e-09	Ifi27/Ifitm3/Irf7/Isg15/Mmp12/Nlrc5/Oas2/Oas3/Stat1/Zbp1	10
rNLS8up	GO:0032677	regulation of interleukin-8 production	11/254	76/29008	6.47667e-11	3.43154e-09	2.31219e-09	Bcl3/Cd2/Cd74/Ddx58/Ptprc/Serpine1/Tlr1/Tlr2/Tlr4/Tlr9/Tnf	11
rNLS8up	GO:0032649	regulation of interferon-gamma production	13/254	123/29008	6.83845e-11	3.56283e-09	2.40066e-09	Bcl3/Cd2/Cd274/Cd96/Isg15/Lgals9/Lta/Prnp/Slamf6/Slc11a1/Tlr4/Tlr9/Tnf	13
rNLS8up	GO:0032637	interleukin-8 production	11/254	77/29008	7.49816e-11	3.8425e-09	2.5891e-09	Bcl3/Cd2/Cd74/Ddx58/Ptprc/Serpine1/Tlr1/Tlr2/Tlr4/Tlr9/Tnf	11
rNLS8up	GO:0071674	mononuclear cell migration	15/254	181/29008	7.65016e-11	3.85716e-09	2.59898e-09	Apod/Ccl17/Ccl2/Ccl3/Ccl4/Ccl5/Ccl7/Ccr1/Ch25h/Cxcl16/Icam1/Lgals9/Madcam1/Serpine1/Slamf9	15
rNLS8up	GO:0042060	wound healing	20/254	361/29008	7.96607e-11	3.95269e-09	2.66334e-09	C3/Ccl2/Cd109/Cd44/Cdkn1a/Clec7a/F2/F9/Il1a/Mmp12/Mustn1/Serpinc1/Serpine1/Serping1/Slc11a1/Timp1/Tlr4/Tnf/Tnfrsf12a/Tspan32	20
rNLS8up	GO:0070372	regulation of ERK1 and ERK2 cascade	19/254	326/29008	1.01856e-10	4.97505e-09	3.35221e-09	Atf3/C3/Ccl17/Ccl2/Ccl3/Ccl4/Ccl5/Ccl7/Ccr1/Cd44/Cd74/Fgf21/Glipr2/Icam1/Il1a/Ptprc/Tlr2/Tlr4/Tlr9	19
rNLS8up	GO:0032647	regulation of interferon-alpha production	8/254	29/29008	1.13314e-10	5.44187e-09	3.66676e-09	Ddx58/Ifih1/Irf7/Mmp12/Stat1/Tlr4/Tlr9/Zc3hav1	8
rNLS8up	GO:0071347	cellular response to interleukin-1	11/254	80/29008	1.14895e-10	5.44187e-09	3.66676e-09	Ccl17/Ccl2/Ccl3/Ccl4/Ccl5/Ccl7/Il1a/Il1r2/Il1rn/Serpine1/Zbp1	11
rNLS8up	GO:0032722	positive regulation of chemokine production	11/254	83/29008	1.72966e-10	8.07003e-09	5.43763e-09	Ccl5/Cd74/Eif2ak2/Il1a/Lgals9/Oas3/P2ry2/Tlr2/Tlr4/Tlr9/Tnf	11
rNLS8up	GO:0072676	lymphocyte migration	12/254	107/29008	1.8603e-10	8.55192e-09	5.76233e-09	Apod/Ccl17/Ccl2/Ccl3/Ccl4/Ccl5/Ccl7/Ch25h/Cxcl16/Icam1/Lgals9/Madcam1	12
rNLS8up	GO:0032607	interferon-alpha production	8/254	31/29008	2.0514e-10	9.29376e-09	6.26218e-09	Ddx58/Ifih1/Irf7/Mmp12/Stat1/Tlr4/Tlr9/Zc3hav1	8
rNLS8up	GO:0032609	interferon-gamma production	13/254	135/29008	2.22019e-10	9.91472e-09	6.68059e-09	Bcl3/Cd2/Cd274/Cd96/Isg15/Lgals9/Lta/Prnp/Slamf6/Slc11a1/Tlr4/Tlr9/Tnf	13
rNLS8up	GO:0032642	regulation of chemokine production	12/254	110/29008	2.57927e-10	1.13561e-08	7.65178e-09	Apod/Ccl5/Cd74/Eif2ak2/Il1a/Lgals9/Oas3/P2ry2/Tlr2/Tlr4/Tlr9/Tnf	12
rNLS8up	GO:0002367	cytokine production involved in immune response	12/254	111/29008	2.86967e-10	1.24592e-08	8.39505e-09	B2m/Bst2/Cd74/Cd96/Ddx58/Rsad2/Slamf9/Slc11a1/Tlr2/Tlr4/Tlr9/Tnf	12
rNLS8up	GO:0070371	ERK1 and ERK2 cascade	19/254	349/29008	3.22577e-10	1.38134e-08	9.30753e-09	Atf3/C3/Ccl17/Ccl2/Ccl3/Ccl4/Ccl5/Ccl7/Ccr1/Cd44/Cd74/Fgf21/Glipr2/Icam1/Il1a/Ptprc/Tlr2/Tlr4/Tlr9	19
rNLS8up	GO:0032102	negative regulation of response to external stimulus	20/254	398/29008	4.42779e-10	1.87044e-08	1.26031e-08	A2m/Ccl2/Ccr1/Cd109/Cd44/Cd96/Cst7/Dhx58/F2/Isg15/Lgals9/Mmp12/Nlrc5/Oas3/Parp14/Serpine1/Serping1/Tap1/Tnf/Trim21	20
rNLS8up	GO:0001959	regulation of cytokine-mediated signaling pathway	12/254	122/29008	8.67632e-10	3.61629e-08	2.43668e-08	Cd74/Il1r2/Il1rn/Irf7/Isg15/Mmp12/Nlrc5/Oas3/Parp14/Parp9/Ptprc/Zbp1	12
rNLS8up	GO:0070555	response to interleukin-1	11/254	97/29008	9.5697e-10	3.93617e-08	2.65221e-08	Ccl17/Ccl2/Ccl3/Ccl4/Ccl5/Ccl7/Il1a/Il1r2/Il1rn/Serpine1/Zbp1	11
rNLS8up	GO:0002699	positive regulation of immune effector process	17/254	296/29008	1.2624e-09	5.12503e-08	3.45327e-08	B2m/C3/Ccl2/Cd74/Ddx58/Ddx60/Dhx58/Fgr/Lag3/Lta/Ptprc/Rsad2/Slamf6/Tlr2/Tlr4/Tlr9/Tnf	17
rNLS8up	GO:0071222	cellular response to lipopolysaccharide	17/254	303/29008	1.79867e-09	7.20851e-08	4.85713e-08	B2m/Ccl2/Ccl5/Cd274/Cd68/Cd80/Cxcl16/Cxcl9/Gbp2/Gbp6/Il1a/Serpine1/Stat1/Tlr4/Tnf/Trim5/Vim	17
rNLS8up	GO:0032757	positive regulation of interleukin-8 production	9/254	58/29008	1.92394e-09	7.56448e-08	5.09699e-08	Cd2/Cd74/Ddx58/Serpine1/Tlr1/Tlr2/Tlr4/Tlr9/Tnf	9
rNLS8up	GO:0002460	adaptive immune response based on somatic recombination of immune receptors built from immunoglobulin superfamily domains	21/254	480/29008	1.93589e-09	7.56448e-08	5.09699e-08	B2m/Bcl3/C1qa/C1qb/C3/C4b/Cd274/Cd74/Fas/Icam1/Irf7/Lta/Ly9/Parp3/Ptprc/Rsad2/Serping1/Slamf6/Slc11a1/Stx11/Tnf	21
rNLS8up	GO:0002695	negative regulation of leukocyte activation	14/254	200/29008	3.02647e-09	1.16799e-07	7.87001e-08	Cd274/Cd44/Cd74/Cd80/Cst7/Fas/Fgl1/Fgr/Lag3/Lgals9/Milr1/Parp3/Prnp/Tspan32	14
rNLS8up	GO:0031348	negative regulation of defense response	15/254	236/29008	3.07991e-09	1.17412e-07	7.9113e-08	A2m/Ccr1/Cd44/Cd96/Cst7/Dhx58/Isg15/Lgals9/Mmp12/Nlrc5/Oas3/Parp14/Serping1/Tap1/Trim21	15
rNLS8up	GO:0002371	dendritic cell cytokine production	6/254	16/29008	3.16139e-09	1.19066e-07	8.02277e-08	Bst2/Ddx58/Slamf9/Tlr2/Tlr4/Tlr9	6
rNLS8up	GO:0032755	positive regulation of interleukin-6 production	11/254	109/29008	3.36603e-09	1.25264e-07	8.44039e-08	Cd74/Cyba/Ddx58/Ifih1/Il1a/Lgals9/Tlr1/Tlr2/Tlr4/Tlr9/Tnf	11
rNLS8up	GO:0035456	response to interferon-beta	9/254	63/29008	4.11634e-09	1.51384e-07	1.02004e-07	Bst2/Gbp2/Gbp3/Gbp6/Ifit1/Ifit3/Ifitm3/Stat1/Xaf1	9
rNLS8up	GO:0034123	positive regulation of toll-like receptor signaling pathway	7/254	30/29008	6.22874e-09	2.25455e-07	1.51913e-07	Cyba/Ifi35/Pik3ap1/Rsad2/Tlr1/Tlr2/Tlr9	7
rNLS8up	GO:0002700	regulation of production of molecular mediator of immune response	13/254	177/29008	6.27465e-09	2.25455e-07	1.51913e-07	B2m/Bst2/Cd22/Cd74/Cd96/Ddx58/Parp3/Ptprc/Rsad2/Tlr2/Tlr4/Tlr9/Tnf	13
rNLS8up	GO:0002274	myeloid leukocyte activation	15/254	261/29008	1.20096e-08	4.2408e-07	2.85748e-07	C1qa/Ccl5/Cst7/Fgr/Ifi35/Lgals9/Milr1/Myo1f/Slc11a1/Stx11/Tlr1/Tlr2/Tlr4/Tnf/Tspan32	15
rNLS8up	GO:0002753	cytoplasmic pattern recognition receptor signaling pathway	8/254	50/29008	1.20948e-08	4.2408e-07	2.85748e-07	Ddx58/Ddx60/Dhx58/Ifih1/Oas3/Slc15a3/Tlr4/Zc3hav1	8
rNLS8up	GO:0050866	negative regulation of cell activation	14/254	223/29008	1.22096e-08	4.2408e-07	2.85748e-07	Cd274/Cd44/Cd74/Cd80/Cst7/Fas/Fgl1/Fgr/Lag3/Lgals9/Milr1/Parp3/Prnp/Tspan32	14
rNLS8up	GO:0002718	regulation of cytokine production involved in immune response	10/254	97/29008	1.43145e-08	4.91488e-07	3.31167e-07	B2m/Bst2/Cd74/Cd96/Ddx58/Rsad2/Tlr2/Tlr4/Tlr9/Tnf	10
rNLS8up	GO:0030595	leukocyte chemotaxis	14/254	226/29008	1.44648e-08	4.91488e-07	3.31167e-07	Ccl17/Ccl2/Ccl3/Ccl4/Ccl5/Ccl7/Ccr1/Cd74/Ch25h/Cxcl16/Cxcl9/Serpine1/Slamf9/Spp1	14
rNLS8up	GO:0050688	regulation of defense response to virus	9/254	74/29008	1.76789e-08	5.89699e-07	3.97343e-07	Ccl5/Ddx58/Dhx58/Dtx3l/Mmp12/Parp9/Stat1/Tspan32/Zc3hav1	9
rNLS8up	GO:0007162	negative regulation of cell adhesion	16/254	310/29008	1.77325e-08	5.89699e-07	3.97343e-07	Apod/Cd274/Cd44/Cd74/Cd80/Cdsn/Epcam/Fgl1/Il1rn/Lag3/Lgals9/Mmp12/Myo1f/Prnp/Ptprc/Serpine1	16
rNLS8up	GO:0048247	lymphocyte chemotaxis	8/254	54/29008	2.27426e-08	7.48351e-07	5.04243e-07	Ccl17/Ccl2/Ccl3/Ccl4/Ccl5/Ccl7/Ch25h/Cxcl16	8
rNLS8up	GO:0042832	defense response to protozoan	7/254	36/29008	2.44222e-08	7.95247e-07	5.35842e-07	Bcl3/Gbp2/Gbp3/Gbp6/Gbp7/Slc11a1/Tspan32	7
rNLS8up	GO:0022407	regulation of cell-cell adhesion	19/254	457/29008	2.63781e-08	8.50083e-07	5.72791e-07	B2m/Ccl2/Ccl5/Cd274/Cd44/Cd74/Cd80/Cdsn/Epcam/Fgl1/Fut4/Icam1/Il1a/Il1rn/Lag3/Lgals9/Prnp/Ptprc/Tnf	19
rNLS8up	GO:0050729	positive regulation of inflammatory response	11/254	134/29008	2.97526e-08	9.49048e-07	6.39474e-07	C3/Ccl3/Ccl5/Ifi35/Lta/Serpine1/Tlr2/Tlr4/Tlr9/Tnf/Zbp1	11
rNLS8up	GO:0007159	leukocyte cell-cell adhesion	17/254	373/29008	3.9022e-08	1.23215e-06	8.30228e-07	B2m/Ccl2/Ccl5/Cd274/Cd44/Cd74/Cd80/Fgl1/Fut4/Icam1/Il1a/Lag3/Lgals9/Madcam1/Prnp/Ptprc/Tnf	17
rNLS8up	GO:0046651	lymphocyte proliferation	16/254	330/29008	4.22996e-08	1.32228e-06	8.90963e-07	Ccl5/Cd22/Cd274/Cd44/Cd74/Cd80/Cdkn1a/Elf4/Il1a/Lgals9/Prnp/Ptprc/Slamf6/Slc11a1/Tlr4/Tlr9	16
rNLS8up	GO:0002548	monocyte chemotaxis	8/254	59/29008	4.66754e-08	1.43808e-06	9.68987e-07	Ccl17/Ccl2/Ccl3/Ccl4/Ccl5/Ccl7/Ccr1/Serpine1	8
rNLS8up	GO:0051090	regulation of DNA-binding transcription factor activity	18/254	425/29008	4.6924e-08	1.43808e-06	9.68987e-07	Bcl3/Ddx58/Eda2r/Eif2ak2/Fosl1/Hck/Icam1/Nlrc5/Parp10/Prnp/Tlr2/Tlr4/Tlr9/Tnf/Trim21/Trim25/Trim5/Wnt10b	18
rNLS8up	GO:1903037	regulation of leukocyte cell-cell adhesion	16/254	333/29008	4.7927e-08	1.45456e-06	9.8009e-07	B2m/Ccl2/Ccl5/Cd274/Cd44/Cd74/Cd80/Fgl1/Fut4/Icam1/Il1a/Lag3/Lgals9/Prnp/Ptprc/Tnf	16
rNLS8up	GO:0032943	mononuclear cell proliferation	16/254	334/29008	4.99493e-08	1.50136e-06	1.01162e-06	Ccl5/Cd22/Cd274/Cd44/Cd74/Cd80/Cdkn1a/Elf4/Il1a/Lgals9/Prnp/Ptprc/Slamf6/Slc11a1/Tlr4/Tlr9	16
rNLS8up	GO:0001562	response to protozoan	7/254	40/29008	5.29406e-08	1.57612e-06	1.062e-06	Bcl3/Gbp2/Gbp3/Gbp6/Gbp7/Slc11a1/Tspan32	7
rNLS8up	GO:0032729	positive regulation of interferon-gamma production	9/254	84/29008	5.45724e-08	1.60937e-06	1.0844e-06	Bcl3/Cd2/Isg15/Lta/Slamf6/Slc11a1/Tlr4/Tlr9/Tnf	9
rNLS8up	GO:0070098	chemokine-mediated signaling pathway	8/254	61/29008	6.10574e-08	1.78379e-06	1.20193e-06	Ccl17/Ccl2/Ccl3/Ccl4/Ccl5/Ccl7/Ccr1/Cxcl9	8
rNLS8up	GO:0032733	positive regulation of interleukin-10 production	7/254	41/29008	6.33659e-08	1.83409e-06	1.23582e-06	Bcl3/Cd274/Isg15/Lgals9/Tlr2/Tlr4/Tlr9	7
rNLS8up	GO:0001960	negative regulation of cytokine-mediated signaling pathway	8/254	62/29008	6.95763e-08	1.99537e-06	1.34449e-06	Il1r2/Il1rn/Isg15/Mmp12/Nlrc5/Oas3/Parp14/Ptprc	8
rNLS8up	GO:0050764	regulation of phagocytosis	10/254	115/29008	7.39249e-08	2.10081e-06	1.41554e-06	C3/Ccl2/Clec7a/Cyba/Fgr/Hck/Ptprc/Slc11a1/Tlr2/Tnf	10
rNLS8up	GO:0002685	regulation of leukocyte migration	13/254	223/29008	9.74287e-08	2.7438e-06	1.84879e-06	Apod/Ccl2/Ccl5/Ccl7/Ccr1/Cd74/Fut4/Icam1/Il1a/Lgals9/Madcam1/Serpine1/Tlr2	13
rNLS8up	GO:0044403	biological process involved in symbiotic interaction	14/254	265/29008	1.05634e-07	2.94833e-06	1.9866e-06	Ccl5/Cd74/F2/Gbp2/Gbp3/Gbp6/Gbp7/Icam1/Ifi27/Ifitm3/Nectin4/Trim21/Trim25/Trim5	14
rNLS8up	GO:0060761	negative regulation of response to cytokine stimulus	8/254	66/29008	1.1468e-07	3.17064e-06	2.13639e-06	Il1r2/Il1rn/Isg15/Mmp12/Nlrc5/Oas3/Parp14/Ptprc	8
rNLS8up	GO:0002687	positive regulation of leukocyte migration	11/254	153/29008	1.16642e-07	3.17064e-06	2.13639e-06	Ccl2/Ccl5/Ccl7/Ccr1/Cd74/Icam1/Il1a/Lgals9/Madcam1/Serpine1/Tlr2	11
rNLS8up	GO:0050830	defense response to Gram-positive bacterium	11/254	153/29008	1.16642e-07	3.17064e-06	2.13639e-06	B2m/Fgr/Gbp2/Gbp3/Gbp6/Gbp7/Hck/Lta/Myo1f/Tlr2/Tnf	11
rNLS8up	GO:0050691	regulation of defense response to virus by host	7/254	45/29008	1.24145e-07	3.33936e-06	2.25008e-06	Ccl5/Ddx58/Dtx3l/Mmp12/Parp9/Stat1/Zc3hav1	7
rNLS8up	GO:0060326	cell chemotaxis	15/254	312/29008	1.25917e-07	3.33936e-06	2.25008e-06	Ccl17/Ccl2/Ccl3/Ccl4/Ccl5/Ccl7/Ccr1/Cd74/Ch25h/Cxcl16/Cxcl9/Hoxb9/Serpine1/Slamf9/Spp1	15
rNLS8up	GO:0007249	I-kappaB kinase/NF-kappaB signaling	13/254	228/29008	1.26054e-07	3.33936e-06	2.25008e-06	Bcl3/Cd74/Eda2r/Il1a/Stat1/Tlr2/Tlr4/Tlr9/Tnf/Trim21/Trim25/Trim5/Zc3hav1	13
rNLS8up	GO:0070661	leukocyte proliferation	16/254	358/29008	1.29011e-07	3.38897e-06	2.28351e-06	Ccl5/Cd22/Cd274/Cd44/Cd74/Cd80/Cdkn1a/Elf4/Il1a/Lgals9/Prnp/Ptprc/Slamf6/Slc11a1/Tlr4/Tlr9	16
rNLS8up	GO:0002730	regulation of dendritic cell cytokine production	5/254	15/29008	1.38333e-07	3.60358e-06	2.42811e-06	Bst2/Ddx58/Tlr2/Tlr4/Tlr9	5
rNLS8up	GO:0002224	toll-like receptor signaling pathway	10/254	124/29008	1.51066e-07	3.90276e-06	2.6297e-06	Cyba/Ifi35/Irf7/Lgals9/Pik3ap1/Rsad2/Tlr1/Tlr2/Tlr4/Tlr9	10
rNLS8up	GO:0001961	positive regulation of cytokine-mediated signaling pathway	7/254	47/29008	1.69507e-07	4.34327e-06	2.92652e-06	Cd74/Irf7/Mmp12/Nlrc5/Parp14/Parp9/Zbp1	7
rNLS8up	GO:0043123	positive regulation of I-kappaB kinase/NF-kappaB signaling	10/254	126/29008	1.75651e-07	4.46411e-06	3.00794e-06	Cd74/Eda2r/Il1a/Tlr4/Tlr9/Tnf/Trim21/Trim25/Trim5/Zc3hav1	10
rNLS8up	GO:1990266	neutrophil migration	10/254	128/29008	2.03684e-07	4.99929e-06	3.36855e-06	Ccl17/Ccl2/Ccl3/Ccl4/Ccl5/Ccl7/Cd74/Cxcl9/Il1a/Spp1	10
rNLS8up	GO:0034121	regulation of toll-like receptor signaling pathway	8/254	71/29008	2.0457e-07	4.99929e-06	3.36855e-06	Cyba/Ifi35/Irf7/Pik3ap1/Rsad2/Tlr1/Tlr2/Tlr9	8
rNLS8up	GO:1990868	response to chemokine	8/254	71/29008	2.0457e-07	4.99929e-06	3.36855e-06	Ccl17/Ccl2/Ccl3/Ccl4/Ccl5/Ccl7/Ccr1/Cxcl9	8
rNLS8up	GO:1990869	cellular response to chemokine	8/254	71/29008	2.0457e-07	4.99929e-06	3.36855e-06	Ccl17/Ccl2/Ccl3/Ccl4/Ccl5/Ccl7/Ccr1/Cxcl9	8
rNLS8up	GO:0002366	leukocyte activation involved in immune response	15/254	324/29008	2.04706e-07	4.99929e-06	3.36855e-06	Bcl3/Cd74/Fgr/Icam1/Ifi35/Lgals9/Ly9/Milr1/Myo1f/Parp3/Ptprc/Slamf6/Slc11a1/Stx11/Tlr4	15
rNLS8up	GO:0039528	cytoplasmic pattern recognition receptor signaling pathway in response to virus	6/254	30/29008	2.11515e-07	5.12555e-06	3.45362e-06	Ddx58/Ddx60/Dhx58/Ifih1/Oas3/Zc3hav1	6
rNLS8up	GO:1903039	positive regulation of leukocyte cell-cell adhesion	13/254	240/29008	2.27818e-07	5.45054e-06	3.6726e-06	B2m/Ccl2/Ccl5/Cd274/Cd44/Cd74/Cd80/Fut4/Icam1/Il1a/Lgals9/Ptprc/Tnf	13
rNLS8up	GO:0098586	cellular response to virus	8/254	72/29008	2.28414e-07	5.45054e-06	3.6726e-06	Ddx58/Ddx60/Dhx58/Ifih1/Lgals9/Mmp12/Oas3/Zc3hav1	8
rNLS8up	GO:0002698	negative regulation of immune effector process	10/254	130/29008	2.35571e-07	5.57874e-06	3.75899e-06	A2m/Bst2/Cd22/Cd96/Lgals9/Parp3/Ptprc/Serping1/Tap1/Tnf	10
rNLS8up	GO:0050670	regulation of lymphocyte proliferation	13/254	241/29008	2.38955e-07	5.58793e-06	3.76518e-06	Ccl5/Cd22/Cd274/Cd44/Cd74/Cd80/Cdkn1a/Il1a/Lgals9/Prnp/Ptprc/Tlr4/Tlr9	13
rNLS8up	GO:0002263	cell activation involved in immune response	15/254	328/29008	2.39534e-07	5.58793e-06	3.76518e-06	Bcl3/Cd74/Fgr/Icam1/Ifi35/Lgals9/Ly9/Milr1/Myo1f/Parp3/Ptprc/Slamf6/Slc11a1/Stx11/Tlr4	15
rNLS8up	GO:0035455	response to interferon-alpha	6/254	31/29008	2.60362e-07	6.02882e-06	4.06225e-06	Bst2/Eif2ak2/Ifit1/Ifit2/Ifit3/Ifitm3	6
rNLS8up	GO:0032675	regulation of interleukin-6 production	11/254	166/29008	2.66605e-07	6.128e-06	4.12908e-06	Cd74/Cyba/Ddx58/Ifih1/Il1a/Lgals9/Tlr1/Tlr2/Tlr4/Tlr9/Tnf	11
rNLS8up	GO:0042116	macrophage activation	9/254	101/29008	2.72047e-07	6.20744e-06	4.18261e-06	C1qa/Cst7/Ifi35/Lgals9/Slc11a1/Tlr1/Tlr2/Tlr4/Tnf	9
rNLS8up	GO:0019724	B cell mediated immunity	14/254	287/29008	2.79622e-07	6.33404e-06	4.26791e-06	B2m/Bcl3/C1qa/C1qb/C3/C4b/Cd74/Fas/Irf7/Lta/Parp3/Ptprc/Serping1/Tnf	14
rNLS8up	GO:0002440	production of molecular mediator of immune response	16/254	380/29008	2.88126e-07	6.44275e-06	4.34116e-06	B2m/Bst2/Cd22/Cd74/Cd96/Ddx58/Fas/Parp3/Ptprc/Rsad2/Slamf9/Slc11a1/Tlr2/Tlr4/Tlr9/Tnf	16
rNLS8up	GO:0032944	regulation of mononuclear cell proliferation	13/254	245/29008	2.88543e-07	6.44275e-06	4.34116e-06	Ccl5/Cd22/Cd274/Cd44/Cd74/Cd80/Cdkn1a/Il1a/Lgals9/Prnp/Ptprc/Tlr4/Tlr9	13
rNLS8up	GO:0030593	neutrophil chemotaxis	9/254	102/29008	2.96116e-07	6.56496e-06	4.4235e-06	Ccl17/Ccl2/Ccl3/Ccl4/Ccl5/Ccl7/Cd74/Cxcl9/Spp1	9
rNLS8up	GO:0051250	negative regulation of lymphocyte activation	11/254	168/29008	3.00746e-07	6.62066e-06	4.46104e-06	Cd274/Cd44/Cd74/Cd80/Fas/Fgl1/Fgr/Lag3/Lgals9/Parp3/Prnp	11
rNLS8up	GO:0044406	adhesion of symbiont to host	5/254	18/29008	3.86291e-07	8.44437e-06	5.68986e-06	Gbp2/Gbp3/Gbp6/Gbp7/Icam1	5
rNLS8up	GO:0050727	regulation of inflammatory response	15/254	342/29008	4.07747e-07	8.8515e-06	5.96419e-06	C3/Ccl3/Ccl5/Cd44/Cst7/Ifi35/Lgals9/Lta/Pik3ap1/Serpine1/Tlr2/Tlr4/Tlr9/Tnf/Zbp1	15
rNLS8up	GO:0032635	interleukin-6 production	11/254	174/29008	4.27512e-07	9.21656e-06	6.21017e-06	Cd74/Cyba/Ddx58/Ifih1/Il1a/Lgals9/Tlr1/Tlr2/Tlr4/Tlr9/Tnf	11
rNLS8up	GO:0001906	cell killing	13/254	260/29008	5.67075e-07	1.21416e-05	8.18109e-06	B2m/C3/Ccl17/Ccl2/Clec7a/Cxcl9/F2/Lag3/Lgals9/Ptprc/Slamf6/Stx11/Tap1	13
rNLS8up	GO:0034113	heterotypic cell-cell adhesion	7/254	56/29008	5.84535e-07	1.24303e-05	8.37561e-06	Cd2/Cd44/Il1rn/Itgax/Madcam1/Ptprc/Tnf	7
rNLS8up	GO:0070663	regulation of leukocyte proliferation	13/254	261/29008	5.9221e-07	1.25084e-05	8.42825e-06	Ccl5/Cd22/Cd274/Cd44/Cd74/Cd80/Cdkn1a/Il1a/Lgals9/Prnp/Ptprc/Tlr4/Tlr9	13
rNLS8up	GO:0060338	regulation of type I interferon-mediated signaling pathway	6/254	36/29008	6.63983e-07	1.39303e-05	9.38629e-06	Irf7/Isg15/Mmp12/Nlrc5/Oas3/Zbp1	6
rNLS8up	GO:0002755	MyD88-dependent toll-like receptor signaling pathway	5/254	20/29008	6.8906e-07	1.436e-05	9.67585e-06	Irf7/Tlr1/Tlr2/Tlr4/Tlr9	5
rNLS8up	GO:0051091	positive regulation of DNA-binding transcription factor activity	13/254	267/29008	7.65043e-07	1.58379e-05	1.06717e-05	Ddx58/Eda2r/Eif2ak2/Fosl1/Icam1/Tlr2/Tlr4/Tlr9/Tnf/Trim21/Trim25/Trim5/Wnt10b	13
rNLS8up	GO:0002706	regulation of lymphocyte mediated immunity	12/254	225/29008	7.8773e-07	1.62003e-05	1.09158e-05	B2m/C3/Cd96/Lag3/Lgals9/Lta/Parp3/Ptprc/Rsad2/Slamf6/Tap1/Tnf	12
rNLS8up	GO:0097529	myeloid leukocyte migration	12/254	226/29008	8.25521e-07	1.68665e-05	1.13648e-05	Ccl17/Ccl2/Ccl3/Ccl4/Ccl5/Ccl7/Ccr1/Cd74/Cxcl9/Il1a/Serpine1/Spp1	12
rNLS8up	GO:0051092	positive regulation of NF-kappaB transcription factor activity	10/254	152/29008	1.00211e-06	2.03416e-05	1.37063e-05	Eda2r/Eif2ak2/Icam1/Tlr2/Tlr4/Tlr9/Tnf/Trim21/Trim25/Trim5	10
rNLS8up	GO:0043122	regulation of I-kappaB kinase/NF-kappaB signaling	11/254	190/29008	1.02304e-06	2.06325e-05	1.39023e-05	Cd74/Eda2r/Il1a/Stat1/Tlr4/Tlr9/Tnf/Trim21/Trim25/Trim5/Zc3hav1	11
rNLS8up	GO:0050731	positive regulation of peptidyl-tyrosine phosphorylation	11/254	192/29008	1.134e-06	2.27236e-05	1.53113e-05	Angpt4/Ccl5/Cd44/Cd74/Cd80/Icam1/Parp14/Parp9/Prnp/Ptprc/Tlr4	11
rNLS8up	GO:0060252	positive regulation of glial cell proliferation	5/254	22/29008	1.15375e-06	2.29721e-05	1.54787e-05	Gfap/Lta/Tnf/Tspo/Vim	5
rNLS8up	GO:0002534	cytokine production involved in inflammatory response	7/254	62/29008	1.1854e-06	2.34529e-05	1.58027e-05	Apod/Cd96/Clec7a/F2/Il1r2/Tlr4/Tnf	7
rNLS8up	GO:0002819	regulation of adaptive immune response	12/254	236/29008	1.30164e-06	2.55908e-05	1.72432e-05	B2m/C3/Cd274/Cd44/Cd74/Irf7/Lta/Parp3/Ptprc/Rsad2/Slc11a1/Tnf	12
rNLS8up	GO:0032653	regulation of interleukin-10 production	7/254	63/29008	1.32368e-06	2.58615e-05	1.74256e-05	Bcl3/Cd274/Isg15/Lgals9/Tlr2/Tlr4/Tlr9	7
rNLS8up	GO:0097530	granulocyte migration	10/254	157/29008	1.34638e-06	2.61415e-05	1.76143e-05	Ccl17/Ccl2/Ccl3/Ccl4/Ccl5/Ccl7/Cd74/Cxcl9/Il1a/Spp1	10
rNLS8up	GO:0034612	response to tumor necrosis factor	11/254	196/29008	1.38811e-06	2.67854e-05	1.80482e-05	Ccl17/Ccl2/Ccl3/Ccl4/Ccl5/Ccl7/Cxcl16/Eda2r/Slc2a4/Stat1/Tnf	11
rNLS8up	GO:0002821	positive regulation of adaptive immune response	10/254	159/29008	1.51057e-06	2.89696e-05	1.95199e-05	B2m/C3/Cd274/Cd44/Cd74/Lta/Ptprc/Rsad2/Slc11a1/Tnf	10
rNLS8up	GO:0016064	immunoglobulin mediated immune response	13/254	284/29008	1.5241e-06	2.90508e-05	1.95746e-05	B2m/Bcl3/C1qa/C1qb/C3/C4b/Cd74/Irf7/Lta/Parp3/Ptprc/Serping1/Tnf	13
rNLS8up	GO:0032613	interleukin-10 production	7/254	65/29008	1.64101e-06	3.10898e-05	2.09484e-05	Bcl3/Cd274/Isg15/Lgals9/Tlr2/Tlr4/Tlr9	7
rNLS8up	GO:0060251	regulation of glial cell proliferation	6/254	42/29008	1.71134e-06	3.22267e-05	2.17145e-05	Fas/Gfap/Lta/Tnf/Tspo/Vim	6
rNLS8up	GO:0019882	antigen processing and presentation	9/254	126/29008	1.77427e-06	3.31097e-05	2.23095e-05	B2m/Cd68/Cd74/Icam1/Psmb8/Psmb9/Slc11a1/Tap1/Tapbp	9
rNLS8up	GO:0022409	positive regulation of cell-cell adhesion	13/254	288/29008	1.77941e-06	3.31097e-05	2.23095e-05	B2m/Ccl2/Ccl5/Cd274/Cd44/Cd74/Cd80/Fut4/Icam1/Il1a/Lgals9/Ptprc/Tnf	13
rNLS8up	GO:0002532	production of molecular mediator involved in inflammatory response	8/254	94/29008	1.80001e-06	3.31957e-05	2.23675e-05	Apod/Cd96/Clec7a/F2/Il1r2/Serpine1/Tlr4/Tnf	8
rNLS8up	GO:0140289	protein mono-ADP-ribosylation	4/254	11/29008	1.80527e-06	3.31957e-05	2.23675e-05	Parp10/Parp14/Parp3/Parp9	4
rNLS8up	GO:0071621	granulocyte chemotaxis	9/254	127/29008	1.89517e-06	3.4645e-05	2.3344e-05	Ccl17/Ccl2/Ccl3/Ccl4/Ccl5/Ccl7/Cd74/Cxcl9/Spp1	9
rNLS8up	GO:0002253	activation of immune response	16/254	439/29008	1.91711e-06	3.48423e-05	2.34769e-05	A2m/C1qa/C1qb/C3/C4b/Cd22/Cd79b/Cfb/Prnp/Ptprc/Serping1/Tlr2/Tlr4/Tlr9/Trim5/Zbp1	16
rNLS8up	GO:0046633	alpha-beta T cell proliferation	6/254	43/29008	1.97434e-06	3.5675e-05	2.4038e-05	Cd274/Cd44/Cd80/Elf4/Lgals9/Ptprc	6
rNLS8up	GO:0030336	negative regulation of cell migration	13/254	293/29008	2.1516e-06	3.86545e-05	2.60456e-05	Angpt4/Apod/Bst2/Ccl2/Cd74/Fas/Ifitm3/Il1rn/Krt16/Meox2/Serpine1/Timp1/Tnf	13
rNLS8up	GO:0022408	negative regulation of cell-cell adhesion	11/254	206/29008	2.25408e-06	4.02644e-05	2.71304e-05	Cd274/Cd44/Cd74/Cd80/Cdsn/Epcam/Fgl1/Il1rn/Lag3/Lgals9/Prnp	11
rNLS8up	GO:0061041	regulation of wound healing	9/254	130/29008	2.30141e-06	4.08762e-05	2.75426e-05	Ccl2/Cd109/Clec7a/F2/Serpinc1/Serpine1/Serping1/Tnf/Tnfrsf12a	9
rNLS8up	GO:0071677	positive regulation of mononuclear cell migration	7/254	69/29008	2.46855e-06	4.35972e-05	2.9376e-05	Ccl2/Ccl5/Ccl7/Ccr1/Lgals9/Madcam1/Serpine1	7
rNLS8up	GO:1903706	regulation of hemopoiesis	15/254	398/29008	2.68593e-06	4.69645e-05	3.16449e-05	B2m/Ccl3/Ccl5/Ccr1/Cd44/Cd74/Fas/Hoxa5/Isg15/Lag3/Lgals9/Ptprc/Stat1/Tlr9/Tnf	15
rNLS8up	GO:0002246	wound healing involved in inflammatory response	4/254	12/29008	2.68927e-06	4.69645e-05	3.16449e-05	Cd44/Il1a/Timp1/Tlr4	4
rNLS8up	GO:0039529	RIG-I signaling pathway	5/254	26/29008	2.80063e-06	4.81032e-05	3.24122e-05	Ddx58/Ddx60/Dhx58/Oas3/Zc3hav1	5
rNLS8up	GO:0072567	chemokine (C-X-C motif) ligand 2 production	5/254	26/29008	2.80063e-06	4.81032e-05	3.24122e-05	Ccl5/Cd74/Oas3/Tlr4/Tnf	5
rNLS8up	GO:2000341	regulation of chemokine (C-X-C motif) ligand 2 production	5/254	26/29008	2.80063e-06	4.81032e-05	3.24122e-05	Ccl5/Cd74/Oas3/Tlr4/Tnf	5
rNLS8up	GO:0071356	cellular response to tumor necrosis factor	10/254	174/29008	3.4038e-06	5.81436e-05	3.91775e-05	Ccl17/Ccl2/Ccl3/Ccl4/Ccl5/Ccl7/Eda2r/Slc2a4/Stat1/Tnf	10
rNLS8up	GO:2000146	negative regulation of cell motility	13/254	306/29008	3.46218e-06	5.88194e-05	3.96328e-05	Angpt4/Apod/Bst2/Ccl2/Cd74/Fas/Ifitm3/Il1rn/Krt16/Meox2/Serpine1/Timp1/Tnf	13
rNLS8up	GO:0045861	negative regulation of proteolysis	14/254	358/29008	3.80338e-06	6.41456e-05	4.32217e-05	A2m/Cd109/Cd44/Chac1/Cst7/F2/Il1r2/Serpinb5/Serpinc1/Serpine1/Serping1/Timp1/Tnf/Trim21	14
rNLS8up	GO:0002920	regulation of humoral immune response	6/254	48/29008	3.83132e-06	6.41456e-05	4.32217e-05	A2m/C3/Lta/Ptprc/Serping1/Tnf	6
rNLS8up	GO:0060340	positive regulation of type I interferon-mediated signaling pathway	4/254	13/29008	3.85777e-06	6.41456e-05	4.32217e-05	Irf7/Mmp12/Nlrc5/Zbp1	4
rNLS8up	GO:2000343	positive regulation of chemokine (C-X-C motif) ligand 2 production	4/254	13/29008	3.85777e-06	6.41456e-05	4.32217e-05	Ccl5/Cd74/Tlr4/Tnf	4
rNLS8up	GO:0002285	lymphocyte activation involved in immune response	11/254	219/29008	4.06587e-06	6.72481e-05	4.53122e-05	Bcl3/Cd74/Icam1/Lgals9/Ly9/Parp3/Ptprc/Slamf6/Slc11a1/Stx11/Tlr4	11
rNLS8up	GO:0006959	humoral immune response	15/254	416/29008	4.58975e-06	7.53632e-05	5.07801e-05	A2m/B2m/Bcl3/C1qa/C1qb/C3/C4b/Ccl17/Cfb/Cxcl9/F2/Lta/Ptprc/Serping1/Tnf	15
rNLS8up	GO:0046631	alpha-beta T cell activation	10/254	180/29008	4.60472e-06	7.53632e-05	5.07801e-05	Bcl3/Cd274/Cd44/Cd80/Elf4/Lgals9/Ly9/Ptprc/Rsad2/Slamf6	10
rNLS8up	GO:0051271	negative regulation of cellular component movement	13/254	315/29008	4.74359e-06	7.72315e-05	5.2039e-05	Angpt4/Apod/Bst2/Ccl2/Cd74/Fas/Ifitm3/Il1rn/Krt16/Meox2/Serpine1/Timp1/Tnf	13
rNLS8up	GO:0050671	positive regulation of lymphocyte proliferation	9/254	143/29008	5.04819e-06	8.1765e-05	5.50937e-05	Ccl5/Cd274/Cd74/Cd80/Cdkn1a/Il1a/Ptprc/Tlr4/Tlr9	9
rNLS8up	GO:0002705	positive regulation of leukocyte mediated immunity	10/254	183/29008	5.33209e-06	8.59182e-05	5.78921e-05	B2m/C3/Ccl2/Ddx58/Lag3/Lta/Ptprc/Rsad2/Slamf6/Tnf	10
rNLS8up	GO:0001660	fever generation	4/254	14/29008	5.36372e-06	8.59845e-05	5.79368e-05	Ccl5/Il1a/Il1rn/Tnf	4
rNLS8up	GO:0032946	positive regulation of mononuclear cell proliferation	9/254	145/29008	5.65472e-06	9.01871e-05	6.07685e-05	Ccl5/Cd274/Cd74/Cd80/Cdkn1a/Il1a/Ptprc/Tlr4/Tlr9	9
rNLS8up	GO:0018108	peptidyl-tyrosine phosphorylation	13/254	322/29008	6.01381e-06	9.54272e-05	6.42994e-05	Angpt4/Ccl5/Cd44/Cd74/Cd80/Fgr/Hck/Icam1/Parp14/Parp9/Prnp/Ptprc/Tlr4	13
rNLS8up	GO:0018212	peptidyl-tyrosine modification	13/254	325/29008	6.6444e-06	0.000104901	7.06829e-05	Angpt4/Ccl5/Cd44/Cd74/Cd80/Fgr/Hck/Icam1/Parp14/Parp9/Prnp/Ptprc/Tlr4	13
rNLS8up	GO:0045123	cellular extravasation	7/254	80/29008	6.69781e-06	0.000104966	7.07266e-05	Ccl2/Ccl5/Fut4/Icam1/Il1a/Madcam1/Tnf	7
rNLS8up	GO:0045639	positive regulation of myeloid cell differentiation	8/254	112/29008	6.71567e-06	0.000104966	7.07266e-05	Ccl3/Ccl5/Ccr1/Cd74/Hoxa5/Isg15/Stat1/Tnf	8
rNLS8up	GO:0019216	regulation of lipid metabolic process	14/254	379/29008	7.28669e-06	0.000113324	7.63585e-05	Abcb11/Apob/Apod/Avil/C3/Cd74/F2/Fgf21/Fgr/Hcar2/Il1a/Tnf/Trib3/Tspo	14
rNLS8up	GO:0035458	cellular response to interferon-beta	6/254	55/29008	8.59922e-06	0.000133075	8.96667e-05	Gbp2/Gbp3/Gbp6/Ifit1/Ifit3/Stat1	6
rNLS8up	GO:0050766	positive regulation of phagocytosis	7/254	84/29008	9.27021e-06	0.000142752	9.61871e-05	C3/Ccl2/Clec7a/Cyba/Ptprc/Slc11a1/Tnf	7
rNLS8up	GO:0051924	regulation of calcium ion transport	12/254	286/29008	9.34921e-06	0.000143263	9.65314e-05	Ccl2/Ccl5/Ccr1/Cxcl9/Cyba/F2/Icam1/Prnp/Serpine1/Stc2/Tlr9/Tspo	12
rNLS8up	GO:0002230	positive regulation of defense response to virus by host	5/254	33/29008	9.61153e-06	0.000145853	9.82763e-05	Ccl5/Ddx58/Dtx3l/Parp9/Stat1	5
rNLS8up	GO:1903901	negative regulation of viral life cycle	5/254	33/29008	9.61153e-06	0.000145853	9.82763e-05	Bst2/Cd74/Ifitm3/Trim25/Trim5	5
rNLS8up	GO:0071675	regulation of mononuclear cell migration	8/254	118/29008	9.87647e-06	0.000149149	0.000100497	Apod/Ccl2/Ccl5/Ccl7/Ccr1/Lgals9/Madcam1/Serpine1	8
rNLS8up	GO:0050863	regulation of T cell activation	13/254	339/29008	1.04257e-05	0.000156686	0.000105576	B2m/Ccl2/Ccl5/Cd274/Cd44/Cd74/Cd80/Fgl1/Il1a/Lag3/Lgals9/Prnp/Ptprc	13
rNLS8up	GO:0070665	positive regulation of leukocyte proliferation	9/254	157/29008	1.07717e-05	0.000161112	0.000108558	Ccl5/Cd274/Cd74/Cd80/Cdkn1a/Il1a/Ptprc/Tlr4/Tlr9	9
rNLS8up	GO:0040013	negative regulation of locomotion	13/254	341/29008	1.10974e-05	0.000165193	0.000111308	Angpt4/Apod/Bst2/Ccl2/Cd74/Fas/Ifitm3/Il1rn/Krt16/Meox2/Serpine1/Timp1/Tnf	13
rNLS8up	GO:0014009	glial cell proliferation	6/254	58/29008	1.17458e-05	0.000174017	0.000117253	Fas/Gfap/Lta/Tnf/Tspo/Vim	6
rNLS8up	GO:0042063	gliogenesis	13/254	344/29008	1.21764e-05	0.000179544	0.000120978	C1qa/Ccl2/Ccl3/F2/Fas/Gfap/Lta/Mxra8/Tlr2/Tlr4/Tnf/Tspo/Vim	13
rNLS8up	GO:0034134	toll-like receptor 2 signaling pathway	4/254	17/29008	1.24916e-05	0.000183328	0.000123527	Cyba/Pik3ap1/Tlr1/Tlr2	4
rNLS8up	GO:1900015	regulation of cytokine production involved in inflammatory response	6/254	59/29008	1.29804e-05	0.00018961	0.000127761	Apod/Clec7a/F2/Il1r2/Tlr4/Tnf	6
rNLS8up	GO:0030217	T cell differentiation	12/254	299/29008	1.4572e-05	0.000211871	0.00014276	B2m/Bcl3/Cd44/Cd74/Fas/Il1a/Lag3/Lgals9/Ly9/Ptprc/Rsad2/Slamf6	12
rNLS8up	GO:0002702	positive regulation of production of molecular mediator of immune response	8/254	125/29008	1.50669e-05	0.000218051	0.000146924	B2m/Cd74/Ddx58/Ptprc/Rsad2/Tlr2/Tlr4/Tlr9	8
rNLS8up	GO:0031663	lipopolysaccharide-mediated signaling pathway	6/254	61/29008	1.5764e-05	0.000227089	0.000153014	Ccl2/Ccl5/Stat1/Tlr4/Tnf/Trim5	6
rNLS8up	GO:0045765	regulation of angiogenesis	12/254	302/29008	1.60885e-05	0.0002307	0.000155447	Adm2/Angpt4/C3/Ccl2/Ccl5/Hoxa5/Il1a/Itgax/Serpine1/Stat1/Tnf/Tnfrsf12a	12
rNLS8up	GO:0014013	regulation of gliogenesis	8/254	128/29008	1.79069e-05	0.000255602	0.000172226	F2/Fas/Gfap/Lta/Tlr2/Tnf/Tspo/Vim	8
rNLS8up	GO:0052548	regulation of endopeptidase activity	13/254	357/29008	1.79932e-05	0.000255667	0.00017227	A2m/Cd44/Cst7/Fas/Psmb8/Psmb9/Serpinb5/Serpinc1/Serpine1/Serping1/Stat1/Timp1/Tnf	13
rNLS8up	GO:1901342	regulation of vasculature development	12/254	306/29008	1.83238e-05	0.000259187	0.000174642	Adm2/Angpt4/C3/Ccl2/Ccl5/Hoxa5/Il1a/Itgax/Serpine1/Stat1/Tnf/Tnfrsf12a	12
rNLS8up	GO:0001909	leukocyte mediated cytotoxicity	9/254	168/29008	1.85169e-05	0.000260738	0.000175687	B2m/Ccl2/F2/Lag3/Lgals9/Ptprc/Slamf6/Stx11/Tap1	9
rNLS8up	GO:0072678	T cell migration	6/254	63/29008	1.90104e-05	0.000265298	0.000178759	Apod/Ccl2/Ccl5/Cxcl16/Icam1/Lgals9	6
rNLS8up	GO:2000401	regulation of lymphocyte migration	6/254	63/29008	1.90104e-05	0.000265298	0.000178759	Apod/Ccl2/Ccl5/Ccl7/Lgals9/Madcam1	6
rNLS8up	GO:0002701	negative regulation of production of molecular mediator of immune response	5/254	38/29008	1.96144e-05	0.000271304	0.000182806	Bst2/Cd22/Cd96/Parp3/Tnf	5
rNLS8up	GO:0009595	detection of biotic stimulus	5/254	38/29008	1.96144e-05	0.000271304	0.000182806	Clec7a/Tlr1/Tlr2/Tlr4/Tspo	5
rNLS8up	GO:0050673	epithelial cell proliferation	15/254	471/29008	1.99024e-05	0.000274074	0.000184673	B2m/Ccl2/Ccl5/Cd109/Cyba/Fgl1/Hoxa5/Mki67/Mmp12/Serpinb5/Stat1/Tgm1/Tnf/Wnt10b/Zfas1	15
rNLS8up	GO:0048245	eosinophil chemotaxis	4/254	19/29008	2.00649e-05	0.000275101	0.000185364	Ccl2/Ccl4/Ccl5/Ccl7	4
rNLS8up	GO:0050868	negative regulation of T cell activation	8/254	131/29008	2.11836e-05	0.00028917	0.000194844	Cd274/Cd44/Cd74/Cd80/Fgl1/Lag3/Lgals9/Prnp	8
rNLS8up	GO:1903034	regulation of response to wounding	9/254	171/29008	2.131e-05	0.00028963	0.000195154	Ccl2/Cd109/Clec7a/F2/Serpinc1/Serpine1/Serping1/Tnf/Tnfrsf12a	9
rNLS8up	GO:0046640	regulation of alpha-beta T cell proliferation	5/254	39/29008	2.23389e-05	0.000302301	0.000203692	Cd274/Cd44/Cd80/Lgals9/Ptprc	5
rNLS8up	GO:0002720	positive regulation of cytokine production involved in immune response	6/254	65/29008	2.27753e-05	0.000306877	0.000206776	B2m/Cd74/Ddx58/Rsad2/Tlr2/Tlr4	6
rNLS8up	GO:0050730	regulation of peptidyl-tyrosine phosphorylation	11/254	266/29008	2.52069e-05	0.000338183	0.00022787	Angpt4/Ccl5/Cd44/Cd74/Cd80/Icam1/Parp14/Parp9/Prnp/Ptprc/Tlr4	11
rNLS8up	GO:0032660	regulation of interleukin-17 production	5/254	40/29008	2.53487e-05	0.000338632	0.000228172	Ly9/Prnp/Slamf6/Tlr2/Tlr4	5
rNLS8up	GO:0045637	regulation of myeloid cell differentiation	10/254	219/29008	2.5459e-05	0.000338659	0.00022819	B2m/Ccl3/Ccl5/Ccr1/Cd74/Fas/Hoxa5/Isg15/Stat1/Tnf	10
rNLS8up	GO:0042098	T cell proliferation	10/254	221/29008	2.75134e-05	0.000364435	0.000245559	Ccl5/Cd274/Cd44/Cd80/Elf4/Il1a/Lgals9/Prnp/Ptprc/Slc11a1	10
rNLS8up	GO:0006953	acute-phase response	5/254	41/29008	2.86641e-05	0.000376487	0.000253679	Ccl5/F2/Il1a/Il1rn/Tnf	5
rNLS8up	GO:0032689	negative regulation of interferon-gamma production	5/254	41/29008	2.86641e-05	0.000376487	0.000253679	Cd274/Cd96/Lgals9/Prnp/Tlr4	5
rNLS8up	GO:1901224	positive regulation of NIK/NF-kappaB signaling	6/254	68/29008	2.95263e-05	0.00038619	0.000260217	Eif2ak2/Ifi35/Tlr2/Tlr4/Tlr9/Tnf	6
rNLS8up	GO:0002922	positive regulation of humoral immune response	4/254	21/29008	3.05585e-05	0.000392632	0.000264558	C3/Lta/Ptprc/Tnf	4
rNLS8up	GO:0007252	I-kappaB phosphorylation	4/254	21/29008	3.05585e-05	0.000392632	0.000264558	Tlr2/Tlr4/Tlr9/Tnf	4
rNLS8up	GO:0060333	interferon-gamma-mediated signaling pathway	4/254	21/29008	3.05585e-05	0.000392632	0.000264558	Nlrc5/Parp14/Parp9/Stat1	4
rNLS8up	GO:0090594	inflammatory response to wounding	4/254	21/29008	3.05585e-05	0.000392632	0.000264558	Cd44/Il1a/Timp1/Tlr4	4
rNLS8up	GO:1903131	mononuclear cell differentiation	15/254	489/29008	3.06469e-05	0.000392632	0.000264558	B2m/Bcl3/Cd44/Cd74/Cd79b/Fas/Il1a/Lag3/Lgals9/Ly9/Ptprc/Rsad2/Slamf6/Slamf9/Tlr9	15
rNLS8up	GO:0001774	microglial cell activation	5/254	42/29008	3.23064e-05	0.000412203	0.000277744	C1qa/Cst7/Tlr2/Tlr4/Tnf	5
rNLS8up	GO:0031341	regulation of cell killing	8/254	139/29008	3.2467e-05	0.000412569	0.000277991	B2m/Ccl2/Clec7a/Lag3/Lgals9/Ptprc/Slamf6/Tap1	8
rNLS8up	GO:0006816	calcium ion transport	14/254	434/29008	3.27682e-05	0.00041471	0.000279434	Bhlha15/Ccl2/Ccl5/Ccr1/Cxcl9/Cyba/F2/Icam1/Prnp/Ptprc/Serpine1/Stc2/Tlr9/Tspo	14
rNLS8up	GO:0051770	positive regulation of nitric-oxide synthase biosynthetic process	4/254	22/29008	3.70929e-05	0.00046381	0.000312518	Ccl2/Tlr2/Tlr4/Tlr9	4
rNLS8up	GO:0061081	positive regulation of myeloid leukocyte cytokine production involved in immune response	4/254	22/29008	3.70929e-05	0.00046381	0.000312518	Cd74/Ddx58/Tlr2/Tlr4	4
rNLS8up	GO:0090026	positive regulation of monocyte chemotaxis	4/254	22/29008	3.70929e-05	0.00046381	0.000312518	Ccl2/Ccl5/Ccr1/Serpine1	4
rNLS8up	GO:0006909	phagocytosis	13/254	383/29008	3.72922e-05	0.000464444	0.000312945	C3/Ccl2/Clec7a/Cyba/Fgr/Hck/Ptprc/Rab20/Slc11a1/Timd4/Tlr2/Tlr4/Tnf	13
rNLS8up	GO:0070227	lymphocyte apoptotic process	7/254	104/29008	3.7484e-05	0.00046498	0.000313306	Aurkb/Ccl5/Cd274/Cd44/Cd74/Fas/Pdcd1	7
rNLS8up	GO:0030888	regulation of B cell proliferation	6/254	71/29008	3.77986e-05	0.00046703	0.000314687	Cd22/Cd74/Cdkn1a/Ptprc/Tlr4/Tlr9	6
rNLS8up	GO:0030098	lymphocyte differentiation	14/254	441/29008	3.89714e-05	0.000477743	0.000321906	B2m/Bcl3/Cd44/Cd74/Cd79b/Fas/Il1a/Lag3/Lgals9/Ly9/Ptprc/Rsad2/Slamf6/Tlr9	14
rNLS8up	GO:0052547	regulation of peptidase activity	14/254	441/29008	3.89714e-05	0.000477743	0.000321906	A2m/Cd109/Cd44/Cst7/Fas/Psmb8/Psmb9/Serpinb5/Serpinc1/Serpine1/Serping1/Stat1/Timp1/Tnf	14
rNLS8up	GO:0032620	interleukin-17 production	5/254	44/29008	4.066e-05	0.000496496	0.000334542	Ly9/Prnp/Slamf6/Tlr2/Tlr4	5
rNLS8up	GO:0010951	negative regulation of endopeptidase activity	9/254	187/29008	4.30261e-05	0.000523345	0.000352633	A2m/Cd44/Cst7/Serpinb5/Serpinc1/Serpine1/Serping1/Timp1/Tnf	9
rNLS8up	GO:1903038	negative regulation of leukocyte cell-cell adhesion	8/254	145/29008	4.39027e-05	0.000531937	0.000358422	Cd274/Cd44/Cd74/Cd80/Fgl1/Lag3/Lgals9/Prnp	8
rNLS8up	GO:0031649	heat generation	4/254	23/29008	4.45938e-05	0.000536155	0.000361264	Ccl5/Il1a/Il1rn/Tnf	4
rNLS8up	GO:0072677	eosinophil migration	4/254	23/29008	4.45938e-05	0.000536155	0.000361264	Ccl2/Ccl4/Ccl5/Ccl7	4
rNLS8up	GO:0002437	inflammatory response to antigenic stimulus	6/254	74/29008	4.78337e-05	0.000572905	0.000386027	C3/Cd68/Icam1/Il1rn/Lta/Tnf	6
rNLS8up	GO:0030890	positive regulation of B cell proliferation	5/254	46/29008	5.05944e-05	0.000603657	0.000406747	Cd74/Cdkn1a/Ptprc/Tlr4/Tlr9	5
rNLS8up	GO:0060339	negative regulation of type I interferon-mediated signaling pathway	4/254	24/29008	5.31454e-05	0.00062929	0.000424019	Isg15/Mmp12/Nlrc5/Oas3	4
rNLS8up	GO:0070498	interleukin-1-mediated signaling pathway	4/254	24/29008	5.31454e-05	0.00062929	0.000424019	Il1a/Il1r2/Il1rn/Zbp1	4
rNLS8up	GO:0002526	acute inflammatory response	7/254	110/29008	5.37088e-05	0.000633561	0.000426897	C3/Ccl5/F2/Icam1/Il1a/Il1rn/Tnf	7
rNLS8up	GO:0002704	negative regulation of leukocyte mediated immunity	6/254	76/29008	5.56327e-05	0.000653789	0.000440526	Bst2/Cd96/Lgals9/Parp3/Ptprc/Tap1	6
rNLS8up	GO:0002824	positive regulation of adaptive immune response based on somatic recombination of immune receptors built from immunoglobulin superfamily domains	8/254	152/29008	6.13086e-05	0.000717793	0.000483653	B2m/C3/Cd274/Lta/Ptprc/Rsad2/Slc11a1/Tnf	8
rNLS8up	GO:0050678	regulation of epithelial cell proliferation	13/254	403/29008	6.26066e-05	0.000730255	0.00049205	B2m/Ccl2/Ccl5/Cd109/Cyba/Hoxa5/Mmp12/Serpinb5/Stat1/Tgm1/Tnf/Wnt10b/Zfas1	13
rNLS8up	GO:2000379	positive regulation of reactive oxygen species metabolic process	6/254	78/29008	6.44161e-05	0.000748568	0.000504389	Cdkn1a/Cyba/F2/Hvcn1/Tlr4/Tspo	6
rNLS8up	GO:0035710	CD4-positive, alpha-beta T cell activation	7/254	115/29008	7.12616e-05	0.000825051	0.000555924	Bcl3/Cd274/Cd44/Lgals9/Ly9/Rsad2/Slamf6	7
rNLS8up	GO:0070228	regulation of lymphocyte apoptotic process	6/254	80/29008	7.42726e-05	0.000856739	0.000577275	Aurkb/Ccl5/Cd274/Cd44/Cd74/Pdcd1	6
rNLS8up	GO:0038061	NIK/NF-kappaB signaling	7/254	116/29008	7.52789e-05	0.000864795	0.000582704	Eif2ak2/Ifi35/Tlr1/Tlr2/Tlr4/Tlr9/Tnf	7
rNLS8up	GO:0002604	regulation of dendritic cell antigen processing and presentation	3/254	10/29008	7.60776e-05	0.000864795	0.000582704	Cd68/Cd74/Slc11a1	3
rNLS8up	GO:0098883	synapse pruning	3/254	10/29008	7.60776e-05	0.000864795	0.000582704	C1qa/C1qb/C3	3
rNLS8up	GO:1900246	positive regulation of RIG-I signaling pathway	3/254	10/29008	7.60776e-05	0.000864795	0.000582704	Ddx60/Dhx58/Zc3hav1	3
rNLS8up	GO:0045785	positive regulation of cell adhesion	14/254	471/29008	7.8739e-05	0.000891805	0.000600903	B2m/Ccl2/Ccl5/Cd274/Cd44/Cd74/Cd80/Fut4/Icam1/Il1a/Lgals9/Ptprc/Spp1/Tnf	14
rNLS8up	GO:0002708	positive regulation of lymphocyte mediated immunity	8/254	158/29008	8.04751e-05	0.000908178	0.000611935	B2m/C3/Lag3/Lta/Ptprc/Rsad2/Slamf6/Tnf	8
rNLS8up	GO:0002218	activation of innate immune response	5/254	51/29008	8.36698e-05	0.000937462	0.000631667	Tlr2/Tlr4/Tlr9/Trim5/Zbp1	5
rNLS8up	GO:0046596	regulation of viral entry into host cell	5/254	51/29008	8.36698e-05	0.000937462	0.000631667	Cd74/Ifitm3/Trim21/Trim25/Trim5	5
rNLS8up	GO:0014015	positive regulation of gliogenesis	6/254	82/29008	8.52955e-05	0.000952264	0.00064164	Gfap/Lta/Tlr2/Tnf/Tspo/Vim	6
rNLS8up	GO:0001910	regulation of leukocyte mediated cytotoxicity	7/254	120/29008	9.32405e-05	0.00103358	0.000696432	B2m/Ccl2/Lag3/Lgals9/Ptprc/Slamf6/Tap1	7
rNLS8up	GO:0032612	interleukin-1 production	7/254	120/29008	9.32405e-05	0.00103358	0.000696432	Ccl3/Il1r2/Lgals9/Slamf9/Tlr2/Tlr4/Tnf	7
rNLS8up	GO:0002228	natural killer cell mediated immunity	6/254	84/29008	9.75829e-05	0.00107789	0.000726291	Cd96/Lag3/Lgals9/Slamf6/Stx11/Tap1	6
rNLS8up	GO:0010955	negative regulation of protein processing	4/254	28/29008	9.96251e-05	0.00108135	0.000728618	Chac1/Cst7/Il1r2/Serpine1	4
rNLS8up	GO:0051767	nitric-oxide synthase biosynthetic process	4/254	28/29008	9.96251e-05	0.00108135	0.000728618	Ccl2/Tlr2/Tlr4/Tlr9	4
rNLS8up	GO:0051769	regulation of nitric-oxide synthase biosynthetic process	4/254	28/29008	9.96251e-05	0.00108135	0.000728618	Ccl2/Tlr2/Tlr4/Tlr9	4
rNLS8up	GO:0098581	detection of external biotic stimulus	4/254	28/29008	9.96251e-05	0.00108135	0.000728618	Clec7a/Tlr1/Tlr2/Tlr4	4
rNLS8up	GO:1903318	negative regulation of protein maturation	4/254	28/29008	9.96251e-05	0.00108135	0.000728618	Chac1/Cst7/Il1r2/Serpine1	4
rNLS8up	GO:2000351	regulation of endothelial cell apoptotic process	5/254	53/29008	0.000100769	0.00108998	0.000734432	Ccl2/Fgf21/Icam1/Serpine1/Tnf	5
rNLS8up	GO:0050878	regulation of body fluid levels	12/254	366/29008	0.000102772	0.00110781	0.000746446	C3/Cyba/F2/F9/Krt16/Oas2/P2ry2/Serpinc1/Serpine1/Serping1/Tlr4/Tspan32	12
rNLS8up	GO:0010466	negative regulation of peptidase activity	10/254	261/29008	0.000110629	0.00118841	0.000800757	A2m/Cd109/Cd44/Cst7/Serpinb5/Serpinc1/Serpine1/Serping1/Timp1/Tnf	10
rNLS8up	GO:0002286	T cell activation involved in immune response	7/254	124/29008	0.000114547	0.00122451	0.000825081	Bcl3/Cd74/Icam1/Ly9/Slamf6/Slc11a1/Stx11	7
rNLS8up	GO:0032967	positive regulation of collagen biosynthetic process	4/254	29/29008	0.000114773	0.00122451	0.000825081	Ccl2/F2/Serpine1/Vim	4
rNLS8up	GO:0050870	positive regulation of T cell activation	9/254	216/29008	0.00012993	0.00137506	0.000926523	B2m/Ccl2/Ccl5/Cd274/Cd74/Cd80/Il1a/Lgals9/Ptprc	9
rNLS8up	GO:0052372	modulation by symbiont of entry into host	5/254	56/29008	0.0001313	0.00137506	0.000926523	Cd74/Ifitm3/Trim21/Trim25/Trim5	5
rNLS8up	GO:0072577	endothelial cell apoptotic process	5/254	56/29008	0.0001313	0.00137506	0.000926523	Ccl2/Fgf21/Icam1/Serpine1/Tnf	5
rNLS8up	GO:0046597	negative regulation of viral entry into host cell	4/254	30/29008	0.000131524	0.00137506	0.000926523	Cd74/Ifitm3/Trim25/Trim5	4
rNLS8up	GO:0061082	myeloid leukocyte cytokine production	4/254	30/29008	0.000131524	0.00137506	0.000926523	Cd74/Ddx58/Tlr2/Tlr4	4
rNLS8up	GO:0090025	regulation of monocyte chemotaxis	4/254	30/29008	0.000131524	0.00137506	0.000926523	Ccl2/Ccl5/Ccr1/Serpine1	4
rNLS8up	GO:1902105	regulation of leukocyte differentiation	11/254	320/29008	0.000132069	0.00137616	0.000927265	Ccl3/Ccl5/Ccr1/Cd44/Cd74/Fas/Lag3/Lgals9/Ptprc/Tlr9/Tnf	11
rNLS8up	GO:0007596	blood coagulation	8/254	170/29008	0.000133849	0.00139007	0.00093664	C3/F2/F9/Serpinc1/Serpine1/Serping1/Tlr4/Tspan32	8
rNLS8up	GO:0030522	intracellular receptor signaling pathway	9/254	217/29008	0.000134534	0.00139256	0.000938313	Ddx58/Ddx60/Dhx58/Ifih1/Oas3/Slc15a3/Tgif1/Tlr4/Zc3hav1	9
rNLS8up	GO:0051251	positive regulation of lymphocyte activation	13/254	436/29008	0.000137161	0.00141107	0.000950788	B2m/Ccl2/Ccl5/Cd274/Cd74/Cd80/Cdkn1a/Clec7a/Il1a/Lgals9/Ptprc/Tlr4/Tlr9	13
rNLS8up	GO:0032490	detection of molecule of bacterial origin	3/254	12/29008	0.000137677	0.00141107	0.000950788	Tlr1/Tlr2/Tlr4	3
rNLS8up	GO:0060907	positive regulation of macrophage cytokine production	3/254	12/29008	0.000137677	0.00141107	0.000950788	Cd74/Tlr2/Tlr4	3
rNLS8up	GO:0043393	regulation of protein binding	9/254	218/29008	0.000139273	0.00142277	0.000958668	Aurkb/B2m/Cdkn1a/Cthrc1/Dtx3l/Ifit2/Trib3/Trim21/Xirp1	9
rNLS8up	GO:0002696	positive regulation of leukocyte activation	14/254	500/29008	0.000147002	0.00149684	0.00100858	B2m/Ccl2/Ccl5/Cd274/Cd74/Cd80/Cdkn1a/Clec7a/Fgr/Il1a/Lgals9/Ptprc/Tlr4/Tlr9	14
rNLS8up	GO:0002822	regulation of adaptive immune response based on somatic recombination of immune receptors built from immunoglobulin superfamily domains	9/254	220/29008	0.00014917	0.00151398	0.00102013	B2m/C3/Cd274/Lta/Parp3/Ptprc/Rsad2/Slc11a1/Tnf	9
rNLS8up	GO:0007599	hemostasis	8/254	173/29008	0.000150984	0.0015225	0.00102587	C3/F2/F9/Serpinc1/Serpine1/Serping1/Tlr4/Tspan32	8
rNLS8up	GO:0050817	coagulation	8/254	173/29008	0.000150984	0.0015225	0.00102587	C3/F2/F9/Serpinc1/Serpine1/Serping1/Tlr4/Tspan32	8
rNLS8up	GO:0002444	myeloid leukocyte mediated immunity	7/254	130/29008	0.000153777	0.00154568	0.00104149	C3/Ddx58/F2/Fgr/Milr1/Myo1f/Stx11	7
rNLS8up	GO:0045058	T cell selection	5/254	58/29008	0.000155278	0.00155577	0.00104828	Cd74/Fas/Ly9/Ptprc/Slamf6	5
rNLS8up	GO:0010959	regulation of metal ion transport	13/254	443/29008	0.000160338	0.00160133	0.00107898	B2m/Ccl2/Ccl5/Ccr1/Cxcl9/Cyba/F2/Icam1/Prnp/Serpine1/Stc2/Tlr9/Tspo	13
rNLS8up	GO:0043270	positive regulation of ion transport	11/254	329/29008	0.000168101	0.0016717	0.0011264	Abcb11/Ccl2/Ccl5/Ccr1/Cxcl9/F2/Il1a/P2ry2/Serpine1/Slc18a1/Tspo	11
rNLS8up	GO:0002715	regulation of natural killer cell mediated immunity	5/254	59/29008	0.000168454	0.0016717	0.0011264	Cd96/Lag3/Lgals9/Slamf6/Tap1	5
rNLS8up	GO:0010714	positive regulation of collagen metabolic process	4/254	32/29008	0.000170226	0.00168394	0.00113465	Ccl2/F2/Serpine1/Vim	4
rNLS8up	GO:0046642	negative regulation of alpha-beta T cell proliferation	3/254	13/29008	0.000177822	0.00175354	0.00118154	Cd274/Cd44/Lgals9	3
rNLS8up	GO:0002478	antigen processing and presentation of exogenous peptide antigen	4/254	33/29008	0.00019238	0.0018852	0.00127026	B2m/Cd74/Tap1/Tapbp	4
rNLS8up	GO:2000108	positive regulation of leukocyte apoptotic process	4/254	33/29008	0.00019238	0.0018852	0.00127026	Ccl5/Cd274/Cd44/Pdcd1	4
rNLS8up	GO:0007229	integrin-mediated signaling pathway	6/254	96/29008	0.000203951	0.00198614	0.00133827	Fgr/Isg15/Itgax/Madcam1/Timp1/Tspan32	6
rNLS8up	GO:1901222	regulation of NIK/NF-kappaB signaling	6/254	96/29008	0.000203951	0.00198614	0.00133827	Eif2ak2/Ifi35/Tlr2/Tlr4/Tlr9/Tnf	6
rNLS8up	GO:0008202	steroid metabolic process	11/254	337/29008	0.000206826	0.00200788	0.00135292	Abcb11/Apob/Apobr/Baat/Ch25h/Cyp2r1/Fgl1/Il1a/Spp1/Tnf/Tspo	11
rNLS8up	GO:0042908	xenobiotic transport	4/254	34/29008	0.000216539	0.00209566	0.00141207	Abcb11/Abcc2/Slc18a1/Slc22a1	4
rNLS8up	GO:0051098	regulation of binding	12/254	397/29008	0.000218111	0.00210437	0.00141793	Aurkb/B2m/Cdkn1a/Cthrc1/Dtx3l/Ifit2/Lgals9/Parp9/Tlr4/Trib3/Trim21/Xirp1	12
rNLS8up	GO:0042129	regulation of T cell proliferation	8/254	183/29008	0.000221654	0.00213197	0.00143654	Ccl5/Cd274/Cd44/Cd80/Il1a/Lgals9/Prnp/Ptprc	8
rNLS8up	GO:0045060	negative thymic T cell selection	3/254	14/29008	0.000224856	0.00214299	0.00144396	Cd74/Fas/Ptprc	3
rNLS8up	GO:0072683	T cell extravasation	3/254	14/29008	0.000224856	0.00214299	0.00144396	Ccl2/Ccl5/Icam1	3
rNLS8up	GO:2000561	regulation of CD4-positive, alpha-beta T cell proliferation	3/254	14/29008	0.000224856	0.00214299	0.00144396	Cd274/Cd44/Lgals9	3
rNLS8up	GO:0002690	positive regulation of leukocyte chemotaxis	6/254	98/29008	0.000228235	0.00216858	0.0014612	Ccl2/Ccl5/Ccl7/Ccr1/Cd74/Serpine1	6
rNLS8up	GO:0002707	negative regulation of lymphocyte mediated immunity	5/254	63/29008	0.000229878	0.00217099	0.00146282	Cd96/Lgals9/Parp3/Ptprc/Tap1	5
rNLS8up	GO:0008347	glial cell migration	5/254	63/29008	0.000229878	0.00217099	0.00146282	Ccl2/Ccl3/Fas/Tspo/Vim	5
rNLS8up	GO:0002455	humoral immune response mediated by circulating immunoglobulin	8/254	185/29008	0.000238613	0.0022467	0.00151384	Bcl3/C1qa/C1qb/C3/Lta/Ptprc/Serping1/Tnf	8
rNLS8up	GO:0006471	protein ADP-ribosylation	4/254	35/29008	0.000242807	0.00225913	0.00152221	Parp10/Parp14/Parp3/Parp9	4
rNLS8up	GO:0014002	astrocyte development	4/254	35/29008	0.000242807	0.00225913	0.00152221	C1qa/Gfap/Tlr4/Vim	4
rNLS8up	GO:0045672	positive regulation of osteoclast differentiation	4/254	35/29008	0.000242807	0.00225913	0.00152221	Ccl3/Ccl5/Ccr1/Tnf	4
rNLS8up	GO:0071887	leukocyte apoptotic process	7/254	140/29008	0.000242824	0.00225913	0.00152221	Aurkb/Ccl5/Cd274/Cd44/Cd74/Fas/Pdcd1	7
rNLS8up	GO:0031343	positive regulation of cell killing	6/254	100/29008	0.00025474	0.00236296	0.00159218	B2m/Ccl2/Clec7a/Lag3/Ptprc/Slamf6	6
rNLS8up	GO:0001659	temperature homeostasis	8/254	188/29008	0.000266032	0.00246041	0.00165783	Ccl5/Fgf21/Il1a/Il1rn/Plac8/Tlr4/Tnf/Wnt10b	8
rNLS8up	GO:0097191	extrinsic apoptotic signaling pathway	9/254	238/29008	0.000267719	0.0024687	0.00166342	Atf3/Fas/Icam1/Ifi27/Il1a/Ptprc/Serpine1/Tnf/Tnfrsf12a	9
rNLS8up	GO:0010573	vascular endothelial growth factor production	4/254	36/29008	0.00027129	0.00249427	0.00168065	C3/Ccl2/Il1a/Tnf	4
rNLS8up	GO:0035739	CD4-positive, alpha-beta T cell proliferation	3/254	15/29008	0.000279254	0.00253029	0.00170492	Cd274/Cd44/Lgals9	3
rNLS8up	GO:0043383	negative T cell selection	3/254	15/29008	0.000279254	0.00253029	0.00170492	Cd74/Fas/Ptprc	3
rNLS8up	GO:0060330	regulation of response to interferon-gamma	3/254	15/29008	0.000279254	0.00253029	0.00170492	Nlrc5/Parp14/Parp9	3
rNLS8up	GO:0060334	regulation of interferon-gamma-mediated signaling pathway	3/254	15/29008	0.000279254	0.00253029	0.00170492	Nlrc5/Parp14/Parp9	3
rNLS8up	GO:0070234	positive regulation of T cell apoptotic process	3/254	15/29008	0.000279254	0.00253029	0.00170492	Ccl5/Cd274/Pdcd1	3
rNLS8up	GO:0046718	viral entry into host cell	6/254	102/29008	0.000283606	0.00256229	0.00172649	Cd74/Ifitm3/Nectin4/Trim21/Trim25/Trim5	6
rNLS8up	GO:0051928	positive regulation of calcium ion transport	7/254	145/29008	0.000300792	0.00270973	0.00182583	Ccl2/Ccl5/Ccr1/Cxcl9/F2/Serpine1/Tspo	7
rNLS8up	GO:0000768	syncytium formation by plasma membrane fusion	5/254	67/29008	0.000307008	0.00274987	0.00185288	Cd109/Cd44/Cxcl9/Gdf15/Stat1	5
rNLS8up	GO:0140253	cell-cell fusion	5/254	67/29008	0.000307008	0.00274987	0.00185288	Cd109/Cd44/Cxcl9/Gdf15/Stat1	5
rNLS8up	GO:0051099	positive regulation of binding	8/254	193/29008	0.000317429	0.00283509	0.0019103	B2m/Cthrc1/Dtx3l/Lgals9/Parp9/Tlr4/Trib3/Trim21	8
rNLS8up	GO:0031424	keratinization	4/254	38/29008	0.000335327	0.00298641	0.00201226	Cdsn/Il1a/Krt16/Tgm1	4
rNLS8up	GO:0002468	dendritic cell antigen processing and presentation	3/254	16/29008	0.000341478	0.00301543	0.00203181	Cd68/Cd74/Slc11a1	3
rNLS8up	GO:0032604	granulocyte macrophage colony-stimulating factor production	3/254	16/29008	0.000341478	0.00301543	0.00203181	Ddx58/Slamf9/Tlr9	3
rNLS8up	GO:0034162	toll-like receptor 9 signaling pathway	3/254	16/29008	0.000341478	0.00301543	0.00203181	Pik3ap1/Rsad2/Tlr9	3
rNLS8up	GO:0030101	natural killer cell activation	6/254	106/29008	0.000349011	0.00306463	0.00206496	Elf4/Fgr/Lgals9/Ptprc/Slamf6/Stx11	6
rNLS8up	GO:0044409	entry into host	6/254	106/29008	0.000349011	0.00306463	0.00206496	Cd74/Ifitm3/Nectin4/Trim21/Trim25/Trim5	6
rNLS8up	GO:0006949	syncytium formation	5/254	69/29008	0.000352227	0.00308421	0.00207816	Cd109/Cd44/Cxcl9/Gdf15/Stat1	5
rNLS8up	GO:0030004	cellular monovalent inorganic cation homeostasis	6/254	107/29008	0.000367071	0.0032052	0.00215968	Hvcn1/Il1a/Rab20/Slc11a1/Spp1/Tmprss3	6
rNLS8up	GO:2000403	positive regulation of lymphocyte migration	4/254	39/29008	0.000371097	0.00323133	0.00217729	Ccl5/Ccl7/Lgals9/Madcam1	4
rNLS8up	GO:0048145	regulation of fibroblast proliferation	6/254	108/29008	0.000385853	0.00335049	0.00225758	Cd74/Cdkn1a/Lta/Parp10/Serpine1/Tgif1	6
rNLS8up	GO:0032732	positive regulation of interleukin-1 production	5/254	71/29008	0.00040231	0.00348372	0.00234735	Ccl3/Lgals9/Tlr2/Tlr4/Tnf	5
rNLS8up	GO:0019884	antigen processing and presentation of exogenous antigen	4/254	40/29008	0.000409513	0.00350909	0.00236444	B2m/Cd74/Tap1/Tapbp	4
rNLS8up	GO:0030099	myeloid cell differentiation	12/254	426/29008	0.000411847	0.00350909	0.00236444	B2m/Ccl3/Ccl5/Ccr1/Cd109/Cd74/Fas/Hoxa5/Isg15/Stat1/Tlr2/Tnf	12
rNLS8up	GO:0010935	regulation of macrophage cytokine production	3/254	17/29008	0.000411975	0.00350909	0.00236444	Cd74/Tlr2/Tlr4	3
rNLS8up	GO:0040015	negative regulation of multicellular organism growth	3/254	17/29008	0.000411975	0.00350909	0.00236444	Gdf15/Plac8/Stc2	3
rNLS8up	GO:0071360	cellular response to exogenous dsRNA	3/254	17/29008	0.000411975	0.00350909	0.00236444	Ddx58/Ifih1/Zc3hav1	3
rNLS8up	GO:2001034	positive regulation of double-strand break repair via nonhomologous end joining	3/254	17/29008	0.000411975	0.00350909	0.00236444	Dtx3l/Parp3/Parp9	3
rNLS8up	GO:0031099	regeneration	7/254	153/29008	0.000416202	0.00353545	0.00238221	Cdk1/Cdkn1a/Fas/Gfap/Mustn1/Serpine1/Wnt10b	7
rNLS8up	GO:0006874	cellular calcium ion homeostasis	13/254	490/29008	0.000421727	0.00357268	0.00240729	Ccl2/Ccl3/Ccl5/Ccr1/Cd52/Cxcl9/Cyba/F2/P2ry2/Prnp/Ptprc/Spp1/Stc2	13
rNLS8up	GO:0016525	negative regulation of angiogenesis	6/254	110/29008	0.000425668	0.00359622	0.00242315	Angpt4/Ccl2/Hoxa5/Serpine1/Stat1/Tnf	6
rNLS8up	GO:0002763	positive regulation of myeloid leukocyte differentiation	5/254	72/29008	0.000429279	0.00359622	0.00242315	Ccl3/Ccl5/Ccr1/Cd74/Tnf	5
rNLS8up	GO:0045428	regulation of nitric oxide biosynthetic process	5/254	72/29008	0.000429279	0.00359622	0.00242315	Icam1/Tlr2/Tlr4/Tnf/Tspo	5
rNLS8up	GO:0061045	negative regulation of wound healing	5/254	72/29008	0.000429279	0.00359622	0.00242315	Cd109/F2/Serpine1/Serping1/Tnf	5
rNLS8up	GO:0046890	regulation of lipid biosynthetic process	8/254	202/29008	0.000430258	0.00359622	0.00242315	Apob/Avil/C3/Cd74/Il1a/Tnf/Trib3/Tspo	8
rNLS8up	GO:0048144	fibroblast proliferation	6/254	111/29008	0.00044674	0.00372403	0.00250927	Cd74/Cdkn1a/Lta/Parp10/Serpine1/Tgif1	6
rNLS8up	GO:0043368	positive T cell selection	4/254	41/29008	0.000450686	0.00374693	0.0025247	Cd74/Ly9/Ptprc/Slamf6	4
rNLS8up	GO:0006820	anion transport	13/254	495/29008	0.000463871	0.00384631	0.00259167	Abcb11/Abcc2/Best3/Folr2/Gfap/Il1a/Il1rn/P2ry2/Prnp/Slc11a1/Slc2a9/Stc2/Tspo	13
rNLS8up	GO:2000106	regulation of leukocyte apoptotic process	6/254	112/29008	0.000468617	0.00386516	0.00260437	Aurkb/Ccl5/Cd274/Cd44/Cd74/Pdcd1	6
rNLS8up	GO:2000181	negative regulation of blood vessel morphogenesis	6/254	112/29008	0.000468617	0.00386516	0.00260437	Angpt4/Ccl2/Hoxa5/Serpine1/Stat1/Tnf	6
rNLS8up	GO:0008360	regulation of cell shape	7/254	157/29008	0.000485876	0.00399697	0.00269318	Ccl2/Ccl3/Ccl7/F2/Fgr/Hck/Icam1	7
rNLS8up	GO:0032623	interleukin-2 production	5/254	74/29008	0.00048728	0.003998	0.00269387	Il1a/Lag3/Prnp/Ptprc/Slc11a1	5
rNLS8up	GO:0010934	macrophage cytokine production	3/254	18/29008	0.00049118	0.00399965	0.00269499	Cd74/Tlr2/Tlr4	3
rNLS8up	GO:0039535	regulation of RIG-I signaling pathway	3/254	18/29008	0.00049118	0.00399965	0.00269499	Ddx60/Dhx58/Zc3hav1	3
rNLS8up	GO:1901343	negative regulation of vasculature development	6/254	113/29008	0.00049132	0.00399965	0.00269499	Angpt4/Ccl2/Hoxa5/Serpine1/Stat1/Tnf	6
rNLS8up	GO:0033674	positive regulation of kinase activity	12/254	435/29008	0.000495703	0.00402485	0.00271197	Cd74/Cdkn1a/F2/Fgr/Il1rn/Prnp/Ptprc/Slc11a1/Tlr1/Tlr4/Tlr9/Tnf	12
rNLS8up	GO:0032652	regulation of interleukin-1 production	6/254	114/29008	0.00051487	0.00416964	0.00280953	Ccl3/Il1r2/Lgals9/Tlr2/Tlr4/Tnf	6
rNLS8up	GO:0042130	negative regulation of T cell proliferation	5/254	75/29008	0.000518399	0.00417658	0.00281421	Cd274/Cd44/Cd80/Lgals9/Prnp	5
rNLS8up	GO:0080164	regulation of nitric oxide metabolic process	5/254	75/29008	0.000518399	0.00417658	0.00281421	Icam1/Tlr2/Tlr4/Tnf/Tspo	5
rNLS8up	GO:0007568	aging	9/254	262/29008	0.000538197	0.00432494	0.00291417	Apod/B2m/C1qa/Cd68/Cdk1/Cdkn1a/Krt16/Prnp/Serpine1	9
rNLS8up	GO:2000377	regulation of reactive oxygen species metabolic process	7/254	160/29008	0.000543993	0.00436031	0.002938	Cdkn1a/Cyba/F2/Hvcn1/Tlr4/Tnf/Tspo	7
rNLS8up	GO:0002712	regulation of B cell mediated immunity	5/254	76/29008	0.000550988	0.00439385	0.0029606	C3/Lta/Parp3/Ptprc/Tnf	5
rNLS8up	GO:0002889	regulation of immunoglobulin mediated immune response	5/254	76/29008	0.000550988	0.00439385	0.0029606	C3/Lta/Parp3/Ptprc/Tnf	5
rNLS8up	GO:0009913	epidermal cell differentiation	8/254	210/29008	0.000556074	0.00442312	0.00298032	Cd109/Cdsn/Il1a/Krt16/Madcam1/Maff/Pou4f3/Tgm1	8
rNLS8up	GO:1904659	glucose transmembrane transport	6/254	116/29008	0.000564598	0.00447953	0.00301833	C3/Fgf21/Slc2a4/Slc2a9/Tnf/Trib3	6
rNLS8up	GO:0032700	negative regulation of interleukin-17 production	3/254	19/29008	0.000579514	0.00456313	0.00307466	Prnp/Tlr2/Tlr4	3
rNLS8up	GO:0035457	cellular response to interferon-alpha	3/254	19/29008	0.000579514	0.00456313	0.00307466	Ifit1/Ifit2/Ifit3	3
rNLS8up	GO:0042730	fibrinolysis	3/254	19/29008	0.000579514	0.00456313	0.00307466	F2/Serpine1/Serping1	3
rNLS8up	GO:0008645	hexose transmembrane transport	6/254	117/29008	0.000590821	0.00461379	0.0031088	C3/Fgf21/Slc2a4/Slc2a9/Tnf/Trib3	6
rNLS8up	GO:0042100	B cell proliferation	6/254	117/29008	0.000590821	0.00461379	0.0031088	Cd22/Cd74/Cdkn1a/Ptprc/Tlr4/Tlr9	6
rNLS8up	GO:0044070	regulation of anion transport	6/254	117/29008	0.000590821	0.00461379	0.0031088	Abcb11/Il1a/Il1rn/P2ry2/Prnp/Stc2	6
rNLS8up	GO:0002691	regulation of cellular extravasation	4/254	44/29008	0.000591853	0.00461379	0.0031088	Ccl2/Fut4/Icam1/Il1a	4
rNLS8up	GO:0048002	antigen processing and presentation of peptide antigen	5/254	78/29008	0.000620754	0.00482706	0.0032525	B2m/Cd74/Slc11a1/Tap1/Tapbp	5
rNLS8up	GO:0034198	cellular response to amino acid starvation	4/254	45/29008	0.000645163	0.00497462	0.00335192	Atf3/Cdkn1a/Eif2ak2/Fas	4
rNLS8up	GO:0042771	intrinsic apoptotic signaling pathway in response to DNA damage by p53 class mediator	4/254	45/29008	0.000645163	0.00497462	0.00335192	Bcl3/Cd44/Cd74/Cdkn1a	4
rNLS8up	GO:0015749	monosaccharide transmembrane transport	6/254	119/29008	0.000646095	0.00497462	0.00335192	C3/Fgf21/Slc2a4/Slc2a9/Tnf/Trib3	6
rNLS8up	GO:0021782	glial cell development	6/254	119/29008	0.000646095	0.00497462	0.00335192	C1qa/Gfap/Mxra8/Tlr2/Tlr4/Vim	6
rNLS8up	GO:0034219	carbohydrate transmembrane transport	6/254	120/29008	0.000675193	0.00515209	0.0034715	C3/Fgf21/Slc2a4/Slc2a9/Tnf/Trib3	6
rNLS8up	GO:1904019	epithelial cell apoptotic process	6/254	120/29008	0.000675193	0.00515209	0.0034715	Ccl2/Fas/Fgf21/Icam1/Serpine1/Tnf	6
rNLS8up	GO:0002863	positive regulation of inflammatory response to antigenic stimulus	3/254	20/29008	0.000677386	0.00515209	0.0034715	C3/Lta/Tnf	3
rNLS8up	GO:0002923	regulation of humoral immune response mediated by circulating immunoglobulin	3/254	20/29008	0.000677386	0.00515209	0.0034715	Lta/Ptprc/Tnf	3
rNLS8up	GO:1902187	negative regulation of viral release from host cell	3/254	20/29008	0.000677386	0.00515209	0.0034715	Trim21/Trim25/Trim5	3
rNLS8up	GO:0032088	negative regulation of NF-kappaB transcription factor activity	5/254	80/29008	0.000696938	0.00528793	0.00356304	Bcl3/Nlrc5/Parp10/Tlr9/Trim21	5
rNLS8up	GO:0032965	regulation of collagen biosynthetic process	4/254	46/29008	0.000701789	0.00531185	0.00357915	Ccl2/F2/Serpine1/Vim	4
rNLS8up	GO:0009991	response to extracellular stimulus	11/254	391/29008	0.000719468	0.0054325	0.00366045	Atf3/Bhlha15/Cd68/Cdkn1a/Eif2ak2/Fas/Fosl1/Gdf15/Ptprc/Serpinc1/Spp1	11
rNLS8up	GO:0006694	steroid biosynthetic process	7/254	168/29008	0.000726337	0.00547115	0.00368649	Apob/Baat/Ch25h/Cyp2r1/Il1a/Tnf/Tspo	7
rNLS8up	GO:0042267	natural killer cell mediated cytotoxicity	5/254	81/29008	0.00073755	0.00552897	0.00372545	Lag3/Lgals9/Slamf6/Stx11/Tap1	5
rNLS8up	GO:0043903	regulation of biological process involved in symbiotic interaction	5/254	81/29008	0.00073755	0.00552897	0.00372545	Cd74/Ifitm3/Trim21/Trim25/Trim5	5
rNLS8up	GO:0008544	epidermis development	10/254	333/29008	0.000761181	0.00569247	0.00383562	Cd109/Cdsn/Il1a/Krt16/Madcam1/Maff/Pou4f3/Tgm1/Tnf/Wnt10b	10
rNLS8up	GO:0002244	hematopoietic progenitor cell differentiation	7/254	170/29008	0.000778723	0.00577531	0.00389143	Arl11/Cebpd/Eif2ak2/Krt75/Ptprc/Samd9l/Top2a	7
rNLS8up	GO:0008625	extrinsic apoptotic signaling pathway via death domain receptors	5/254	82/29008	0.000779904	0.00577531	0.00389143	Atf3/Fas/Icam1/Serpine1/Tnf	5
rNLS8up	GO:0072332	intrinsic apoptotic signaling pathway by p53 class mediator	5/254	82/29008	0.000779904	0.00577531	0.00389143	Bcl3/Cd44/Cd74/Cdkn1a/Eda2r	5
rNLS8up	GO:0002577	regulation of antigen processing and presentation	3/254	21/29008	0.00078519	0.00577531	0.00389143	Cd68/Cd74/Slc11a1	3
rNLS8up	GO:0039531	regulation of viral-induced cytoplasmic pattern recognition receptor signaling pathway	3/254	21/29008	0.00078519	0.00577531	0.00389143	Ddx60/Dhx58/Zc3hav1	3
rNLS8up	GO:0070230	positive regulation of lymphocyte apoptotic process	3/254	21/29008	0.00078519	0.00577531	0.00389143	Ccl5/Cd274/Pdcd1	3
rNLS8up	GO:0150146	cell junction disassembly	3/254	21/29008	0.00078519	0.00577531	0.00389143	C1qa/C1qb/C3	3
rNLS8up	GO:0002688	regulation of leukocyte chemotaxis	6/254	124/29008	0.000801864	0.0058841	0.00396474	Ccl2/Ccl5/Ccl7/Ccr1/Cd74/Serpine1	6
rNLS8up	GO:0050680	negative regulation of epithelial cell proliferation	7/254	171/29008	0.000806012	0.00590069	0.00397591	B2m/Ccl2/Cd109/Stat1/Tnf/Wnt10b/Zfas1	7
rNLS8up	GO:0048708	astrocyte differentiation	5/254	83/29008	0.000824047	0.00601862	0.00405538	C1qa/F2/Gfap/Tlr4/Vim	5
rNLS8up	GO:0006809	nitric oxide biosynthetic process	5/254	84/29008	0.000870026	0.00633707	0.00426996	Icam1/Tlr2/Tlr4/Tnf/Tspo	5
rNLS8up	GO:0052126	movement in host environment	6/254	126/29008	0.000871703	0.00633707	0.00426996	Cd74/Ifitm3/Nectin4/Trim21/Trim25/Trim5	6
rNLS8up	GO:0045429	positive regulation of nitric oxide biosynthetic process	4/254	49/29008	0.000892685	0.00645957	0.00435249	Icam1/Tlr2/Tlr4/Tnf	4
rNLS8up	GO:1990928	response to amino acid starvation	4/254	49/29008	0.000892685	0.00645957	0.00435249	Atf3/Cdkn1a/Eif2ak2/Fas	4
rNLS8up	GO:0035634	response to stilbenoid	3/254	22/29008	0.000903311	0.00650634	0.00438401	Fgl1/Ifit3/Usp18	3
rNLS8up	GO:0098543	detection of other organism	3/254	22/29008	0.000903311	0.00650634	0.00438401	Clec7a/Tlr1/Tlr2	3
rNLS8up	GO:0030216	keratinocyte differentiation	6/254	128/29008	0.000946137	0.00679914	0.00458129	Cd109/Cdsn/Il1a/Krt16/Madcam1/Tgm1	6
rNLS8up	GO:0045646	regulation of erythrocyte differentiation	4/254	50/29008	0.0009637	0.00690947	0.00465564	B2m/Hoxa5/Isg15/Stat1	4
rNLS8up	GO:0009593	detection of chemical stimulus	6/254	129/29008	0.00098514	0.00703093	0.00473748	Clec7a/Rtp1/Rtp4/Tlr1/Tlr2/Tlr4	6
rNLS8up	GO:1901216	positive regulation of neuron death	6/254	129/29008	0.00098514	0.00703093	0.00473748	C1qa/Ccl3/Fas/Prnp/Tlr4/Tnf	6
rNLS8up	GO:0002637	regulation of immunoglobulin production	5/254	87/29008	0.00101945	0.00725142	0.00488604	Cd22/Parp3/Ptprc/Tlr9/Tnf	5
rNLS8up	GO:0002693	positive regulation of cellular extravasation	3/254	23/29008	0.00103212	0.00725142	0.00488604	Ccl2/Icam1/Il1a	3
rNLS8up	GO:0006883	cellular sodium ion homeostasis	3/254	23/29008	0.00103212	0.00725142	0.00488604	Il1a/Spp1/Tmprss3	3
rNLS8up	GO:0071359	cellular response to dsRNA	3/254	23/29008	0.00103212	0.00725142	0.00488604	Ddx58/Ifih1/Zc3hav1	3
rNLS8up	GO:1900016	negative regulation of cytokine production involved in inflammatory response	3/254	23/29008	0.00103212	0.00725142	0.00488604	Apod/F2/Il1r2	3
rNLS8up	GO:1901623	regulation of lymphocyte chemotaxis	3/254	23/29008	0.00103212	0.00725142	0.00488604	Ccl2/Ccl5/Ccl7	3
rNLS8up	GO:0031668	cellular response to extracellular stimulus	8/254	231/29008	0.00103227	0.00725142	0.00488604	Atf3/Bhlha15/Cd68/Cdkn1a/Eif2ak2/Fas/Fosl1/Ptprc	8
rNLS8up	GO:0061756	leukocyte adhesion to vascular endothelial cell	4/254	51/29008	0.0010386	0.00726321	0.00489399	Fut4/Icam1/Madcam1/Tnf	4
rNLS8up	GO:1904407	positive regulation of nitric oxide metabolic process	4/254	51/29008	0.0010386	0.00726321	0.00489399	Icam1/Tlr2/Tlr4/Tnf	4
rNLS8up	GO:0045766	positive regulation of angiogenesis	7/254	179/29008	0.00105257	0.00732812	0.00493773	Adm2/Angpt4/C3/Ccl5/Il1a/Itgax/Serpine1	7
rNLS8up	GO:1904018	positive regulation of vasculature development	7/254	179/29008	0.00105257	0.00732812	0.00493773	Adm2/Angpt4/C3/Ccl5/Il1a/Itgax/Serpine1	7
rNLS8up	GO:0050829	defense response to Gram-negative bacterium	6/254	131/29008	0.00106684	0.00741101	0.00499358	B2m/F2/Serpine1/Slc11a1/Tlr4/Tlr9	6
rNLS8up	GO:0070229	negative regulation of lymphocyte apoptotic process	4/254	52/29008	0.00111749	0.0077456	0.00521902	Aurkb/Ccl5/Cd44/Cd74	4
rNLS8up	GO:0001912	positive regulation of leukocyte mediated cytotoxicity	5/254	89/29008	0.00112913	0.00779175	0.00525012	B2m/Ccl2/Lag3/Ptprc/Slamf6	5
rNLS8up	GO:0046209	nitric oxide metabolic process	5/254	89/29008	0.00112913	0.00779175	0.00525012	Icam1/Tlr2/Tlr4/Tnf/Tspo	5
rNLS8up	GO:0015732	prostaglandin transport	3/254	24/29008	0.00117197	0.00805183	0.00542537	Abcc2/Il1a/P2ry2	3
rNLS8up	GO:0030449	regulation of complement activation	3/254	24/29008	0.00117197	0.00805183	0.00542537	A2m/C3/Serping1	3
rNLS8up	GO:0010712	regulation of collagen metabolic process	4/254	53/29008	0.00120048	0.00822963	0.00554517	Ccl2/F2/Serpine1/Vim	4
rNLS8up	GO:0001503	ossification	11/254	417/29008	0.00120958	0.00827383	0.00557495	Ccr1/Cebpd/Cthrc1/Fgr/Ifitm3/Isg15/P2ry2/Rsad2/Spp1/Tnf/Wnt10b	11
rNLS8up	GO:1903035	negative regulation of response to wounding	5/254	91/29008	0.00124731	0.00849476	0.00572382	Cd109/F2/Serpine1/Serping1/Tnf	5
rNLS8up	GO:2001057	reactive nitrogen species metabolic process	5/254	91/29008	0.00124731	0.00849476	0.00572382	Icam1/Tlr2/Tlr4/Tnf/Tspo	5
rNLS8up	GO:0002714	positive regulation of B cell mediated immunity	4/254	54/29008	0.0012877	0.00873179	0.00588353	C3/Lta/Ptprc/Tnf	4
rNLS8up	GO:0002891	positive regulation of immunoglobulin mediated immune response	4/254	54/29008	0.0012877	0.00873179	0.00588353	C3/Lta/Ptprc/Tnf	4
rNLS8up	GO:0050672	negative regulation of lymphocyte proliferation	5/254	92/29008	0.00130971	0.00883842	0.00595537	Cd274/Cd44/Cd80/Lgals9/Prnp	5
rNLS8up	GO:1904035	regulation of epithelial cell apoptotic process	5/254	92/29008	0.00130971	0.00883842	0.00595537	Ccl2/Fgf21/Icam1/Serpine1/Tnf	5
rNLS8up	GO:0002716	negative regulation of natural killer cell mediated immunity	3/254	25/29008	0.00132322	0.00883842	0.00595537	Cd96/Lgals9/Tap1	3
rNLS8up	GO:0002719	negative regulation of cytokine production involved in immune response	3/254	25/29008	0.00132322	0.00883842	0.00595537	Bst2/Cd96/Tnf	3
rNLS8up	GO:0002903	negative regulation of B cell apoptotic process	3/254	25/29008	0.00132322	0.00883842	0.00595537	Aurkb/Cd44/Cd74	3
rNLS8up	GO:0034114	regulation of heterotypic cell-cell adhesion	3/254	25/29008	0.00132322	0.00883842	0.00595537	Cd44/Il1rn/Tnf	3
rNLS8up	GO:1904996	positive regulation of leukocyte adhesion to vascular endothelial cell	3/254	25/29008	0.00132322	0.00883842	0.00595537	Fut4/Icam1/Tnf	3
rNLS8up	GO:0032945	negative regulation of mononuclear cell proliferation	5/254	93/29008	0.00137439	0.00916066	0.0061725	Cd274/Cd44/Cd80/Lgals9/Prnp	5
rNLS8up	GO:0032964	collagen biosynthetic process	4/254	55/29008	0.00137925	0.0091735	0.00618115	Ccl2/F2/Serpine1/Vim	4
rNLS8up	GO:1902107	positive regulation of leukocyte differentiation	7/254	188/29008	0.00139697	0.00925195	0.00623401	Ccl3/Ccl5/Ccr1/Cd74/Lgals9/Ptprc/Tnf	7
rNLS8up	GO:1903708	positive regulation of hemopoiesis	7/254	188/29008	0.00139697	0.00925195	0.00623401	Ccl3/Ccl5/Ccr1/Cd74/Lgals9/Ptprc/Tnf	7
rNLS8up	GO:1903321	negative regulation of protein modification by small protein conjugation or removal	5/254	94/29008	0.00144139	0.009526	0.00641867	Dtx3l/Isg15/Parp10/Trim21/Tspo	5
rNLS8up	GO:0042269	regulation of natural killer cell mediated cytotoxicity	4/254	56/29008	0.00147525	0.00970869	0.00654177	Lag3/Lgals9/Slamf6/Tap1	4
rNLS8up	GO:0090303	positive regulation of wound healing	4/254	56/29008	0.00147525	0.00970869	0.00654177	Ccl2/Clec7a/F2/Serpine1	4
rNLS8up	GO:0006925	inflammatory cell apoptotic process	3/254	26/29008	0.00148619	0.00976016	0.00657645	Ccl5/Cd44/Fas	3
rNLS8up	GO:0033077	T cell differentiation in thymus	5/254	95/29008	0.00151077	0.00990078	0.0066712	B2m/Cd74/Fas/Il1a/Ptprc	5
rNLS8up	GO:0006956	complement activation	7/254	192/29008	0.00157573	0.0103049	0.00694347	A2m/C1qa/C1qb/C3/C4b/Cfb/Serping1	7
rNLS8up	GO:0032703	negative regulation of interleukin-2 production	3/254	27/29008	0.00166122	0.0108413	0.00730491	Lag3/Prnp/Ptprc	3
rNLS8up	GO:0043330	response to exogenous dsRNA	4/254	58/29008	0.00168103	0.0109477	0.00737661	Ddx58/Ifih1/Stat1/Zc3hav1	4
rNLS8up	GO:0032091	negative regulation of protein binding	5/254	98/29008	0.00173366	0.0112204	0.00756033	Aurkb/B2m/Cdkn1a/Ifit2/Xirp1	5
rNLS8up	GO:0043299	leukocyte degranulation	5/254	98/29008	0.00173366	0.0112204	0.00756033	Fgr/Lgals9/Milr1/Myo1f/Stx11	5
rNLS8up	GO:0070664	negative regulation of leukocyte proliferation	5/254	98/29008	0.00173366	0.0112204	0.00756033	Cd274/Cd44/Cd80/Lgals9/Prnp	5
rNLS8up	GO:0010876	lipid localization	11/254	437/29008	0.00175057	0.0113064	0.00761831	Abcb11/Abcc2/Apob/Apobr/Apod/C3/Il1a/P2ry2/Spp1/Tnf/Tspo	11
rNLS8up	GO:0032731	positive regulation of interleukin-1 beta production	4/254	59/29008	0.00179103	0.0115362	0.00777318	Ccl3/Tlr2/Tlr4/Tnf	4
rNLS8up	GO:0002456	T cell mediated immunity	6/254	145/29008	0.00179354	0.0115362	0.00777318	B2m/Icam1/Ptprc/Rsad2/Slc11a1/Stx11	6
rNLS8up	GO:0051346	negative regulation of hydrolase activity	10/254	374/29008	0.00181077	0.0116139	0.00782552	A2m/Cd109/Cd44/Cst7/Serpinb5/Serpinc1/Serpine1/Serping1/Timp1/Tnf	10
rNLS8up	GO:0032611	interleukin-1 beta production	5/254	99/29008	0.00181305	0.0116139	0.00782552	Ccl3/Slamf9/Tlr2/Tlr4/Tnf	5
rNLS8up	GO:0045061	thymic T cell selection	3/254	28/29008	0.00184861	0.0117454	0.00791414	Cd74/Fas/Ptprc	3
rNLS8up	GO:0071605	monocyte chemotactic protein-1 production	3/254	28/29008	0.00184861	0.0117454	0.00791414	Apod/Il1a/Oas3	3
rNLS8up	GO:0071637	regulation of monocyte chemotactic protein-1 production	3/254	28/29008	0.00184861	0.0117454	0.00791414	Apod/Il1a/Oas3	3
rNLS8up	GO:1900017	positive regulation of cytokine production involved in inflammatory response	3/254	28/29008	0.00184861	0.0117454	0.00791414	Clec7a/Tlr4/Tnf	3
rNLS8up	GO:0032092	positive regulation of protein binding	5/254	100/29008	0.00189507	0.0120162	0.00809656	B2m/Cthrc1/Dtx3l/Trib3/Trim21	5
rNLS8up	GO:0070265	necrotic cell death	4/254	60/29008	0.00190593	0.0120362	0.00811008	Fas/Tnf/Tspo/Zbp1	4
rNLS8up	GO:2001238	positive regulation of extrinsic apoptotic signaling pathway	4/254	60/29008	0.00190593	0.0120362	0.00811008	Atf3/Ptprc/Tnf/Tnfrsf12a	4
rNLS8up	GO:0019233	sensory perception of pain	6/254	147/29008	0.00192208	0.0121137	0.0081623	Ccl2/Il1a/Il1rn/P2ry2/Scn11a/Tlr4	6
rNLS8up	GO:0045619	regulation of lymphocyte differentiation	7/254	199/29008	0.00193093	0.0121451	0.00818342	Cd44/Cd74/Fas/Lag3/Lgals9/Ptprc/Tlr9	7
rNLS8up	GO:0070231	T cell apoptotic process	4/254	61/29008	0.00202583	0.0127164	0.00856835	Ccl5/Cd274/Fas/Pdcd1	4
rNLS8up	GO:0051701	biological process involved in interaction with host	6/254	149/29008	0.00205747	0.0128891	0.00868472	Cd74/Ifitm3/Nectin4/Trim21/Trim25/Trim5	6
rNLS8up	GO:0010506	regulation of autophagy	8/254	259/29008	0.00212246	0.0132696	0.00894113	Depp1/Gfap/Rufy4/Tlr2/Trib3/Trim21/Trim5/Tspo	8
rNLS8up	GO:0050921	positive regulation of chemotaxis	6/254	151/29008	0.00219994	0.0137266	0.00924904	Ccl2/Ccl5/Ccl7/Ccr1/Cd74/Serpine1	6
rNLS8up	GO:0042102	positive regulation of T cell proliferation	5/254	104/29008	0.00225046	0.0140138	0.00944259	Ccl5/Cd274/Cd80/Il1a/Ptprc	5
rNLS8up	GO:0001911	negative regulation of leukocyte mediated cytotoxicity	3/254	30/29008	0.00226168	0.0140278	0.00945202	Lgals9/Ptprc/Tap1	3
rNLS8up	GO:2001032	regulation of double-strand break repair via nonhomologous end joining	3/254	30/29008	0.00226168	0.0140278	0.00945202	Dtx3l/Parp3/Parp9	3
rNLS8up	GO:1901889	negative regulation of cell junction assembly	3/254	31/29008	0.00248794	0.0153398	0.0103361	Apod/Tlr2/Tnf	3
rNLS8up	GO:1902186	regulation of viral release from host cell	3/254	31/29008	0.00248794	0.0153398	0.0103361	Trim21/Trim25/Trim5	3
rNLS8up	GO:2000352	negative regulation of endothelial cell apoptotic process	3/254	31/29008	0.00248794	0.0153398	0.0103361	Fgf21/Icam1/Serpine1	3
rNLS8up	GO:0043331	response to dsRNA	4/254	65/29008	0.00255765	0.0157386	0.0106048	Ddx58/Ifih1/Stat1/Zc3hav1	4
rNLS8up	GO:0008643	carbohydrate transport	6/254	156/29008	0.00258865	0.0158981	0.0107122	C3/Fgf21/Slc2a4/Slc2a9/Tnf/Trib3	6
rNLS8up	GO:0030856	regulation of epithelial cell differentiation	6/254	157/29008	0.00267221	0.016379	0.0110363	Cd109/Il1a/Maff/Serpine1/Tnf/Wnt10b	6
rNLS8up	GO:0030193	regulation of blood coagulation	4/254	66/29008	0.0027042	0.0165104	0.0111248	F2/Serpinc1/Serpine1/Serping1	4
rNLS8up	GO:0030330	DNA damage response, signal transduction by p53 class mediator	4/254	66/29008	0.0027042	0.0165104	0.0111248	Bcl3/Cd44/Cd74/Cdkn1a	4
rNLS8up	GO:0010574	regulation of vascular endothelial growth factor production	3/254	32/29008	0.0027277	0.0165891	0.0111778	C3/Ccl2/Il1a	3
rNLS8up	GO:2000515	negative regulation of CD4-positive, alpha-beta T cell activation	3/254	32/29008	0.0027277	0.0165891	0.0111778	Cd274/Cd44/Lgals9	3
rNLS8up	GO:0030968	endoplasmic reticulum unfolded protein response	4/254	67/29008	0.0028564	0.017271	0.0116373	Atf3/Bhlha15/Eif2ak2/Stc2	4
rNLS8up	GO:0032663	regulation of interleukin-2 production	4/254	67/29008	0.0028564	0.017271	0.0116373	Il1a/Lag3/Prnp/Ptprc	4
rNLS8up	GO:0070613	regulation of protein processing	4/254	67/29008	0.0028564	0.017271	0.0116373	Chac1/Cst7/Il1r2/Serpine1	4
rNLS8up	GO:0051235	maintenance of location	9/254	335/29008	0.00293297	0.0176997	0.0119262	Apob/C3/Cxcl9/Cyba/F2/Lgals9/Ptprc/Tnf/Tspo	9
rNLS8up	GO:0002675	positive regulation of acute inflammatory response	3/254	33/29008	0.00298123	0.0178111	0.0120012	C3/Ccl5/Tnf	3
rNLS8up	GO:0002902	regulation of B cell apoptotic process	3/254	33/29008	0.00298123	0.0178111	0.0120012	Aurkb/Cd44/Cd74	3
rNLS8up	GO:0070266	necroptotic process	3/254	33/29008	0.00298123	0.0178111	0.0120012	Fas/Tnf/Zbp1	3
rNLS8up	GO:1904646	cellular response to amyloid-beta	3/254	33/29008	0.00298123	0.0178111	0.0120012	Icam1/Prnp/Tlr4	3
rNLS8up	GO:1904994	regulation of leukocyte adhesion to vascular endothelial cell	3/254	33/29008	0.00298123	0.0178111	0.0120012	Fut4/Icam1/Tnf	3
rNLS8up	GO:0046634	regulation of alpha-beta T cell activation	5/254	111/29008	0.00298561	0.0178111	0.0120012	Cd274/Cd44/Cd80/Lgals9/Ptprc	5
rNLS8up	GO:0042246	tissue regeneration	4/254	68/29008	0.00301436	0.0178803	0.0120478	Cdkn1a/Mustn1/Serpine1/Wnt10b	4
rNLS8up	GO:0050994	regulation of lipid catabolic process	4/254	68/29008	0.00301436	0.0178803	0.0120478	Abcb11/Fgf21/Hcar2/Tnf	4
rNLS8up	GO:1900046	regulation of hemostasis	4/254	68/29008	0.00301436	0.0178803	0.0120478	F2/Serpinc1/Serpine1/Serping1	4
rNLS8up	GO:0022411	cellular component disassembly	10/254	402/29008	0.00304447	0.0180246	0.0121451	Avil/C1qa/C1qb/C3/Cdk1/Ckap2/Kif18b/Tnf/Top2a/Tspo	10
rNLS8up	GO:0050864	regulation of B cell activation	8/254	275/29008	0.00306495	0.0181116	0.0122037	Cd22/Cd74/Cdkn1a/Fas/Parp3/Ptprc/Tlr4/Tlr9	8
rNLS8up	GO:1903556	negative regulation of tumor necrosis factor superfamily cytokine production	4/254	69/29008	0.00317819	0.0187453	0.0126307	Bcl3/Cd274/Tlr4/Tspo	4
rNLS8up	GO:0008630	intrinsic apoptotic signaling pathway in response to DNA damage	5/254	113/29008	0.00322415	0.0189586	0.0127744	Bcl3/Cd44/Cd74/Cdkn1a/Tnf	5
rNLS8up	GO:0060142	regulation of syncytium formation by plasma membrane fusion	3/254	34/29008	0.00324878	0.0189586	0.0127744	Cxcl9/Gdf15/Stat1	3
rNLS8up	GO:0010624	regulation of Schwann cell proliferation	2/254	10/29008	0.00328106	0.0189586	0.0127744	Fas/Gfap	2
rNLS8up	GO:0032621	interleukin-18 production	2/254	10/29008	0.00328106	0.0189586	0.0127744	Tlr2/Tlr9	2
rNLS8up	GO:0032815	negative regulation of natural killer cell activation	2/254	10/29008	0.00328106	0.0189586	0.0127744	Fgr/Lgals9	2
rNLS8up	GO:0034163	regulation of toll-like receptor 9 signaling pathway	2/254	10/29008	0.00328106	0.0189586	0.0127744	Rsad2/Tlr9	2
rNLS8up	GO:0061043	regulation of vascular wound healing	2/254	10/29008	0.00328106	0.0189586	0.0127744	Serpine1/Tnf	2
rNLS8up	GO:0070257	positive regulation of mucus secretion	2/254	10/29008	0.00328106	0.0189586	0.0127744	Cyba/P2ry2	2
rNLS8up	GO:0070391	response to lipoteichoic acid	2/254	10/29008	0.00328106	0.0189586	0.0127744	Tlr2/Tlr4	2
rNLS8up	GO:0071223	cellular response to lipoteichoic acid	2/254	10/29008	0.00328106	0.0189586	0.0127744	Tlr2/Tlr4	2
rNLS8up	GO:0090647	modulation of age-related behavioral decline	2/254	10/29008	0.00328106	0.0189586	0.0127744	B2m/Prnp	2
rNLS8up	GO:0055067	monovalent inorganic cation homeostasis	6/254	164/29008	0.00331495	0.0191191	0.0128825	Hvcn1/Il1a/Rab20/Slc11a1/Spp1/Tmprss3	6
rNLS8up	GO:0048146	positive regulation of fibroblast proliferation	4/254	70/29008	0.00334798	0.0192033	0.0129393	Cd74/Cdkn1a/Serpine1/Tgif1	4
rNLS8up	GO:0050818	regulation of coagulation	4/254	70/29008	0.00334798	0.0192033	0.0129393	F2/Serpinc1/Serpine1/Serping1	4
rNLS8up	GO:1903317	regulation of protein maturation	4/254	70/29008	0.00334798	0.0192033	0.0129393	Chac1/Cst7/Il1r2/Serpine1	4
rNLS8up	GO:0007204	positive regulation of cytosolic calcium ion concentration	9/254	344/29008	0.00349127	0.0199885	0.0134683	Ccl3/Ccr1/Cd52/Cxcl9/Cyba/F2/P2ry2/Prnp/Ptprc	9
rNLS8up	GO:0031342	negative regulation of cell killing	3/254	35/29008	0.0035306	0.0201399	0.0135703	Lgals9/Ptprc/Tap1	3
rNLS8up	GO:0043537	negative regulation of blood vessel endothelial cell migration	3/254	35/29008	0.0035306	0.0201399	0.0135703	Angpt4/Meox2/Tnf	3
rNLS8up	GO:0006986	response to unfolded protein	5/254	116/29008	0.00360727	0.0204652	0.0137896	Atf3/Bhlha15/Chac1/Eif2ak2/Stc2	5
rNLS8up	GO:0019218	regulation of steroid metabolic process	5/254	116/29008	0.00360727	0.0204652	0.0137896	Abcb11/Apob/Il1a/Tnf/Tspo	5
rNLS8up	GO:0030316	osteoclast differentiation	5/254	116/29008	0.00360727	0.0204652	0.0137896	Ccl3/Ccl5/Ccr1/Cd109/Tnf	5
rNLS8up	GO:0043433	negative regulation of DNA-binding transcription factor activity	6/254	167/29008	0.00362308	0.0205176	0.0138249	Bcl3/Nlrc5/Parp10/Prnp/Tlr9/Trim21	6
rNLS8up	GO:2001236	regulation of extrinsic apoptotic signaling pathway	6/254	168/29008	0.00373036	0.021087	0.0142085	Atf3/Icam1/Ptprc/Serpine1/Tnf/Tnfrsf12a	6
rNLS8up	GO:0051047	positive regulation of secretion	10/254	415/29008	0.00380905	0.0214388	0.0144456	Abcb11/Cyba/Fgr/Hcar2/Il1a/P2ry2/Slc18a1/Spp1/Tlr2/Tlr4	10
rNLS8up	GO:0001779	natural killer cell differentiation	3/254	36/29008	0.0038269	0.0214388	0.0144456	Lgals9/Ptprc/Slamf6	3
rNLS8up	GO:0042119	neutrophil activation	3/254	36/29008	0.0038269	0.0214388	0.0144456	Ccl5/Myo1f/Stx11	3
rNLS8up	GO:0045589	regulation of regulatory T cell differentiation	3/254	36/29008	0.0038269	0.0214388	0.0144456	Cd44/Lag3/Lgals9	3
rNLS8up	GO:0050901	leukocyte tethering or rolling	3/254	36/29008	0.0038269	0.0214388	0.0144456	Fut4/Madcam1/Tnf	3
rNLS8up	GO:0002275	myeloid cell activation involved in immune response	5/254	118/29008	0.00388016	0.0216984	0.0146205	Fgr/Ifi35/Milr1/Myo1f/Stx11	5
rNLS8up	GO:2000107	negative regulation of leukocyte apoptotic process	4/254	73/29008	0.00389418	0.0217378	0.0146471	Aurkb/Ccl5/Cd44/Cd74	4
rNLS8up	GO:0001867	complement activation, lectin pathway	2/254	11/29008	0.00398709	0.0220206	0.0148376	A2m/Serping1	2
rNLS8up	GO:0002676	regulation of chronic inflammatory response	2/254	11/29008	0.00398709	0.0220206	0.0148376	Lta/Tnf	2
rNLS8up	GO:0031620	regulation of fever generation	2/254	11/29008	0.00398709	0.0220206	0.0148376	Ccl5/Tnf	2
rNLS8up	GO:0046618	xenobiotic export	2/254	11/29008	0.00398709	0.0220206	0.0148376	Abcb11/Abcc2	2
rNLS8up	GO:0060020	Bergmann glial cell differentiation	2/254	11/29008	0.00398709	0.0220206	0.0148376	Gfap/Vim	2
rNLS8up	GO:0140052	cellular response to oxidised low-density lipoprotein particle stimulus	2/254	11/29008	0.00398709	0.0220206	0.0148376	Cd68/Tlr4	2
rNLS8up	GO:0006612	protein targeting to membrane	5/254	119/29008	0.004022	0.0221352	0.0149148	Ccl2/Folr2/Prnp/Rtp1/Rtp4	5
rNLS8up	GO:0032963	collagen metabolic process	5/254	119/29008	0.004022	0.0221352	0.0149148	Ccl2/F2/Mmp12/Serpine1/Vim	5
rNLS8up	GO:0046942	carboxylic acid transport	8/254	288/29008	0.0040475	0.0222363	0.014983	Abcb11/Abcc2/Folr2/Gfap/Il1a/Il1rn/P2ry2/Slc11a1	8
rNLS8up	GO:0015711	organic anion transport	9/254	352/29008	0.00405477	0.0222372	0.0149836	Abcb11/Abcc2/Folr2/Gfap/Il1a/Il1rn/P2ry2/Slc11a1/Slc2a9	9
rNLS8up	GO:1903036	positive regulation of response to wounding	4/254	74/29008	0.00408886	0.0223849	0.015083	Ccl2/Clec7a/F2/Serpine1	4
rNLS8up	GO:0019076	viral release from host cell	3/254	37/29008	0.00413791	0.022535	0.0151842	Trim21/Trim25/Trim5	3
rNLS8up	GO:0035890	exit from host	3/254	37/29008	0.00413791	0.022535	0.0151842	Trim21/Trim25/Trim5	3
rNLS8up	GO:0035891	exit from host cell	3/254	37/29008	0.00413791	0.022535	0.0151842	Trim21/Trim25/Trim5	3
rNLS8up	GO:0051606	detection of stimulus	8/254	290/29008	0.00421803	0.0229314	0.0154513	Clec7a/Pde6b/Rtp1/Rtp4/Tlr1/Tlr2/Tlr4/Tspo	8
rNLS8up	GO:0014068	positive regulation of phosphatidylinositol 3-kinase signaling	4/254	75/29008	0.00429001	0.0232822	0.0156877	Ccl5/F2/Fgr/Pik3ap1	4
rNLS8up	GO:0001953	negative regulation of cell-matrix adhesion	3/254	38/29008	0.00446384	0.0241837	0.0162951	Apod/Mmp12/Serpine1	3
rNLS8up	GO:0031667	response to nutrient levels	9/254	358/29008	0.00452225	0.0244155	0.0164513	Atf3/Bhlha15/Cd68/Cdkn1a/Eif2ak2/Fas/Gdf15/Serpinc1/Spp1	9
rNLS8up	GO:0045860	positive regulation of protein kinase activity	9/254	358/29008	0.00452225	0.0244155	0.0164513	Cdkn1a/Il1rn/Prnp/Ptprc/Slc11a1/Tlr1/Tlr4/Tlr9/Tnf	9
rNLS8up	GO:0043588	skin development	8/254	294/29008	0.00457566	0.0246605	0.0166164	Cd109/Cdsn/Il1a/Krt16/Madcam1/Tgm1/Tnf/Wnt10b	8
rNLS8up	GO:1905954	positive regulation of lipid localization	5/254	123/29008	0.00462659	0.0246605	0.0166164	Apob/C3/Il1a/P2ry2/Spp1	5
rNLS8up	GO:0071496	cellular response to external stimulus	8/254	295/29008	0.00466861	0.0246605	0.0166164	Atf3/Bhlha15/Cd68/Cdkn1a/Eif2ak2/Fas/Fosl1/Ptprc	8
rNLS8up	GO:0045669	positive regulation of osteoblast differentiation	4/254	77/29008	0.00471212	0.0246605	0.0166164	Cebpd/Cthrc1/Ifitm3/Wnt10b	4
rNLS8up	GO:0070997	neuron death	10/254	428/29008	0.00471852	0.0246605	0.0166164	C1qa/Ccl2/Ccl3/Ccl5/Fas/Fgf21/Pou4f3/Prnp/Tlr4/Tnf	10
rNLS8up	GO:0001787	natural killer cell proliferation	2/254	12/29008	0.00475697	0.0246605	0.0166164	Elf4/Slamf6	2
rNLS8up	GO:0002579	positive regulation of antigen processing and presentation	2/254	12/29008	0.00475697	0.0246605	0.0166164	Cd74/Slc11a1	2
rNLS8up	GO:0006266	DNA ligation	2/254	12/29008	0.00475697	0.0246605	0.0166164	Parp3/Top2a	2
rNLS8up	GO:0010940	positive regulation of necrotic cell death	2/254	12/29008	0.00475697	0.0246605	0.0166164	Tspo/Zbp1	2
rNLS8up	GO:0014010	Schwann cell proliferation	2/254	12/29008	0.00475697	0.0246605	0.0166164	Fas/Gfap	2
rNLS8up	GO:0034135	regulation of toll-like receptor 2 signaling pathway	2/254	12/29008	0.00475697	0.0246605	0.0166164	Cyba/Tlr1	2
rNLS8up	GO:0034154	toll-like receptor 7 signaling pathway	2/254	12/29008	0.00475697	0.0246605	0.0166164	Pik3ap1/Rsad2	2
rNLS8up	GO:0035563	positive regulation of chromatin binding	2/254	12/29008	0.00475697	0.0246605	0.0166164	Dtx3l/Parp9	2
rNLS8up	GO:0036005	response to macrophage colony-stimulating factor	2/254	12/29008	0.00475697	0.0246605	0.0166164	Tlr2/Tlr4	2
rNLS8up	GO:0036006	cellular response to macrophage colony-stimulating factor stimulus	2/254	12/29008	0.00475697	0.0246605	0.0166164	Tlr2/Tlr4	2
rNLS8up	GO:0042362	fat-soluble vitamin biosynthetic process	2/254	12/29008	0.00475697	0.0246605	0.0166164	Cyp2r1/Tnf	2
rNLS8up	GO:0043320	natural killer cell degranulation	2/254	12/29008	0.00475697	0.0246605	0.0166164	Lgals9/Stx11	2
rNLS8up	GO:0046598	positive regulation of viral entry into host cell	2/254	12/29008	0.00475697	0.0246605	0.0166164	Cd74/Trim21	2
rNLS8up	GO:0051610	serotonin uptake	2/254	12/29008	0.00475697	0.0246605	0.0166164	Slc18a1/Slc22a1	2
rNLS8up	GO:0051798	positive regulation of hair follicle development	2/254	12/29008	0.00475697	0.0246605	0.0166164	Tnf/Wnt10b	2
rNLS8up	GO:0070213	protein auto-ADP-ribosylation	2/254	12/29008	0.00475697	0.0246605	0.0166164	Parp10/Parp3	2
rNLS8up	GO:0075294	positive regulation by symbiont of entry into host	2/254	12/29008	0.00475697	0.0246605	0.0166164	Cd74/Trim21	2
rNLS8up	GO:1900426	positive regulation of defense response to bacterium	2/254	12/29008	0.00475697	0.0246605	0.0166164	Cyba/Lgals9	2
rNLS8up	GO:1902166	negative regulation of intrinsic apoptotic signaling pathway in response to DNA damage by p53 class mediator	2/254	12/29008	0.00475697	0.0246605	0.0166164	Cd44/Cd74	2
rNLS8up	GO:0002861	regulation of inflammatory response to antigenic stimulus	3/254	39/29008	0.00480491	0.0247859	0.0167009	C3/Lta/Tnf	3
rNLS8up	GO:1904645	response to amyloid-beta	3/254	39/29008	0.00480491	0.0247859	0.0167009	Icam1/Prnp/Tlr4	3
rNLS8up	GO:0071466	cellular response to xenobiotic stimulus	6/254	177/29008	0.00480494	0.0247859	0.0167009	Abcb11/Abcc2/Ccl4/Cyp2r1/Prnp/Serpine1	6
rNLS8up	GO:0048660	regulation of smooth muscle cell proliferation	6/254	178/29008	0.00493701	0.0254252	0.0171316	Apod/Ccl5/Cdkn1a/Cyba/Tlr4/Tnf	6
rNLS8up	GO:0043547	positive regulation of GTPase activity	7/254	237/29008	0.00505727	0.0260017	0.0175201	Ccl17/Ccl2/Ccl3/Ccl4/Ccl5/Ccl7/Icam1	7
rNLS8up	GO:0045066	regulatory T cell differentiation	3/254	40/29008	0.00516129	0.0264929	0.0178511	Cd44/Lag3/Lgals9	3
rNLS8up	GO:0002573	myeloid leukocyte differentiation	7/254	238/29008	0.00517268	0.0265078	0.0178611	Ccl3/Ccl5/Ccr1/Cd109/Cd74/Tlr2/Tnf	7
rNLS8up	GO:0042113	B cell activation	10/254	434/29008	0.00519209	0.0265638	0.0178988	Bcl3/Cd22/Cd74/Cd79b/Cdkn1a/Fas/Parp3/Ptprc/Tlr4/Tlr9	10
rNLS8up	GO:0045670	regulation of osteoclast differentiation	4/254	80/29008	0.00539626	0.0275632	0.0185723	Ccl3/Ccl5/Ccr1/Tnf	4
rNLS8up	GO:0001504	neurotransmitter uptake	3/254	41/29008	0.00553318	0.0278231	0.0187474	Gfap/Slc18a1/Slc22a1	3
rNLS8up	GO:0002446	neutrophil mediated immunity	3/254	41/29008	0.00553318	0.0278231	0.0187474	F2/Myo1f/Stx11	3
rNLS8up	GO:0002483	antigen processing and presentation of endogenous peptide antigen	3/254	41/29008	0.00553318	0.0278231	0.0187474	B2m/Tap1/Tapbp	3
rNLS8up	GO:0019885	antigen processing and presentation of endogenous peptide antigen via MHC class I	3/254	41/29008	0.00553318	0.0278231	0.0187474	B2m/Tap1/Tapbp	3
rNLS8up	GO:0042092	type 2 immune response	3/254	41/29008	0.00553318	0.0278231	0.0187474	Bcl3/Cd74/Rsad2	3
rNLS8up	GO:2000781	positive regulation of double-strand break repair	3/254	41/29008	0.00553318	0.0278231	0.0187474	Dtx3l/Parp3/Parp9	3
rNLS8up	GO:0002756	MyD88-independent toll-like receptor signaling pathway	2/254	13/29008	0.00558955	0.0278231	0.0187474	Irf7/Tlr4	2
rNLS8up	GO:0002758	innate immune response-activating signal transduction	2/254	13/29008	0.00558955	0.0278231	0.0187474	Tlr2/Tlr4	2
rNLS8up	GO:0006957	complement activation, alternative pathway	2/254	13/29008	0.00558955	0.0278231	0.0187474	C3/Cfb	2
rNLS8up	GO:0031652	positive regulation of heat generation	2/254	13/29008	0.00558955	0.0278231	0.0187474	Ccl5/Tnf	2
rNLS8up	GO:0032725	positive regulation of granulocyte macrophage colony-stimulating factor production	2/254	13/29008	0.00558955	0.0278231	0.0187474	Ddx58/Tlr9	2
rNLS8up	GO:0042590	antigen processing and presentation of exogenous peptide antigen via MHC class I	2/254	13/29008	0.00558955	0.0278231	0.0187474	Tap1/Tapbp	2
rNLS8up	GO:0060346	bone trabecula formation	2/254	13/29008	0.00558955	0.0278231	0.0187474	Chad/Wnt10b	2
rNLS8up	GO:0070255	regulation of mucus secretion	2/254	13/29008	0.00558955	0.0278231	0.0187474	Cyba/P2ry2	2
rNLS8up	GO:0072540	T-helper 17 cell lineage commitment	2/254	13/29008	0.00558955	0.0278231	0.0187474	Ly9/Slamf6	2
rNLS8up	GO:0097709	connective tissue replacement	2/254	13/29008	0.00558955	0.0278231	0.0187474	Il1a/Timp1	2
rNLS8up	GO:0045834	positive regulation of lipid metabolic process	6/254	183/29008	0.00563771	0.0280183	0.0188789	Cd74/F2/Fgf21/Fgr/Il1a/Tnf	6
rNLS8up	GO:0048659	smooth muscle cell proliferation	6/254	184/29008	0.00578614	0.0287103	0.0193451	Apod/Ccl5/Cdkn1a/Cyba/Tlr4/Tnf	6
rNLS8up	GO:0043406	positive regulation of MAP kinase activity	5/254	130/29008	0.00583571	0.0289103	0.0194799	Il1rn/Ptprc/Tlr4/Tlr9/Tnf	5
rNLS8up	GO:0050810	regulation of steroid biosynthetic process	4/254	82/29008	0.00588741	0.0291203	0.0196214	Apob/Il1a/Tnf/Tspo	4
rNLS8up	GO:0097193	intrinsic apoptotic signaling pathway	8/254	307/29008	0.00590071	0.0291259	0.0196252	Bcl3/Cd44/Cd74/Cdkn1a/Chac1/Eda2r/Tnf/Trib3	8
rNLS8up	GO:0072593	reactive oxygen species metabolic process	7/254	244/29008	0.00590717	0.0291259	0.0196252	Cdkn1a/Cyba/F2/Hvcn1/Tlr4/Tnf/Tspo	7
rNLS8up	GO:0036230	granulocyte activation	3/254	42/29008	0.00592075	0.0291469	0.0196393	Ccl5/Myo1f/Stx11	3
rNLS8up	GO:0032874	positive regulation of stress-activated MAPK cascade	5/254	131/29008	0.00602495	0.0296132	0.0199535	Eda2r/Eif2ak2/Il1a/Tlr4/Tnf	5
rNLS8up	GO:0031397	negative regulation of protein ubiquitination	4/254	83/29008	0.00614379	0.0300555	0.0202516	Dtx3l/Isg15/Parp10/Tspo	4
rNLS8up	GO:0070373	negative regulation of ERK1 and ERK2 cascade	4/254	83/29008	0.00614379	0.0300555	0.0202516	Atf3/Ptprc/Tlr4/Tlr9	4
rNLS8up	GO:0072089	stem cell proliferation	4/254	83/29008	0.00614379	0.0300555	0.0202516	Eif2ak2/Epcam/Ptprc/Wnt10b	4
rNLS8up	GO:0001783	B cell apoptotic process	3/254	43/29008	0.00632418	0.0307455	0.0207165	Aurkb/Cd44/Cd74	3
rNLS8up	GO:0032735	positive regulation of interleukin-12 production	3/254	43/29008	0.00632418	0.0307455	0.0207165	Tlr2/Tlr4/Tlr9	3
rNLS8up	GO:0046636	negative regulation of alpha-beta T cell activation	3/254	43/29008	0.00632418	0.0307455	0.0207165	Cd274/Cd44/Lgals9	3
rNLS8up	GO:0097300	programmed necrotic cell death	3/254	43/29008	0.00632418	0.0307455	0.0207165	Fas/Tnf/Zbp1	3
rNLS8up	GO:0070304	positive regulation of stress-activated protein kinase signaling cascade	5/254	133/29008	0.00641631	0.0310858	0.0209458	Eda2r/Eif2ak2/Il1a/Tlr4/Tnf	5
rNLS8up	GO:0000209	protein polyubiquitination	7/254	248/29008	0.00643841	0.0310858	0.0209458	Dtx3l/Ifi27/Parp10/Trim21/Trim5/Ube2c/Ube2l6	7
rNLS8up	GO:0002396	MHC protein complex assembly	2/254	14/29008	0.00648366	0.0310858	0.0209458	B2m/Tapbp	2
rNLS8up	GO:0002638	negative regulation of immunoglobulin production	2/254	14/29008	0.00648366	0.0310858	0.0209458	Cd22/Parp3	2
rNLS8up	GO:0030644	cellular chloride ion homeostasis	2/254	14/29008	0.00648366	0.0310858	0.0209458	Abcc2/Spp1	2
rNLS8up	GO:0034116	positive regulation of heterotypic cell-cell adhesion	2/254	14/29008	0.00648366	0.0310858	0.0209458	Cd44/Tnf	2
rNLS8up	GO:0045916	negative regulation of complement activation	2/254	14/29008	0.00648366	0.0310858	0.0209458	A2m/Serping1	2
rNLS8up	GO:1901163	regulation of trophoblast cell migration	2/254	14/29008	0.00648366	0.0310858	0.0209458	Mmp12/Timp1	2
rNLS8up	GO:2000402	negative regulation of lymphocyte migration	2/254	14/29008	0.00648366	0.0310858	0.0209458	Apod/Ccl2	2
rNLS8up	GO:0043525	positive regulation of neuron apoptotic process	4/254	85/29008	0.00667857	0.0319712	0.0215424	Ccl3/Fas/Prnp/Tnf	4
rNLS8up	GO:0015849	organic acid transport	8/254	314/29008	0.00672552	0.0319887	0.0215541	Abcb11/Abcc2/Folr2/Gfap/Il1a/Il1rn/P2ry2/Slc11a1	8
rNLS8up	GO:0007259	receptor signaling pathway via JAK-STAT	6/254	190/29008	0.00673726	0.0319887	0.0215541	Bcl3/Ccl5/Parp14/Parp9/Ptprc/Stat1	6
rNLS8up	GO:0043254	regulation of protein-containing complex assembly	10/254	451/29008	0.00673834	0.0319887	0.0215541	Avil/Eif2ak2/Fas/Hck/Icam1/Isg15/Tlr2/Tlr4/Tnf/Wnt10b	10
rNLS8up	GO:0050767	regulation of neurogenesis	10/254	451/29008	0.00673834	0.0319887	0.0215541	B2m/F2/Fas/Gfap/Lta/Tlr2/Tnf/Tnfrsf12a/Tspo/Vim	10
rNLS8up	GO:0019883	antigen processing and presentation of endogenous antigen	3/254	44/29008	0.00674362	0.0319887	0.0215541	B2m/Tap1/Tapbp	3
rNLS8up	GO:0070232	regulation of T cell apoptotic process	3/254	44/29008	0.00674362	0.0319887	0.0215541	Ccl5/Cd274/Pdcd1	3
rNLS8up	GO:0030278	regulation of ossification	5/254	136/29008	0.00703629	0.0333264	0.0224555	Ccr1/Isg15/P2ry2/Rsad2/Wnt10b	5
rNLS8up	GO:1901214	regulation of neuron death	9/254	384/29008	0.00705206	0.0333506	0.0224718	C1qa/Ccl2/Ccl3/Ccl5/Fas/Fgf21/Prnp/Tlr4/Tnf	9
rNLS8up	GO:0034504	protein localization to nucleus	8/254	317/29008	0.00710458	0.0334976	0.0225709	Apod/Bcl3/Cdk1/Cdkn1a/Dtx3l/F2/Mmp12/Parp9	8
rNLS8up	GO:0051222	positive regulation of protein transport	8/254	317/29008	0.00710458	0.0334976	0.0225709	Ccl2/Cdk1/Hcar2/Il1a/Prnp/Tlr2/Tlr4/Tnf	8
rNLS8up	GO:0002761	regulation of myeloid leukocyte differentiation	5/254	137/29008	0.00725193	0.0341409	0.0230043	Ccl3/Ccl5/Ccr1/Cd74/Tnf	5
rNLS8up	GO:0051480	regulation of cytosolic calcium ion concentration	9/254	386/29008	0.00728411	0.0342408	0.0230716	Ccl3/Ccr1/Cd52/Cxcl9/Cyba/F2/P2ry2/Prnp/Ptprc	9
rNLS8up	GO:0034976	response to endoplasmic reticulum stress	7/254	254/29008	0.00730093	0.0342683	0.0230902	Atf3/Bhlha15/Chac1/Eif2ak2/Stc2/Trib3/Trim25	7
rNLS8up	GO:0006869	lipid transport	9/254	387/29008	0.0074023	0.0345139	0.0232556	Abcb11/Abcc2/Apob/Apobr/Apod/Il1a/P2ry2/Spp1/Tspo	9
rNLS8up	GO:0030320	cellular monovalent inorganic anion homeostasis	2/254	15/29008	0.00743819	0.0345139	0.0232556	Abcc2/Spp1	2
rNLS8up	GO:0032308	positive regulation of prostaglandin secretion	2/254	15/29008	0.00743819	0.0345139	0.0232556	Il1a/P2ry2	2
rNLS8up	GO:0032645	regulation of granulocyte macrophage colony-stimulating factor production	2/254	15/29008	0.00743819	0.0345139	0.0232556	Ddx58/Tlr9	2
rNLS8up	GO:0042359	vitamin D metabolic process	2/254	15/29008	0.00743819	0.0345139	0.0232556	Cyp2r1/Tnf	2
rNLS8up	GO:0060700	regulation of ribonuclease activity	2/254	15/29008	0.00743819	0.0345139	0.0232556	Oas2/Oas3	2
rNLS8up	GO:0061450	trophoblast cell migration	2/254	15/29008	0.00743819	0.0345139	0.0232556	Mmp12/Timp1	2
rNLS8up	GO:0010001	glial cell differentiation	7/254	255/29008	0.00745262	0.0345139	0.0232556	C1qa/F2/Gfap/Mxra8/Tlr2/Tlr4/Vim	7
rNLS8up	GO:0033002	muscle cell proliferation	7/254	255/29008	0.00745262	0.0345139	0.0232556	Apod/Ccl5/Cdk1/Cdkn1a/Cyba/Tlr4/Tnf	7
rNLS8up	GO:0035966	response to topologically incorrect protein	5/254	138/29008	0.00747214	0.0345531	0.0232821	Atf3/Bhlha15/Chac1/Eif2ak2/Stc2	5
rNLS8up	GO:0034620	cellular response to unfolded protein	4/254	88/29008	0.00753711	0.0348021	0.0234498	Atf3/Bhlha15/Eif2ak2/Stc2	4
rNLS8up	GO:0002369	T cell cytokine production	3/254	46/29008	0.00763113	0.0351324	0.0236724	B2m/Rsad2/Slc11a1	3
rNLS8up	GO:0034142	toll-like receptor 4 signaling pathway	3/254	46/29008	0.00763113	0.0351324	0.0236724	Ifi35/Pik3ap1/Tlr4	3
rNLS8up	GO:0002262	myeloid cell homeostasis	6/254	196/29008	0.00779699	0.0358432	0.0241514	B2m/Ccl2/Cd44/Hoxa5/Isg15/Stat1	6
rNLS8up	GO:0097696	receptor signaling pathway via STAT	6/254	197/29008	0.00798463	0.0366519	0.0246963	Bcl3/Ccl5/Parp14/Parp9/Ptprc/Stat1	6
rNLS8up	GO:0048536	spleen development	3/254	47/29008	0.00809949	0.0370703	0.0249782	Bcl3/Fas/Samd9l	3
rNLS8up	GO:2000404	regulation of T cell migration	3/254	47/29008	0.00809949	0.0370703	0.0249782	Apod/Ccl5/Lgals9	3
rNLS8up	GO:0006835	dicarboxylic acid transport	4/254	90/29008	0.00814804	0.0371463	0.0250294	Abcc2/Folr2/Gfap/Il1rn	4
rNLS8up	GO:0010827	regulation of glucose transmembrane transport	4/254	90/29008	0.00814804	0.0371463	0.0250294	C3/Fgf21/Tnf/Trib3	4
rNLS8up	GO:0019722	calcium-mediated signaling	6/254	198/29008	0.0081755	0.0371463	0.0250294	Bhlha15/Ccr1/Cd22/Prnp/Ptprc/Tnf	6
rNLS8up	GO:0032872	regulation of stress-activated MAPK cascade	6/254	198/29008	0.0081755	0.0371463	0.0250294	Eda2r/Eif2ak2/Fas/Il1a/Tlr4/Tnf	6
rNLS8up	GO:0043405	regulation of MAP kinase activity	6/254	198/29008	0.0081755	0.0371463	0.0250294	Il1rn/Ptprc/Tlr4/Tlr9/Tnf/Trib3	6
rNLS8up	GO:0031669	cellular response to nutrient levels	6/254	199/29008	0.00836964	0.0377982	0.0254686	Atf3/Bhlha15/Cd68/Cdkn1a/Eif2ak2/Fas	6
rNLS8up	GO:0006544	glycine metabolic process	2/254	16/29008	0.008452	0.0377982	0.0254686	Baat/Shmt1	2
rNLS8up	GO:0006968	cellular defense response	2/254	16/29008	0.008452	0.0377982	0.0254686	B2m/Ccl17	2
rNLS8up	GO:0031650	regulation of heat generation	2/254	16/29008	0.008452	0.0377982	0.0254686	Ccl5/Tnf	2
rNLS8up	GO:0032717	negative regulation of interleukin-8 production	2/254	16/29008	0.008452	0.0377982	0.0254686	Bcl3/Tlr9	2
rNLS8up	GO:0043312	neutrophil degranulation	2/254	16/29008	0.008452	0.0377982	0.0254686	Myo1f/Stx11	2
rNLS8up	GO:0043518	negative regulation of DNA damage response, signal transduction by p53 class mediator	2/254	16/29008	0.008452	0.0377982	0.0254686	Cd44/Cd74	2
rNLS8up	GO:0046007	negative regulation of activated T cell proliferation	2/254	16/29008	0.008452	0.0377982	0.0254686	Cd274/Prnp	2
rNLS8up	GO:0061042	vascular wound healing	2/254	16/29008	0.008452	0.0377982	0.0254686	Serpine1/Tnf	2
rNLS8up	GO:0070431	nucleotide-binding oligomerization domain containing 2 signaling pathway	2/254	16/29008	0.008452	0.0377982	0.0254686	Slc15a3/Tlr4	2
rNLS8up	GO:1902165	regulation of intrinsic apoptotic signaling pathway in response to DNA damage by p53 class mediator	2/254	16/29008	0.008452	0.0377982	0.0254686	Cd44/Cd74	2
rNLS8up	GO:0030195	negative regulation of blood coagulation	3/254	48/29008	0.00858443	0.0382264	0.0257572	F2/Serpine1/Serping1	3
rNLS8up	GO:0043277	apoptotic cell clearance	3/254	48/29008	0.00858443	0.0382264	0.0257572	C3/Ccl2/Timd4	3
rNLS8up	GO:0048246	macrophage chemotaxis	3/254	48/29008	0.00858443	0.0382264	0.0257572	Ccl2/Ccl3/Ccl5	3
rNLS8up	GO:0070302	regulation of stress-activated protein kinase signaling cascade	6/254	201/29008	0.0087678	0.0389777	0.0262634	Eda2r/Eif2ak2/Fas/Il1a/Tlr4/Tnf	6
rNLS8up	GO:0043367	CD4-positive, alpha-beta T cell differentiation	4/254	92/29008	0.00879057	0.0389777	0.0262634	Bcl3/Ly9/Rsad2/Slamf6	4
rNLS8up	GO:1900182	positive regulation of protein localization to nucleus	4/254	92/29008	0.00879057	0.0389777	0.0262634	Cdk1/Dtx3l/F2/Parp9	4
rNLS8up	GO:0097553	calcium ion transmembrane import into cytosol	5/254	144/29008	0.00889201	0.0393717	0.0265289	Cxcl9/Cyba/F2/Prnp/Ptprc	5
rNLS8up	GO:1900047	negative regulation of hemostasis	3/254	49/29008	0.00908607	0.040174	0.0270695	F2/Serpine1/Serping1	3
rNLS8up	GO:0032651	regulation of interleukin-1 beta production	4/254	93/29008	0.00912388	0.0402842	0.0271437	Ccl3/Tlr2/Tlr4/Tnf	4
rNLS8up	GO:0072331	signal transduction by p53 class mediator	5/254	145/29008	0.00914553	0.0403229	0.0271698	Bcl3/Cd44/Cd74/Cdkn1a/Eda2r	5
rNLS8up	GO:2001233	regulation of apoptotic signaling pathway	9/254	402/29008	0.00935703	0.0410649	0.0276697	Atf3/Cd44/Cd74/Fas/Icam1/Ptprc/Serpine1/Tnf/Tnfrsf12a	9
rNLS8up	GO:0006639	acylglycerol metabolic process	5/254	146/29008	0.00940399	0.0410649	0.0276697	Apob/Apobr/Avil/C3/Fgf21	5
rNLS8up	GO:1904951	positive regulation of establishment of protein localization	8/254	333/29008	0.0094051	0.0410649	0.0276697	Ccl2/Cdk1/Hcar2/Il1a/Prnp/Tlr2/Tlr4/Tnf	8
rNLS8up	GO:0002312	B cell activation involved in immune response	4/254	94/29008	0.00946532	0.0410649	0.0276697	Bcl3/Parp3/Ptprc/Tlr4	4
rNLS8up	GO:0014910	regulation of smooth muscle cell migration	4/254	94/29008	0.00946532	0.0410649	0.0276697	Ccl5/P2ry2/Serpine1/Tlr4	4
rNLS8up	GO:0002295	T-helper cell lineage commitment	2/254	17/29008	0.00952401	0.0410649	0.0276697	Ly9/Slamf6	2
rNLS8up	GO:0007250	activation of NF-kappaB-inducing kinase activity	2/254	17/29008	0.00952401	0.0410649	0.0276697	Tlr1/Tlr4	2
rNLS8up	GO:0016322	neuron remodeling	2/254	17/29008	0.00952401	0.0410649	0.0276697	C1qa/C3	2
rNLS8up	GO:0032306	regulation of prostaglandin secretion	2/254	17/29008	0.00952401	0.0410649	0.0276697	Il1a/P2ry2	2
rNLS8up	GO:0045059	positive thymic T cell selection	2/254	17/29008	0.00952401	0.0410649	0.0276697	Cd74/Ptprc	2
rNLS8up	GO:0045342	MHC class II biosynthetic process	2/254	17/29008	0.00952401	0.0410649	0.0276697	Slc11a1/Tlr4	2
rNLS8up	GO:0046415	urate metabolic process	2/254	17/29008	0.00952401	0.0410649	0.0276697	Slc2a9/Spp1	2
rNLS8up	GO:0060644	mammary gland epithelial cell differentiation	2/254	17/29008	0.00952401	0.0410649	0.0276697	Hoxa5/Zfas1	2
rNLS8up	GO:0061430	bone trabecula morphogenesis	2/254	17/29008	0.00952401	0.0410649	0.0276697	Chad/Wnt10b	2
rNLS8up	GO:0070254	mucus secretion	2/254	17/29008	0.00952401	0.0410649	0.0276697	Cyba/P2ry2	2
rNLS8up	GO:0071801	regulation of podosome assembly	2/254	17/29008	0.00952401	0.0410649	0.0276697	Hck/Tnf	2
rNLS8up	GO:0050819	negative regulation of coagulation	3/254	50/29008	0.00960452	0.041355	0.0278652	F2/Serpine1/Serping1	3
rNLS8up	GO:0051341	regulation of oxidoreductase activity	4/254	95/29008	0.00981497	0.042203	0.0284366	Cyba/Il1a/Lgals9/Tnf	4
rNLS8up	GO:0045787	positive regulation of cell cycle	8/254	336/29008	0.0098919	0.0424754	0.0286201	Aurkb/Cdk1/Fosl1/Il1a/Tgm1/Trim21/Ube2c/Wnt10b	8
rNLS8up	GO:0006638	neutral lipid metabolic process	5/254	148/29008	0.00993592	0.0426059	0.0287081	Apob/Apobr/Avil/C3/Fgf21	5
rNLS8up	GO:0022604	regulation of cell morphogenesis	8/254	337/29008	0.0100583	0.0430714	0.0290217	Ccl2/Ccl3/Ccl7/Cd44/F2/Fgr/Hck/Icam1	8
rNLS8up	GO:0031640	killing of cells of other organism	4/254	96/29008	0.0101729	0.0435027	0.0293124	Ccl17/Clec7a/Cxcl9/F2	4
rNLS8up	GO:0045445	myoblast differentiation	4/254	97/29008	0.0105392	0.0447444	0.030149	Ccl17/Cxcl9/Tnf/Wnt10b	4
rNLS8up	GO:0046330	positive regulation of JNK cascade	4/254	97/29008	0.0105392	0.0447444	0.030149	Eda2r/Il1a/Tlr4/Tnf	4
rNLS8up	GO:0002830	positive regulation of type 2 immune response	2/254	18/29008	0.0106531	0.0447444	0.030149	Cd74/Rsad2	2
rNLS8up	GO:0002921	negative regulation of humoral immune response	2/254	18/29008	0.0106531	0.0447444	0.030149	A2m/Serping1	2
rNLS8up	GO:0051580	regulation of neurotransmitter uptake	2/254	18/29008	0.0106531	0.0447444	0.030149	Gfap/Slc18a1	2
rNLS8up	GO:0060253	negative regulation of glial cell proliferation	2/254	18/29008	0.0106531	0.0447444	0.030149	Fas/Tspo	2
rNLS8up	GO:0070423	nucleotide-binding oligomerization domain containing signaling pathway	2/254	18/29008	0.0106531	0.0447444	0.030149	Slc15a3/Tlr4	2
rNLS8up	GO:0140131	positive regulation of lymphocyte chemotaxis	2/254	18/29008	0.0106531	0.0447444	0.030149	Ccl5/Ccl7	2
rNLS8up	GO:1900225	regulation of NLRP3 inflammasome complex assembly	2/254	18/29008	0.0106531	0.0447444	0.030149	Eif2ak2/Tlr4	2
rNLS8up	GO:1900424	regulation of defense response to bacterium	2/254	18/29008	0.0106531	0.0447444	0.030149	Cyba/Lgals9	2
rNLS8up	GO:0032715	negative regulation of interleukin-6 production	3/254	52/29008	0.0106923	0.0447444	0.030149	Tlr4/Tlr9/Tnf	3
rNLS8up	GO:0045581	negative regulation of T cell differentiation	3/254	52/29008	0.0106923	0.0447444	0.030149	Cd44/Cd74/Lag3	3
rNLS8up	GO:0072091	regulation of stem cell proliferation	3/254	52/29008	0.0106923	0.0447444	0.030149	Eif2ak2/Epcam/Ptprc	3
rNLS8up	GO:0090279	regulation of calcium ion import	3/254	52/29008	0.0106923	0.0447444	0.030149	Ccl2/Prnp/Serpine1	3
rNLS8up	GO:1902041	regulation of extrinsic apoptotic signaling pathway via death domain receptors	3/254	52/29008	0.0106923	0.0447444	0.030149	Atf3/Icam1/Serpine1	3
rNLS8up	GO:1904036	negative regulation of epithelial cell apoptotic process	3/254	52/29008	0.0106923	0.0447444	0.030149	Fgf21/Icam1/Serpine1	3
rNLS8up	GO:0015698	inorganic anion transport	5/254	151/29008	0.010772	0.0449576	0.0302927	Best3/Prnp/Slc11a1/Stc2/Tspo	5
rNLS8up	GO:1900180	regulation of protein localization to nucleus	5/254	151/29008	0.010772	0.0449576	0.0302927	Apod/Cdk1/Dtx3l/F2/Parp9	5
rNLS8up	GO:0002673	regulation of acute inflammatory response	3/254	53/29008	0.0112618	0.0468143	0.0315437	C3/Ccl5/Tnf	3
rNLS8up	GO:0014014	negative regulation of gliogenesis	3/254	53/29008	0.0112618	0.0468143	0.0315437	F2/Fas/Tspo	3
rNLS8up	GO:0045104	intermediate filament cytoskeleton organization	3/254	53/29008	0.0112618	0.0468143	0.0315437	Gfap/Krt16/Vim	3
rNLS8up	GO:0006887	exocytosis	9/254	415/29008	0.0113472	0.0471068	0.0317408	Ccl5/Ccr1/Fgr/Hck/Lgals9/Milr1/Myo1f/P2ry2/Stx11	9
rNLS8up	GO:0002377	immunoglobulin production	7/254	277/29008	0.0114133	0.0472555	0.031841	B2m/Cd22/Fas/Parp3/Ptprc/Tlr9/Tnf	7
rNLS8up	GO:1903829	positive regulation of cellular protein localization	7/254	277/29008	0.0114133	0.0472555	0.031841	Ccl2/Cdk1/Dtx3l/F2/Parp9/Prnp/Tnf	7
rNLS8up	GO:0032970	regulation of actin filament-based process	9/254	416/29008	0.0115125	0.0476032	0.0320753	Avil/Bst2/Fgr/Hck/Icam1/Il1a/Mylk2/Myo1f/Tlr2	9
rNLS8up	GO:0032147	activation of protein kinase activity	4/254	100/29008	0.0116888	0.0482685	0.0325236	Prnp/Slc11a1/Tlr1/Tlr4	4
rNLS8up	GO:0016045	detection of bacterium	2/254	19/29008	0.0118382	0.0485431	0.0327086	Tlr1/Tlr2	2
rNLS8up	GO:0034501	protein localization to kinetochore	2/254	19/29008	0.0118382	0.0485431	0.0327086	Aurkb/Cdk1	2
rNLS8up	GO:0035872	nucleotide-binding domain, leucine rich repeat containing receptor signaling pathway	2/254	19/29008	0.0118382	0.0485431	0.0327086	Slc15a3/Tlr4	2
rNLS8up	GO:1901741	positive regulation of myoblast fusion	2/254	19/29008	0.0118382	0.0485431	0.0327086	Cxcl9/Gdf15	2
rNLS8up	GO:1903083	protein localization to condensed chromosome	2/254	19/29008	0.0118382	0.0485431	0.0327086	Aurkb/Cdk1	2
rNLS8up	GO:0045103	intermediate filament-based process	3/254	54/29008	0.0118485	0.0485431	0.0327086	Gfap/Krt16/Vim	3
rNLS8up	GO:0022612	gland morphogenesis	5/254	155/29008	0.0119599	0.0489353	0.0329729	Cd44/Fgl1/Mki67/Serpinb5/Tnf	5
ALSup	GO:0055022	negative regulation of cardiac muscle tissue growth	4/586	33/29008	0.00423845	0.018622	0.0111211	Cited2/Gja1/Rbp4/Tgfbr2	4
ALSup	GO:0060740	prostate gland epithelium morphogenesis	4/586	33/29008	0.00423845	0.018622	0.0111211	Esr1/Id4/Mmp2/Wnt5a	4
ALSup	GO:0061117	negative regulation of heart growth	4/586	33/29008	0.00423845	0.018622	0.0111211	Cited2/Gja1/Rbp4/Tgfbr2	4
ALSup	GO:0072576	liver morphogenesis	4/586	33/29008	0.00423845	0.018622	0.0111211	Il18/Lims1/Mdk/Plau	4
ALSup	GO:0032330	regulation of chondrocyte differentiation	5/586	53/29008	0.00427102	0.0186885	0.0111608	Efemp1/Maf/Mdk/Snai2/Tgfbr1	5
ALSup	GO:0034605	cellular response to heat	5/586	53/29008	0.00427102	0.0186885	0.0111608	Chordc1/Hsbp1l1/Myof/St8sia1/Tfec	5
ALSup	GO:0045907	positive regulation of vasoconstriction	5/586	53/29008	0.00427102	0.0186885	0.0111608	Cd38/F2r/Gja1/Hrh2/Ptgs1	5
ALSup	GO:0072132	mesenchyme morphogenesis	5/586	53/29008	0.00427102	0.0186885	0.0111608	Snai2/Tgfb2/Tgfbr1/Tgfbr2/Wnt5a	5
ALSup	GO:1901653	cellular response to peptide	14/586	308/29008	0.00427311	0.0186885	0.0111608	Ahcyl1/Cyfip1/Ednra/Fut7/Gja1/Il18/Lgmn/Lpl/Pck2/Pde3b/Pparg/Prkcd/Ptpn22/Rab31	14
ALSup	GO:0018210	peptidyl-threonine modification	8/586	127/29008	0.00434837	0.0189657	0.0113264	Egf/Galnt3/Galntl6/Lrrk2/Prkcd/Tgfbr1/Tgfbr2/Wnt5a	8
ALSup	GO:0043280	positive regulation of cysteine-type endopeptidase activity involved in apoptotic process	8/586	127/29008	0.00434837	0.0189657	0.0113264	Casp1/F2r/F3/Nlrc4/P2rx1/Pparg/Syk/Tnfsf15	8
ALSup	GO:0046467	membrane lipid biosynthetic process	8/586	127/29008	0.00434837	0.0189657	0.0113264	Asah1/Cers6/Hacd4/P2rx1/Prkcd/Smpd5/St8sia4/Ugcg	8
ALSup	GO:0048469	cell maturation	11/586	214/29008	0.00438563	0.0191108	0.011413	Brca2/Cebpa/Dmc1/Ednra/Ednrb/Gja1/Hif1a/Lrrk2/Pparg/Ptbp3/Tfcp2l1	11
ALSup	GO:0050795	regulation of behavior	7/586	101/29008	0.00444539	0.0193536	0.011558	Apoe/Casp1/Cnr1/Gja1/Mdk/Mef2c/Npy2r	7
ALSup	GO:0002460	adaptive immune response based on somatic recombination of immune receptors built from immunoglobulin superfamily domains	19/586	480/29008	0.00447993	0.0194863	0.0116372	Anxa1/Ccr2/Ccr7/Cd19/Cfi/Fut7/Gapt/Il18/Il33/Loxl3/Mef2c/Mr1/Myd88/Nckap1l/Prkcd/Rab27a/Rftn1/Was/Xcl1	19
ALSup	GO:0002070	epithelial cell maturation	3/586	17/29008	0.00451565	0.0195	0.0116454	Gja1/Hif1a/Tfcp2l1	3
ALSup	GO:0002862	negative regulation of inflammatory response to antigenic stimulus	3/586	17/29008	0.00451565	0.0195	0.0116454	Gpr17/Gpx1/Il10	3
ALSup	GO:0003334	keratinocyte development	3/586	17/29008	0.00451565	0.0195	0.0116454	Palld/Psap/Sfn	3
ALSup	GO:0035728	response to hepatocyte growth factor	3/586	17/29008	0.00451565	0.0195	0.0116454	Hgf/Il10/Lgmn	3
ALSup	GO:0045342	MHC class II biosynthetic process	3/586	17/29008	0.00451565	0.0195	0.0116454	Ciita/Il10/Il33	3
ALSup	GO:0051127	positive regulation of actin nucleation	3/586	17/29008	0.00451565	0.0195	0.0116454	Cyfip1/Scin/Was	3
ALSup	GO:0070942	neutrophil mediated cytotoxicity	3/586	17/29008	0.00451565	0.0195	0.0116454	Cxcl5/F2rl1/Myd88	3
ALSup	GO:2001028	positive regulation of endothelial cell chemotaxis	3/586	17/29008	0.00451565	0.0195	0.0116454	Fgf2/Lgmn/Snai2	3
ALSup	GO:0014013	regulation of gliogenesis	8/586	128/29008	0.00455844	0.0196493	0.0117346	Ascl2/Cdkn2b/Cxcr4/Hmga2/Id4/Il33/Mdk/Pparg	8
ALSup	GO:0030216	keratinocyte differentiation	8/586	128/29008	0.00455844	0.0196493	0.0117346	Anxa1/Asah1/Palld/Psap/Ptgs1/Sfn/Tgfb2/Ugcg	8
ALSup	GO:0006692	prostanoid metabolic process	5/586	54/29008	0.00463014	0.0199046	0.0118871	Anxa1/Fabp5/Hpgds/Pdpn/Ptgs1	5
ALSup	GO:0006693	prostaglandin metabolic process	5/586	54/29008	0.00463014	0.0199046	0.0118871	Anxa1/Fabp5/Hpgds/Pdpn/Ptgs1	5
ALSup	GO:0010883	regulation of lipid storage	5/586	54/29008	0.00463014	0.0199046	0.0118871	Abcg1/Itgb3/Lpl/Osbpl11/Pparg	5
ALSup	GO:0010720	positive regulation of cell development	16/586	378/29008	0.00467487	0.0200517	0.0119749	Apoe/Aspm/Cass4/Cxcr4/Cyfip1/Dab2/F11r/Hif1a/Il33/Itgb3/Lims1/Mdk/Plxnc1/Pparg/S100a10/Serpinf1	16
ALSup	GO:0061097	regulation of protein tyrosine kinase activity	6/586	77/29008	0.00467692	0.0200517	0.0119749	Btc/Cass4/Csf1r/Egf/Itgb3/Rap2b	6
ALSup	GO:0098661	inorganic anion transmembrane transport	6/586	77/29008	0.00467692	0.0200517	0.0119749	Ano6/Gabrg1/Gabrr3/Slc25a30/Slc37a2/Xpr1	6
ALSup	GO:0046718	viral entry into host cell	7/586	102/29008	0.0046919	0.0200771	0.0119901	Axl/Ciita/Ctsb/Ctsl/Ifitm2/Itgb3/Trim38	7
ALSup	GO:0060395	SMAD protein signal transduction	7/586	102/29008	0.0046919	0.0200771	0.0119901	Dab2/Gdf7/Lefty2/Pparg/Tgfb2/Tgfbr1/Wwtr1	7
ALSup	GO:0044843	cell cycle G1/S phase transition	11/586	216/29008	0.00469961	0.0200771	0.0119901	Aif1/Anxa1/Btn2a2/Ccnd2/Cdk15/Cdkn2b/Id4/Kcna5/Pdpn/Rbbp8/Rcc1	11
ALSup	GO:0046395	carboxylic acid catabolic process	11/586	216/29008	0.00469961	0.0200771	0.0119901	Abhd3/Acmsd/Acot2/Acot4/Cnr1/Ddah1/Hal/Hpd/Kynu/Pck2/Qprt	11
ALSup	GO:0010758	regulation of macrophage chemotaxis	4/586	34/29008	0.004728	0.0200908	0.0119983	Ccr7/Cmklr1/Csf1r/Mdk	4
ALSup	GO:0031294	lymphocyte costimulation	4/586	34/29008	0.004728	0.0200908	0.0119983	Card11/Ccr7/Tnfrsf14/Tnfsf14	4
ALSup	GO:0036037	CD8-positive, alpha-beta T cell activation	4/586	34/29008	0.004728	0.0200908	0.0119983	Crtam/Nckap1l/Ptpn22/Wdfy4	4
ALSup	GO:0045920	negative regulation of exocytosis	4/586	34/29008	0.004728	0.0200908	0.0119983	Anxa1/Ccr2/Cd300a/Nckap1l	4
ALSup	GO:0060512	prostate gland morphogenesis	4/586	34/29008	0.004728	0.0200908	0.0119983	Esr1/Id4/Mmp2/Wnt5a	4
ALSup	GO:1901186	positive regulation of ERBB signaling pathway	4/586	34/29008	0.004728	0.0200908	0.0119983	Btc/Egf/Esr1/Pde6g	4
ALSup	GO:0071322	cellular response to carbohydrate stimulus	9/586	157/29008	0.0047672	0.0202394	0.012087	Abcg1/Aqp4/Calcrl/Gpx1/Hif1a/Pck2/Pde3b/Pde8b/Slc2a5	9
ALSup	GO:0048640	negative regulation of developmental growth	8/586	129/29008	0.00477621	0.0202598	0.0120992	Cited2/Draxin/Gja1/Lgmn/Rbp4/Sema3d/Tgfbr2/Wnt5a	8
ALSup	GO:0019693	ribose phosphate metabolic process	16/586	379/29008	0.00479279	0.0203121	0.0121304	Acot2/Acot4/Acsm5/Entpd1/Far2/Glyat/Gucy1a1/Hif1a/Hk3/Kynu/Lrrk2/Nudt4/Pfkfb2/Pgam2/Pygl/Uox	16
ALSup	GO:0016032	viral process	15/586	346/29008	0.00488546	0.0206865	0.012354	Apoe/Axl/Ciita/Csf1r/Ctsb/Ctsl/Cxcr4/Hmga2/Ifitm2/Itgb3/Plscr1/Rab29/Stom/Tnfrsf14/Trim38	15
ALSup	GO:0071219	cellular response to molecule of bacterial origin	14/586	313/29008	0.00491441	0.0207908	0.0124163	Axl/Casp1/Cxcl5/Il10/Il18/Ly96/Mef2c/Mrc1/Myd88/Plscr1/Plscr4/Ppbp/Ptpn22/Wnt5a	14
ALSup	GO:0070167	regulation of biomineral tissue development	7/586	103/29008	0.00494857	0.0209168	0.0124915	Ano6/Bmp2k/Ddr2/Gja1/Hif1a/Mef2c/Tmem119	7
ALSup	GO:0002292	T cell differentiation involved in immune response	6/586	78/29008	0.00498215	0.0210031	0.0125431	Anxa1/Ccr2/Ccr7/Clec4e/Il18/Loxl3	6
ALSup	GO:0006919	activation of cysteine-type endopeptidase activity involved in apoptotic process	6/586	78/29008	0.00498215	0.0210031	0.0125431	F2r/F3/Nlrc4/P2rx1/Pparg/Tnfsf15	6
ALSup	GO:0061180	mammary gland epithelium development	6/586	78/29008	0.00498215	0.0210031	0.0125431	Brca2/Esr1/Fgf2/Gpx1/Hif1a/Wnt5a	6
ALSup	GO:0048701	embryonic cranial skeleton morphogenesis	5/586	55/29008	0.0050102	0.0210842	0.0125916	Mef2c/Prrx1/Tgfb2/Tgfbr1/Tgfbr2	5
ALSup	GO:0048713	regulation of oligodendrocyte differentiation	5/586	55/29008	0.0050102	0.0210842	0.0125916	Cxcr4/Id4/Il33/Mdk/Pparg	5
ALSup	GO:0016054	organic acid catabolic process	11/586	218/29008	0.00503117	0.0211539	0.0126332	Abhd3/Acmsd/Acot2/Acot4/Cnr1/Ddah1/Hal/Hpd/Kynu/Pck2/Qprt	11
ALSup	GO:0048592	eye morphogenesis	10/586	188/29008	0.00509507	0.0214038	0.0127824	Aldh1a1/Aqp1/Cited2/Col8a2/Dio3/Fgf2/Hif1a/Mfap5/Rbp4/Rpgrip1	10
ALSup	GO:0050767	regulation of neurogenesis	18/586	451/29008	0.00513311	0.0215447	0.0128665	Apoe/Ascl2/Aspm/Cdkn2b/Cxcr4/Cyfip1/Draxin/Hif1a/Hmga2/Id4/Il33/Lhx2/Mdk/Plxnc1/Pparg/Sema3d/Serpinf1/Wnt5a	18
ALSup	GO:0009150	purine ribonucleotide metabolic process	15/586	348/29008	0.0051459	0.0215794	0.0128873	Acot2/Acot4/Acsm5/Entpd1/Far2/Glyat/Gucy1a1/Hif1a/Hk3/Kynu/Lrrk2/Nudt4/Pfkfb2/Pgam2/Uox	15
ALSup	GO:0045089	positive regulation of innate immune response	8/586	131/29008	0.0052356	0.0219182	0.0130896	Clnk/Crtam/Mmp2/Nlrc4/Plscr1/Syk/Wnt5a/Xcl1	8
ALSup	GO:0006884	cell volume homeostasis	4/586	35/29008	0.00525414	0.0219182	0.0130896	Ano6/Aqp1/Aqp4/Kcnn4	4
ALSup	GO:0010837	regulation of keratinocyte proliferation	4/586	35/29008	0.00525414	0.0219182	0.0130896	Ctsl/Mdk/Sfn/Snai2	4
ALSup	GO:0019934	cGMP-mediated signaling	4/586	35/29008	0.00525414	0.0219182	0.0130896	Apoe/Aqp1/Ednrb/Prkg1	4
ALSup	GO:0042403	thyroid hormone metabolic process	4/586	35/29008	0.00525414	0.0219182	0.0130896	Ctsb/Ctsl/Dio3/Slco1c1	4
ALSup	GO:0045577	regulation of B cell differentiation	4/586	35/29008	0.00525414	0.0219182	0.0130896	Card11/Il10/Nckap1l/Syk	4
ALSup	GO:1904888	cranial skeletal system development	6/586	79/29008	0.00530175	0.0220008	0.0131389	Ednra/Mef2c/Prrx1/Tgfb2/Tgfbr1/Tgfbr2	6
ALSup	GO:0022898	regulation of transmembrane transporter activity	13/586	283/29008	0.00530309	0.0220008	0.0131389	Ahcyl1/Cacna1f/Ednra/Fxyd5/Gja1/Glrx/Jph2/Kcne3/Kcne4/Kcnq1/Lrrc55/Mef2c/Stom	13
ALSup	GO:0002827	positive regulation of T-helper 1 type immune response	3/586	18/29008	0.00533826	0.0220008	0.0131389	Ccr2/Il18/Xcl1	3
ALSup	GO:0002830	positive regulation of type 2 immune response	3/586	18/29008	0.00533826	0.0220008	0.0131389	Il18/Il33/Xcl1	3
ALSup	GO:0006833	water transport	3/586	18/29008	0.00533826	0.0220008	0.0131389	Aqp1/Aqp4/Aqp9	3
ALSup	GO:0007614	short-term memory	3/586	18/29008	0.00533826	0.0220008	0.0131389	Mdk/Ptchd1/Serpinf1	3
ALSup	GO:0030730	sequestering of triglyceride	3/586	18/29008	0.00533826	0.0220008	0.0131389	Lpl/Osbpl11/Pparg	3
ALSup	GO:0060391	positive regulation of SMAD protein signal transduction	3/586	18/29008	0.00533826	0.0220008	0.0131389	Dab2/Pparg/Tgfbr1	3
ALSup	GO:0061318	renal filtration cell differentiation	3/586	18/29008	0.00533826	0.0220008	0.0131389	Ednra/Ednrb/Ptpro	3
ALSup	GO:0072112	glomerular visceral epithelial cell differentiation	3/586	18/29008	0.00533826	0.0220008	0.0131389	Ednra/Ednrb/Ptpro	3
ALSup	GO:0072311	glomerular epithelial cell differentiation	3/586	18/29008	0.00533826	0.0220008	0.0131389	Ednra/Ednrb/Ptpro	3
ALSup	GO:1901570	fatty acid derivative biosynthetic process	3/586	18/29008	0.00533826	0.0220008	0.0131389	Far2/Ggt5/Pam	3
ALSup	GO:1902176	negative regulation of oxidative stress-induced intrinsic apoptotic signaling pathway	3/586	18/29008	0.00533826	0.0220008	0.0131389	Gpx1/Hif1a/Sod2	3
ALSup	GO:2001185	regulation of CD8-positive, alpha-beta T cell activation	3/586	18/29008	0.00533826	0.0220008	0.0131389	Crtam/Nckap1l/Ptpn22	3
ALSup	GO:0032355	response to estradiol	5/586	56/29008	0.00541186	0.0222467	0.0132858	Anxa1/Esr1/Ggt5/Glrx/Mmp2	5
ALSup	GO:0051489	regulation of filopodium assembly	5/586	56/29008	0.00541186	0.0222467	0.0132858	Ccr7/Dock11/Gap43/Prkcd/Tgfbr1	5
ALSup	GO:0061383	trabecula morphogenesis	5/586	56/29008	0.00541186	0.0222467	0.0132858	Mmp2/Rbp4/Slc40a1/Tgfb2/Tgfbr1	5
ALSup	GO:2000027	regulation of animal organ morphogenesis	8/586	132/29008	0.00547758	0.0224754	0.0134224	Cited2/Dab2/Ednra/Fgf2/Fzd2/Hgf/Snai2/Wnt5a	8
ALSup	GO:0007259	receptor signaling pathway via JAK-STAT	10/586	190/29008	0.00548133	0.0224754	0.0134224	Cd300a/Csf1r/Cxcl5/Egf/Gadd45a/Hmga2/Il10/Il10ra/Il18/Tslp	10
ALSup	GO:0030111	regulation of Wnt signaling pathway	14/586	317/29008	0.00548158	0.0224754	0.0134224	Apoe/Aspm/Ctnnd2/Dab2/Draxin/Egf/Fgf2/Hmga2/Lrrk2/Mdk/Ptpro/Snai2/Wnt5a/Wwtr1	14
ALSup	GO:0045921	positive regulation of exocytosis	7/586	105/29008	0.00549343	0.0224855	0.0134284	F2rl1/Glrx/Itgam/Rab27a/Sdcbp/Stxbp2/Syk	7
ALSup	GO:0110149	regulation of biomineralization	7/586	105/29008	0.00549343	0.0224855	0.0134284	Ano6/Bmp2k/Ddr2/Gja1/Hif1a/Mef2c/Tmem119	7
ALSup	GO:0043434	response to peptide hormone	15/586	351/29008	0.00555753	0.0227285	0.0135735	Ahcyl1/Anxa1/Cyfip1/Ednra/Ednrb/Fut7/Il18/Kcnq1/Lpl/Pck2/Pde3b/Pparg/Prkcd/Rab31/Rbp4	15
ALSup	GO:0045123	cellular extravasation	6/586	80/29008	0.0056361	0.0230301	0.0137536	Ccr2/F11r/Fut7/Itgam/Mdk/Selplg	6
ALSup	GO:0090090	negative regulation of canonical Wnt signaling pathway	8/586	133/29008	0.00572799	0.0233856	0.013966	Apoe/Dab2/Draxin/Mdk/Ptpro/Snai2/Wnt5a/Wwtr1	8
ALSup	GO:0007188	adenylate cyclase-modulating G protein-coupled receptor signaling pathway	11/586	222/29008	0.00574971	0.0234543	0.014007	Calcrl/Cnr1/Cxcr3/Ednra/Hrh4/Itgb3/Lpar2/Npy2r/P2ry12/Psap/S1pr3	11
ALSup	GO:0044409	entry into host	7/586	106/29008	0.00578212	0.0235264	0.01405	Axl/Ciita/Ctsb/Ctsl/Ifitm2/Itgb3/Trim38	7
ALSup	GO:0045833	negative regulation of lipid metabolic process	7/586	106/29008	0.00578212	0.0235264	0.01405	Apoc2/Apoe/Cnr1/Esr1/Pde3b/Pde8b/Snai2	7
ALSup	GO:0046889	positive regulation of lipid biosynthetic process	7/586	106/29008	0.00578212	0.0235264	0.01405	Abcg1/Anxa1/Apoc2/Apoe/Crebl2/Dab2/Prkcd	7
ALSup	GO:0003203	endocardial cushion morphogenesis	4/586	36/29008	0.00581804	0.0236324	0.0141133	Snai2/Tgfb2/Tgfbr1/Tgfbr2	4
ALSup	GO:0050869	negative regulation of B cell activation	4/586	36/29008	0.00581804	0.0236324	0.0141133	Bank1/Cd300a/Il10/Tbc1d10c	4
ALSup	GO:0007178	transmembrane receptor protein serine/threonine kinase signaling pathway	16/586	387/29008	0.00582608	0.023645	0.0141208	Arrb2/Cdkn2b/Cited2/Dab2/Emilin1/Gdf7/Lefty2/Ltbp4/Myd88/Pparg/Sdcbp/Tgfb2/Tgfbr1/Tgfbr2/Wnt5a/Wwtr1	16
ALSup	GO:0010977	negative regulation of neuron projection development	9/586	162/29008	0.00583355	0.0236553	0.014127	Apoe/Cd38/Dab2/Draxin/Efemp1/Lrrk2/Rab29/Sema3d/Wnt5a	9
ALSup	GO:0006749	glutathione metabolic process	6/586	81/29008	0.0059856	0.0242161	0.0144619	Chac2/Ggt5/Gpx1/Hpgds/Mgst1/Sod2	6
ALSup	GO:0007586	digestion	8/586	134/29008	0.00598703	0.0242161	0.0144619	Aqp1/F11r/Hrh2/Kcnn4/Kcnq1/Pls1/Rbp4/Ugcg	8
ALSup	GO:0050852	T cell receptor signaling pathway	8/586	134/29008	0.00598703	0.0242161	0.0144619	Btn2a2/Card11/Ccr7/Cd300a/Kcnn4/Ptpn22/Rab29/Rftn1	8
ALSup	GO:0033555	multicellular organismal response to stress	7/586	107/29008	0.00608201	0.0245381	0.0146542	Apoe/Ednrb/Gja1/Mdk/Mef2c/Npy2r/Pde8b	7
ALSup	GO:0098659	inorganic cation import across plasma membrane	7/586	107/29008	0.00608201	0.0245381	0.0146542	Abcc9/Kcnj5/Kcnj8/Kcnq1/P2rx1/Slc39a8/Steap2	7
ALSup	GO:0099587	inorganic ion import across plasma membrane	7/586	107/29008	0.00608201	0.0245381	0.0146542	Abcc9/Kcnj5/Kcnj8/Kcnq1/P2rx1/Slc39a8/Steap2	7
ALSup	GO:0051604	protein maturation	14/586	321/29008	0.00610025	0.024591	0.0146858	Adamts3/Casp1/Casp7/Cpm/Cpxm1/Ctsl/F3/Lgmn/Lrrk2/Myrfl/Nlrc4/Phex/Plau/Serpinh1	14
ALSup	GO:0045165	cell fate commitment	13/586	288/29008	0.00611607	0.024634	0.0147115	Ctsl/Ednra/Fgf2/Gap43/Gdf7/Loxl3/Mef2c/Pdpn/Pparg/Prrx1/Tgfb2/Tgfbr1/Wnt5a	13
ALSup	GO:0006590	thyroid hormone generation	3/586	19/29008	0.00624507	0.0249855	0.0149214	Ctsb/Ctsl/Slco1c1	3
ALSup	GO:0010544	negative regulation of platelet activation	3/586	19/29008	0.00624507	0.0249855	0.0149214	Apoe/Prkcd/Prkg1	3
ALSup	GO:0036120	cellular response to platelet-derived growth factor stimulus	3/586	19/29008	0.00624507	0.0249855	0.0149214	Itgb3/Pparg/Snai2	3
ALSup	GO:0045217	cell-cell junction maintenance	3/586	19/29008	0.00624507	0.0249855	0.0149214	Csf1r/F2r/F2rl1	3
ALSup	GO:0045579	positive regulation of B cell differentiation	3/586	19/29008	0.00624507	0.0249855	0.0149214	Il10/Nckap1l/Syk	3
ALSup	GO:0060081	membrane hyperpolarization	3/586	19/29008	0.00624507	0.0249855	0.0149214	Casp1/Kcna5/Sod2	3
ALSup	GO:1902259	regulation of delayed rectifier potassium channel activity	3/586	19/29008	0.00624507	0.0249855	0.0149214	Kcne3/Kcne4/Kcnq1	3
ALSup	GO:1905209	positive regulation of cardiocyte differentiation	3/586	19/29008	0.00624507	0.0249855	0.0149214	Arrb2/Mef2c/Tgfb2	3
ALSup	GO:0045058	T cell selection	5/586	58/29008	0.00628243	0.0250931	0.0149856	Card11/Ccr7/Ctsl/Loxl3/Syk	5
ALSup	GO:0071715	icosanoid transport	5/586	58/29008	0.00628243	0.0250931	0.0149856	Abcc3/Anxa1/Hrh2/Slco2b1/Syk	5
ALSup	GO:0002706	regulation of lymphocyte mediated immunity	11/586	225/29008	0.00633979	0.0253011	0.0151098	Arrb2/Ccr2/Clnk/Crtam/Fut7/Il18/Mr1/Nckap1l/Pik3r6/Was/Xcl1	11
ALSup	GO:0019319	hexose biosynthetic process	6/586	82/29008	0.00635061	0.0253021	0.0151104	Chst15/Hif1a/Nnmt/Pck2/Pgam2/Rbp4	6
ALSup	GO:0034308	primary alcohol metabolic process	6/586	82/29008	0.00635061	0.0253021	0.0151104	Aldh1a1/Dab2/Dhrs3/Ednrb/Rbp4/Slc37a2	6
ALSup	GO:0019058	viral life cycle	12/586	257/29008	0.00638388	0.0253923	0.0151644	Apoe/Axl/Ciita/Ctsb/Ctsl/Hmga2/Ifitm2/Itgb3/Plscr1/Rab29/Stom/Trim38	12
ALSup	GO:0021537	telencephalon development	12/586	257/29008	0.00638388	0.0253923	0.0151644	Aqp1/Aspm/Csf1r/Cxcr4/Draxin/Hif1a/Id4/Lhx2/Lrrk2/Mdk/P2ry12/Wnt5a	12
ALSup	GO:0002335	mature B cell differentiation	4/586	37/29008	0.00642086	0.0254549	0.0152017	Cd19/Dock11/Il10/Mfng	4
ALSup	GO:0046329	negative regulation of JNK cascade	4/586	37/29008	0.00642086	0.0254549	0.0152017	Aida/F2rl1/Klhl31/Ptpn22	4
ALSup	GO:0055090	acylglycerol homeostasis	4/586	37/29008	0.00642086	0.0254549	0.0152017	Apoc2/Apoe/Il18/Lpl	4
ALSup	GO:0070328	triglyceride homeostasis	4/586	37/29008	0.00642086	0.0254549	0.0152017	Apoc2/Apoe/Il18/Lpl	4
ALSup	GO:0007163	establishment or maintenance of cell polarity	11/586	226/29008	0.0065467	0.0259323	0.0154868	Aqp1/Ccr7/Crtam/Gja1/Lhx2/Lims1/Nckap1l/Parvg/Sh3bp1/Ust/Wnt5a	11
ALSup	GO:0046887	positive regulation of hormone secretion	9/586	165/29008	0.00655635	0.025949	0.0154968	Abcg1/Cd38/Dab2/Ffar4/Gja1/Glrx/Hif1a/Pfkfb2/Rbp4	9
ALSup	GO:1901361	organic cyclic compound catabolic process	18/586	463/29008	0.00667056	0.0263793	0.0157538	Acmsd/Apoe/Dio3/Dnase2b/Entpd1/Hnmt/Hpd/Hsd17b11/Kynu/Myd88/Nudt4/Pabpc4/Qprt/Rbm46/Samhd1/Smpdl3a/Tent5a/Uox	18
ALSup	GO:0042692	muscle cell differentiation	17/586	428/29008	0.00672461	0.0265711	0.0158683	Actn1/Adamts15/Arrb2/Casp1/Cd53/Col14a1/Ednra/Ednrb/Gpx1/Hopx/Mef2c/Myof/Neb/Nrap/Sod2/Tmem119/Tnfsf14	17
ALSup	GO:0006826	iron ion transport	5/586	59/29008	0.0067526	0.0266597	0.0159212	Cp/Slc39a8/Slc40a1/Steap2/Steap3	5
ALSup	GO:0051348	negative regulation of transferase activity	12/586	259/29008	0.00677384	0.0267215	0.0159581	Aida/Apoe/Cd300a/Chordc1/Gadd45a/Pkia/Pkib/Pparg/Prkcd/Ptpn22/Ptpro/Wwtr1	12
ALSup	GO:0007517	muscle organ development	15/586	360/29008	0.00695442	0.0274113	0.0163701	Angpt1/Cenpf/Chrna1/Cited2/Ednra/Fzd2/Gja1/Gpx1/Id3/Jph2/Mef2c/Tgfb2/Tgfbr1/Tnni1/Wnt5a	15
ALSup	GO:0051258	protein polymerization	13/586	293/29008	0.00702542	0.0276368	0.0165048	Aif1/Arhgap18/Coro1a/Cyfip1/Diaph3/Iqgap2/Nckap1l/Prkcd/Pstpip2/Rnf135/Scin/Tmsb10/Was	13
ALSup	GO:0072521	purine-containing compound metabolic process	16/586	395/29008	0.00703291	0.0276368	0.0165048	Acot2/Acot4/Acsm5/Entpd1/Far2/Glyat/Gucy1a1/Hif1a/Hk3/Kynu/Lrrk2/Nudt4/Pfkfb2/Pgam2/Samhd1/Uox	16
ALSup	GO:0002701	negative regulation of production of molecular mediator of immune response	4/586	38/29008	0.00706368	0.0276368	0.0165048	Angpt1/Il10/Il33/Tgfb2	4
ALSup	GO:0009311	oligosaccharide metabolic process	4/586	38/29008	0.00706368	0.0276368	0.0165048	B4galt1/St3gal6/St8sia1/St8sia4	4
ALSup	GO:0009595	detection of biotic stimulus	4/586	38/29008	0.00706368	0.0276368	0.0165048	Crtam/Fap/Ly96/Nlrc4	4
ALSup	GO:0034331	cell junction maintenance	4/586	38/29008	0.00706368	0.0276368	0.0165048	Cldn1/Csf1r/F2r/F2rl1	4
ALSup	GO:0051482	positive regulation of cytosolic calcium ion concentration involved in phospholipase C-activating G protein-coupled signaling pathway	4/586	38/29008	0.00706368	0.0276368	0.0165048	Ednra/F2r/F2rl1/Gpr17	4
ALSup	GO:1900087	positive regulation of G1/S transition of mitotic cell cycle	4/586	38/29008	0.00706368	0.0276368	0.0165048	Aif1/Anxa1/Ccnd2/Kcna5	4
ALSup	GO:0009266	response to temperature stimulus	9/586	167/29008	0.00707512	0.0276368	0.0165048	Arrb2/Chordc1/Cxcr4/Hsbp1l1/Myof/Pparg/St8sia1/Tfec/Trpm8	9
ALSup	GO:0030178	negative regulation of Wnt signaling pathway	9/586	167/29008	0.00707512	0.0276368	0.0165048	Apoe/Dab2/Draxin/Hmga2/Mdk/Ptpro/Snai2/Wnt5a/Wwtr1	9
ALSup	GO:0071248	cellular response to metal ion	9/586	167/29008	0.00707512	0.0276368	0.0165048	Alox5ap/Aqp1/Cebpa/Lgmn/Lrrk2/Mef2c/Pparg/Slc25a24/Slc40a1	9
ALSup	GO:0055076	transition metal ion homeostasis	8/586	138/29008	0.00711311	0.0277626	0.0165799	Cp/Hif1a/Slc39a8/Slc40a1/Sod2/Steap1/Steap2/Steap3	8
ALSup	GO:0048705	skeletal system morphogenesis	12/586	261/29008	0.00718236	0.0279321	0.0166811	Acp5/Cited2/Csgalnact1/Dhrs3/Mef2c/Mmp2/Prrx1/Serpinh1/Tgfb2/Tgfbr1/Tgfbr2/Tmem119	12
ALSup	GO:0002643	regulation of tolerance induction	3/586	20/29008	0.0072382	0.0279321	0.0166811	Ccr7/Il2ra/Tgfbr2	3
ALSup	GO:0002755	MyD88-dependent toll-like receptor signaling pathway	3/586	20/29008	0.0072382	0.0279321	0.0166811	Cd300a/Myd88/Tlr5	3
ALSup	GO:0006071	glycerol metabolic process	3/586	20/29008	0.0072382	0.0279321	0.0166811	Gk/Myof/Pck2	3
ALSup	GO:0006684	sphingomyelin metabolic process	3/586	20/29008	0.0072382	0.0279321	0.0166811	Prkcd/Smpd5/Smpdl3a	3
ALSup	GO:0030194	positive regulation of blood coagulation	3/586	20/29008	0.0072382	0.0279321	0.0166811	Ano6/F2r/Hpse	3
ALSup	GO:0032656	regulation of interleukin-13 production	3/586	20/29008	0.0072382	0.0279321	0.0166811	Il18/Il33/Tslp	3
ALSup	GO:0033033	negative regulation of myeloid cell apoptotic process	3/586	20/29008	0.0072382	0.0279321	0.0166811	Cxcr2/Il18/St6gal1	3
ALSup	GO:0036119	response to platelet-derived growth factor	3/586	20/29008	0.0072382	0.0279321	0.0166811	Itgb3/Pparg/Snai2	3
ALSup	GO:0043116	negative regulation of vascular permeability	3/586	20/29008	0.0072382	0.0279321	0.0166811	Angpt1/Apoe/Ddah1	3
ALSup	GO:0045986	negative regulation of smooth muscle contraction	3/586	20/29008	0.0072382	0.0279321	0.0166811	Calcrl/Gucy1a1/Prkg1	3
ALSup	GO:0046514	ceramide catabolic process	3/586	20/29008	0.0072382	0.0279321	0.0166811	Asah1/Prkcd/Psap	3
ALSup	GO:0072010	glomerular epithelium development	3/586	20/29008	0.0072382	0.0279321	0.0166811	Ednra/Ednrb/Ptpro	3
ALSup	GO:1900048	positive regulation of hemostasis	3/586	20/29008	0.0072382	0.0279321	0.0166811	Ano6/F2r/Hpse	3
ALSup	GO:0002709	regulation of T cell mediated immunity	7/586	111/29008	0.00739866	0.0285054	0.0170235	Ccr2/Fut7/Il18/Mr1/Nckap1l/Was/Xcl1	7
ALSup	GO:0006641	triglyceride metabolic process	7/586	111/29008	0.00739866	0.0285054	0.0170235	Apoc2/Apoe/Esr1/Gk/Gpx1/Lpl/Pck2	7
ALSup	GO:1901617	organic hydroxy compound biosynthetic process	11/586	230/29008	0.00742777	0.0285945	0.0170767	Abcg1/Apoe/Asah1/Dab2/Fgf2/Pck2/Pltp/Slc24a5/Snai2/Tgfb2/Wnt5a	11
ALSup	GO:0010950	positive regulation of endopeptidase activity	9/586	169/29008	0.00762474	0.0293292	0.0175155	Casp1/F2r/F3/Lgmn/Nlrc4/P2rx1/Pparg/Syk/Tnfsf15	9
ALSup	GO:0042113	B cell activation	17/586	434/29008	0.00767139	0.029485	0.0176085	Bank1/Blnk/Card11/Cd19/Cd300a/Cd38/Cebpg/Dock11/Gapt/Gimap1/Il10/Mef2c/Mfng/Nckap1l/Prkcd/Syk/Tbc1d10c	17
ALSup	GO:0042471	ear morphogenesis	8/586	140/29008	0.00773272	0.0296969	0.017735	Ednra/Fzd2/Kcnq1/Mafb/Pls1/Prrx1/Tmie/Wnt5a	8
ALSup	GO:0007156	homophilic cell adhesion via plasma membrane adhesion molecules	7/586	112/29008	0.00775839	0.0297047	0.0177397	Amigo2/Cdh15/Dsc2/Fat2/Nexn/Palld/Pcdh18	7
ALSup	GO:0031102	neuron projection regeneration	5/586	61/29008	0.00776576	0.0297047	0.0177397	Gap43/Hgf/Matn2/Mmp2/Prrx1	5
ALSup	GO:0050891	multicellular organismal water homeostasis	5/586	61/29008	0.00776576	0.0297047	0.0177397	Aqp1/Aqp4/Cldn1/Sfn/Ugcg	5
ALSup	GO:0060324	face development	5/586	61/29008	0.00776576	0.0297047	0.0177397	Crispld1/Ednra/Mmp2/Tgfb2/Wnt5a	5
ALSup	GO:0090278	negative regulation of peptide hormone secretion	5/586	61/29008	0.00776576	0.0297047	0.0177397	Ffar4/Kcnq1/Pde3b/Pde8b/Pparg	5
ALSup	GO:0018209	peptidyl-serine modification	15/586	365/29008	0.00784428	0.029981	0.0179047	Angpt1/Arrb2/Crebl2/Dclk1/Gadd45a/Galnt3/Hgf/Hmga2/Lrrk2/Prkcd/Stk38l/Syk/Tgfbr1/Tgfbr2/Wnt5a	15
ALSup	GO:0030183	B cell differentiation	9/586	170/29008	0.00791147	0.0302137	0.0180437	Card11/Cd19/Cebpg/Dock11/Gimap1/Il10/Mfng/Nckap1l/Syk	9
ALSup	GO:0016052	carbohydrate catabolic process	8/586	141/29008	0.00805733	0.0307462	0.0183617	Chit1/Galm/Hif1a/Hk3/Pfkfb2/Pgam2/Ppp1cb/Pygl	8
ALSup	GO:0120034	positive regulation of plasma membrane bounded cell projection assembly	7/586	113/29008	0.00813087	0.0310022	0.0185146	Aqp1/Ccr7/Cyfip1/Dock11/F2rl1/P2ry12/Tgfbr1	7
ALSup	GO:0009259	ribonucleotide metabolic process	15/586	367/29008	0.00822468	0.0313349	0.0187133	Acot2/Acot4/Acsm5/Entpd1/Far2/Glyat/Gucy1a1/Hif1a/Hk3/Kynu/Lrrk2/Nudt4/Pfkfb2/Pgam2/Uox	15
ALSup	GO:0045926	negative regulation of growth	12/586	266/29008	0.00828866	0.0313469	0.0187204	Cited2/Dab2/Draxin/Gja1/Hif1a/Lgmn/Pparg/Rbp4/Sema3d/Tgfb2/Tgfbr2/Wnt5a	12
ALSup	GO:0002281	macrophage activation involved in immune response	3/586	21/29008	0.00831947	0.0313469	0.0187204	Il33/Sucnr1/Syk	3
ALSup	GO:0002836	positive regulation of response to tumor cell	3/586	21/29008	0.00831947	0.0313469	0.0187204	Crtam/Mr1/Xcl1	3
ALSup	GO:0002839	positive regulation of immune response to tumor cell	3/586	21/29008	0.00831947	0.0313469	0.0187204	Crtam/Mr1/Xcl1	3
ALSup	GO:0007350	blastoderm segmentation	3/586	21/29008	0.00831947	0.0313469	0.0187204	Ednra/Nrp2/Wnt5a	3
ALSup	GO:0015868	purine ribonucleotide transport	3/586	21/29008	0.00831947	0.0313469	0.0187204	Gja1/Slc17a9/Slc25a24	3
ALSup	GO:0032616	interleukin-13 production	3/586	21/29008	0.00831947	0.0313469	0.0187204	Il18/Il33/Tslp	3
ALSup	GO:0046697	decidualization	3/586	21/29008	0.00831947	0.0313469	0.0187204	Cited2/Ctsb/Ctsl	3
ALSup	GO:0051503	adenine nucleotide transport	3/586	21/29008	0.00831947	0.0313469	0.0187204	Gja1/Slc17a9/Slc25a24	3
ALSup	GO:0051797	regulation of hair follicle development	3/586	21/29008	0.00831947	0.0313469	0.0187204	Hpse/Tgfb2/Wnt5a	3
ALSup	GO:0070230	positive regulation of lymphocyte apoptotic process	3/586	21/29008	0.00831947	0.0313469	0.0187204	Il10/Tgfb2/Wnt5a	3
ALSup	GO:0150146	cell junction disassembly	3/586	21/29008	0.00831947	0.0313469	0.0187204	Itgam/Snai2/Tgfbr1	3
ALSup	GO:1903975	regulation of glial cell migration	3/586	21/29008	0.00831947	0.0313469	0.0187204	Ccr2/Efemp1/P2ry12	3
ALSup	GO:1990182	exosomal secretion	3/586	21/29008	0.00831947	0.0313469	0.0187204	Rab27a/Sdcbp/Steap3	3
ALSup	GO:0015908	fatty acid transport	6/586	87/29008	0.00842194	0.0316537	0.0189036	Anxa1/Apoe/Fabp5/Hrh2/Pparg/Syk	6
ALSup	GO:0046888	negative regulation of hormone secretion	6/586	87/29008	0.00842194	0.0316537	0.0189036	Ffar4/Kcnq1/Pde3b/Pde8b/Pparg/Rab11fip1	6
ALSup	GO:0061515	myeloid cell development	6/586	87/29008	0.00842194	0.0316537	0.0189036	Cited2/Csf1r/Fli1/Itgam/Pabpc4/Ptbp3	6
ALSup	GO:0006195	purine nucleotide catabolic process	4/586	40/29008	0.00847359	0.0316537	0.0189036	Entpd1/Nudt4/Samhd1/Uox	4
ALSup	GO:0010591	regulation of lamellipodium assembly	4/586	40/29008	0.00847359	0.0316537	0.0189036	Abi3/Aqp1/Cyfip1/Was	4
ALSup	GO:0032660	regulation of interleukin-17 production	4/586	40/29008	0.00847359	0.0316537	0.0189036	Il18/Myd88/Nckap1l/Rftn1	4
ALSup	GO:0042398	cellular modified amino acid biosynthetic process	4/586	40/29008	0.00847359	0.0316537	0.0189036	Bbox1/Ggt5/Plod2/Plscr1	4
ALSup	GO:0043267	negative regulation of potassium ion transport	4/586	40/29008	0.00847359	0.0316537	0.0189036	Kcna5/Kcne3/Kcne4/Kcnq1	4
ALSup	GO:0043302	positive regulation of leukocyte degranulation	4/586	40/29008	0.00847359	0.0316537	0.0189036	F2rl1/Itgam/Stxbp2/Syk	4
ALSup	GO:0043551	regulation of phosphatidylinositol 3-kinase activity	4/586	40/29008	0.00847359	0.0316537	0.0189036	Cd19/Fgf2/Pik3r5/Tnfaip8l3	4
ALSup	GO:0048520	positive regulation of behavior	4/586	40/29008	0.00847359	0.0316537	0.0189036	Casp1/Gja1/Mef2c/Npy2r	4
ALSup	GO:0051017	actin filament bundle assembly	9/586	172/29008	0.0085095	0.0317383	0.0189542	Actn1/Aif1/Arhgap6/F11r/Pls1/S100a10/Synpo2/Tgfbr1/Was	9
ALSup	GO:0071478	cellular response to radiation	9/586	172/29008	0.0085095	0.0317383	0.0189542	Aqp1/Ccnd2/Gadd45a/Hmga2/Map3k20/Mmp2/Pcp2/Prkcd/Snai2	9
ALSup	GO:0009743	response to carbohydrate	10/586	204/29008	0.0088648	0.0329962	0.0197054	Abcg1/Aqp4/Calcrl/Gpx1/Hif1a/Pck2/Pde3b/Pde8b/Pfkfb2/Slc2a5	10
ALSup	GO:0001755	neural crest cell migration	5/586	63/29008	0.00887999	0.0329962	0.0197054	Ednra/Ednrb/Hif1a/Nrp2/Sema3d	5
ALSup	GO:0002792	negative regulation of peptide secretion	5/586	63/29008	0.00887999	0.0329962	0.0197054	Ffar4/Kcnq1/Pde3b/Pde8b/Pparg	5
ALSup	GO:0008347	glial cell migration	5/586	63/29008	0.00887999	0.0329962	0.0197054	Ccr2/Efemp1/Matn2/P2ry12/Tgfb2	5
ALSup	GO:0006637	acyl-CoA metabolic process	6/586	88/29008	0.0088881	0.0329962	0.0197054	Acot2/Acot4/Acsm5/Far2/Glyat/Kynu	6
ALSup	GO:0035383	thioester metabolic process	6/586	88/29008	0.0088881	0.0329962	0.0197054	Acot2/Acot4/Acsm5/Far2/Glyat/Kynu	6
ALSup	GO:0031346	positive regulation of cell projection organization	17/586	441/29008	0.00890857	0.0330452	0.0197347	Apoe/Aqp1/Ccr7/Cnr1/Cxcl5/Cyfip1/Dock11/Efemp1/F2rl1/Hgf/Mdk/P2ry12/Plxnc1/Serpinf1/Tgfbr1/Wnt5a/Zdhhc15	17
ALSup	GO:0019751	polyol metabolic process	7/586	115/29008	0.0089151	0.0330452	0.0197347	Asah1/Fgf2/Gk/Myof/Nudt4/Pck2/Slc5a3	7
ALSup	GO:0030833	regulation of actin filament polymerization	9/586	174/29008	0.00914123	0.0338572	0.0202196	Arhgap18/Coro1a/Cyfip1/Iqgap2/Nckap1l/Prkcd/Scin/Tmsb10/Was	9
ALSup	GO:0008202	steroid metabolic process	14/586	337/29008	0.00915595	0.0338855	0.0202365	Abcg1/Apoe/Asah1/Cebpa/Dab2/Dhrs9/Ednrb/Esr1/Hsd17b11/Igfbp7/Npc2/Pde8b/Snai2/Soat1	14
ALSup	GO:0071222	cellular response to lipopolysaccharide	13/586	303/29008	0.00916393	0.0338888	0.0202385	Axl/Casp1/Cxcl5/Il10/Il18/Ly96/Mef2c/Mrc1/Myd88/Plscr1/Plscr4/Ppbp/Ptpn22	13
ALSup	GO:0002347	response to tumor cell	4/586	41/29008	0.00924269	0.0340749	0.0203496	Abi3/Crtam/Mr1/Xcl1	4
ALSup	GO:0006636	unsaturated fatty acid biosynthetic process	4/586	41/29008	0.00924269	0.0340749	0.0203496	Anxa1/Fabp5/Hpgds/Ptgs1	4
ALSup	GO:0032733	positive regulation of interleukin-10 production	4/586	41/29008	0.00924269	0.0340749	0.0203496	F2rl1/Hgf/Syk/Tslp	4
ALSup	GO:0086065	cell communication involved in cardiac conduction	4/586	41/29008	0.00924269	0.0340749	0.0203496	Dsc2/Kcna5/Kcnj5/Kcnq1	4
ALSup	GO:0019218	regulation of steroid metabolic process	7/586	116/29008	0.00932736	0.0343342	0.0205044	Abcg1/Apoe/Asah1/Dab2/Igfbp7/Pde8b/Snai2	7
ALSup	GO:1904659	glucose transmembrane transport	7/586	116/29008	0.00932736	0.0343342	0.0205044	Crebl2/Ednra/Esr1/Fabp5/Ffar4/Prkcd/Slc2a5	7
ALSup	GO:0046364	monosaccharide biosynthetic process	6/586	89/29008	0.00937243	0.0344059	0.0205472	Chst15/Hif1a/Nnmt/Pck2/Pgam2/Rbp4	6
ALSup	GO:0046683	response to organophosphorus	6/586	89/29008	0.00937243	0.0344059	0.0205472	Abcc9/Aqp1/Casp1/Kcnq1/P2rx1/P2ry12	6
ALSup	GO:0061572	actin filament bundle organization	9/586	175/29008	0.00947009	0.0344059	0.0205472	Actn1/Aif1/Arhgap6/F11r/Pls1/S100a10/Synpo2/Tgfbr1/Was	9
ALSup	GO:0007584	response to nutrient	5/586	64/29008	0.00947645	0.0344059	0.0205472	Cdkn2b/Kynu/Lpl/Postn/Snai2	5
ALSup	GO:0010517	regulation of phospholipase activity	5/586	64/29008	0.00947645	0.0344059	0.0205472	Anxa1/Apoc2/Arhgap6/Esr1/Fgf2	5
ALSup	GO:0000272	polysaccharide catabolic process	3/586	22/29008	0.00949053	0.0344059	0.0205472	Chit1/Ppp1cb/Pygl	3
ALSup	GO:0002283	neutrophil activation involved in immune response	3/586	22/29008	0.00949053	0.0344059	0.0205472	Itgam/Myd88/Syk	3
ALSup	GO:0015865	purine nucleotide transport	3/586	22/29008	0.00949053	0.0344059	0.0205472	Gja1/Slc17a9/Slc25a24	3
ALSup	GO:0017121	plasma membrane phospholipid scrambling	3/586	22/29008	0.00949053	0.0344059	0.0205472	Ano6/Plscr1/Plscr4	3
ALSup	GO:0042219	cellular modified amino acid catabolic process	3/586	22/29008	0.00949053	0.0344059	0.0205472	Chac2/Dio3/Ggt5	3
ALSup	GO:0042402	cellular biogenic amine catabolic process	3/586	22/29008	0.00949053	0.0344059	0.0205472	Acmsd/Hnmt/Kynu	3
ALSup	GO:0044851	hair cycle phase	3/586	22/29008	0.00949053	0.0344059	0.0205472	Ctsl/Tgfb2/Wnt5a	3
ALSup	GO:0051770	positive regulation of nitric-oxide synthase biosynthetic process	3/586	22/29008	0.00949053	0.0344059	0.0205472	Il33/Lrrk2/Nampt	3
ALSup	GO:0060749	mammary gland alveolus development	3/586	22/29008	0.00949053	0.0344059	0.0205472	Egf/Esr1/Hif1a	3
ALSup	GO:0061377	mammary gland lobule development	3/586	22/29008	0.00949053	0.0344059	0.0205472	Egf/Esr1/Hif1a	3
ALSup	GO:0071404	cellular response to low-density lipoprotein particle stimulus	3/586	22/29008	0.00949053	0.0344059	0.0205472	Lpl/Pparg/Syk	3
ALSup	GO:0072170	metanephric tubule development	3/586	22/29008	0.00949053	0.0344059	0.0205472	Aqp1/Cxcr2/Wwtr1	3
ALSup	GO:0090201	negative regulation of release of cytochrome c from mitochondria	3/586	22/29008	0.00949053	0.0344059	0.0205472	Arrb2/Gpx1/Hgf	3
ALSup	GO:0097734	extracellular exosome biogenesis	3/586	22/29008	0.00949053	0.0344059	0.0205472	Rab27a/Sdcbp/Steap3	3
ALSup	GO:0150104	transport across blood-brain barrier	3/586	22/29008	0.00949053	0.0344059	0.0205472	Apoe/Fabp5/Slc1a5	3
ALSup	GO:0008645	hexose transmembrane transport	7/586	117/29008	0.0097534	0.0353321	0.0211004	Crebl2/Ednra/Esr1/Fabp5/Ffar4/Prkcd/Slc2a5	7
ALSup	GO:0018105	peptidyl-serine phosphorylation	14/586	340/29008	0.00984404	0.0356335	0.0212804	Angpt1/Arrb2/Crebl2/Dclk1/Gadd45a/Hgf/Hmga2/Lrrk2/Prkcd/Stk38l/Syk/Tgfbr1/Tgfbr2/Wnt5a	14
ALSup	GO:0010827	regulation of glucose transmembrane transport	6/586	90/29008	0.0098753	0.0357197	0.0213318	Crebl2/Ednra/Esr1/Fabp5/Ffar4/Prkcd	6
ALSup	GO:0048873	homeostasis of number of cells within a tissue	4/586	42/29008	0.0100558	0.0363195	0.0216901	Ccr2/Col14a1/Coro1a/F2r	4
ALSup	GO:0032412	regulation of ion transmembrane transporter activity	12/586	273/29008	0.0100563	0.0363195	0.0216901	Ahcyl1/Cacna1f/Ednra/Fxyd5/Glrx/Jph2/Kcne3/Kcne4/Kcnq1/Lrrc55/Mef2c/Stom	12
ALSup	GO:1902905	positive regulation of supramolecular fiber organization	10/586	208/29008	0.0100767	0.0363656	0.0217176	Coro1a/Cyfip1/F2rl1/Iqgap2/Nckap1l/S100a10/Scin/Synpo2/Tgfbr1/Was	10
ALSup	GO:0003229	ventricular cardiac muscle tissue development	5/586	65/29008	0.0100999	0.0363947	0.021735	Col14a1/Ednra/Tgfb2/Tgfbr1/Tnni1	5
ALSup	GO:0032613	interleukin-10 production	5/586	65/29008	0.0100999	0.0363947	0.021735	F2rl1/Hgf/Prkcd/Syk/Tslp	5
ALSup	GO:1902904	negative regulation of supramolecular fiber organization	9/586	177/29008	0.0101545	0.036564	0.0218361	Apoe/Arhgap6/Coro1a/Emilin1/F11r/Prkcd/Scin/Tmsb10/Was	9
ALSup	GO:0042472	inner ear morphogenesis	7/586	118/29008	0.0101935	0.036649	0.0218869	Fzd2/Kcnq1/Mafb/Pls1/Prrx1/Tmie/Wnt5a	7
ALSup	GO:2000278	regulation of DNA biosynthetic process	7/586	118/29008	0.0101935	0.036649	0.0218869	Arrb2/Egf/Fgf2/Gja1/Hgf/Pkib/Pparg	7
ALSup	GO:0048706	embryonic skeletal system development	8/586	147/29008	0.010224	0.0367313	0.021936	Ednra/Mef2c/Prrx1/Rbp4/Tgfb2/Tgfbr1/Tgfbr2/Wnt5a	8
ALSup	GO:0046486	glycerolipid metabolic process	15/586	377/29008	0.0103524	0.0371647	0.0221949	Abhd3/Apoc2/Apoe/Chpt1/Csf1r/Esr1/Fabp5/Fgf2/Gk/Gpx1/Lpl/Pck2/Pla2g7/Plscr1/Prdx6	15
ALSup	GO:0071331	cellular response to hexose stimulus	8/586	148/29008	0.0106234	0.0380881	0.0227463	Abcg1/Aqp4/Gpx1/Hif1a/Pck2/Pde3b/Pde8b/Slc2a5	8
ALSup	GO:0015749	monosaccharide transmembrane transport	7/586	119/29008	0.0106478	0.0380881	0.0227463	Crebl2/Ednra/Esr1/Fabp5/Ffar4/Prkcd/Slc2a5	7
ALSup	GO:0031032	actomyosin structure organization	10/586	210/29008	0.010728	0.0380881	0.0227463	Arhgap6/Cnn3/F11r/Frmd3/Mef2c/Neb/Nrap/S100a10/Tgfbr1/Was	10
ALSup	GO:0001558	regulation of cell growth	17/586	450/29008	0.0107283	0.0380881	0.0227463	Apoe/Cd38/Col14a1/Cxcr4/Cyfip1/Dab2/Draxin/Gja1/Igfbp7/Pparg/Pttg1/Sdcbp/Sema3d/Sfn/Tgfb2/Tgfbr1/Wnt5a	17
ALSup	GO:0060350	endochondral bone morphogenesis	5/586	66/29008	0.0107509	0.0380881	0.0227463	Csgalnact1/Mef2c/Serpinh1/Tgfbr2/Tmem119	5
ALSup	GO:1903307	positive regulation of regulated secretory pathway	5/586	66/29008	0.0107509	0.0380881	0.0227463	F2rl1/Itgam/Rab27a/Stxbp2/Syk	5
ALSup	GO:0002864	regulation of acute inflammatory response to antigenic stimulus	3/586	23/29008	0.0107528	0.0380881	0.0227463	Ccr7/Cnr1/Fut7	3
ALSup	GO:0006516	glycoprotein catabolic process	3/586	23/29008	0.0107528	0.0380881	0.0227463	Cela1/Ctsl/Hpse	3
ALSup	GO:0009310	amine catabolic process	3/586	23/29008	0.0107528	0.0380881	0.0227463	Acmsd/Hnmt/Kynu	3
ALSup	GO:0010560	positive regulation of glycoprotein biosynthetic process	3/586	23/29008	0.0107528	0.0380881	0.0227463	Ccr7/Il33/Soat1	3
ALSup	GO:0019400	alditol metabolic process	3/586	23/29008	0.0107528	0.0380881	0.0227463	Gk/Myof/Pck2	3
ALSup	GO:0032740	positive regulation of interleukin-17 production	3/586	23/29008	0.0107528	0.0380881	0.0227463	Il18/Myd88/Rftn1	3
ALSup	GO:0035357	peroxisome proliferator activated receptor signaling pathway	3/586	23/29008	0.0107528	0.0380881	0.0227463	Cited2/Fabp5/Pparg	3
ALSup	GO:0050820	positive regulation of coagulation	3/586	23/29008	0.0107528	0.0380881	0.0227463	Ano6/F2r/Hpse	3
ALSup	GO:0051450	myoblast proliferation	3/586	23/29008	0.0107528	0.0380881	0.0227463	Gpx1/Hgf/Kcna5	3
ALSup	GO:1901017	negative regulation of potassium ion transmembrane transporter activity	3/586	23/29008	0.0107528	0.0380881	0.0227463	Kcne3/Kcne4/Kcnq1	3
ALSup	GO:1903428	positive regulation of reactive oxygen species biosynthetic process	3/586	23/29008	0.0107528	0.0380881	0.0227463	Rab27a/Slc5a3/Sod2	3
ALSup	GO:2001026	regulation of endothelial cell chemotaxis	3/586	23/29008	0.0107528	0.0380881	0.0227463	Fgf2/Lgmn/Snai2	3
ALSup	GO:0010952	positive regulation of peptidase activity	9/586	179/29008	0.0108756	0.0384945	0.022989	Casp1/F2r/F3/Lgmn/Nlrc4/P2rx1/Pparg/Syk/Tnfsf15	9
ALSup	GO:0003009	skeletal muscle contraction	4/586	43/29008	0.0109139	0.0385165	0.0230021	Chrna1/Rcsd1/Tnni1/Tnni2	4
ALSup	GO:0046636	negative regulation of alpha-beta T cell activation	4/586	43/29008	0.0109139	0.0385165	0.0230021	Anxa1/Cd300a/Loxl3/Tnfrsf14	4
ALSup	GO:0050892	intestinal absorption	4/586	43/29008	0.0109139	0.0385165	0.0230021	F11r/Kcnq1/Pls1/Ugcg	4
ALSup	GO:0097300	programmed necrotic cell death	4/586	43/29008	0.0109139	0.0385165	0.0230021	Asah1/Casp1/Pygl/Tlr3	4
ALSup	GO:0120193	tight junction organization	6/586	92/29008	0.0109381	0.0385497	0.0230219	Cldn1/Cldn7/F11r/Gja1/Snai2/Tgfbr1	6
ALSup	GO:0048863	stem cell differentiation	11/586	243/29008	0.0109418	0.0385497	0.0230219	Cited2/Ednra/Ednrb/Esr1/Fgf2/Hif1a/Mef2c/Nrp2/Sema3d/Snai2/Tgfb2	11
ALSup	GO:0043254	regulation of protein-containing complex assembly	17/586	451/29008	0.0109475	0.0385497	0.0230219	Aida/Apoe/Arhgap18/Cldn7/Coro1a/Cyfip1/Esr1/Hjurp/Iqgap2/Myd88/Nckap1l/P2ry12/Prkcd/Scin/Syk/Tmsb10/Was	17
ALSup	GO:0071326	cellular response to monosaccharide stimulus	8/586	149/29008	0.0110342	0.0388265	0.0231873	Abcg1/Aqp4/Gpx1/Hif1a/Pck2/Pde3b/Pde8b/Slc2a5	8
ALSup	GO:0034219	carbohydrate transmembrane transport	7/586	120/29008	0.0111167	0.0390594	0.0233263	Crebl2/Ednra/Esr1/Fabp5/Ffar4/Prkcd/Slc2a5	7
ALSup	GO:1904019	epithelial cell apoptotic process	7/586	120/29008	0.0111167	0.0390594	0.0233263	Angpt1/Ano6/Arrb2/Ednra/Il10/Mdk/Tgfbr2	7
ALSup	GO:2001257	regulation of cation channel activity	9/586	180/29008	0.0112502	0.0394993	0.023589	Cacna1f/Ednra/Jph2/Kcne3/Kcne4/Kcnq1/Lrrc55/Mef2c/Stom	9
ALSup	GO:0000768	syncytium formation by plasma membrane fusion	5/586	67/29008	0.01143	0.0400427	0.0239136	Adamts15/Casp1/Cd53/Myof/Tnfsf14	5
ALSup	GO:0090398	cellular senescence	5/586	67/29008	0.01143	0.0400427	0.0239136	Abi3/Cdkn2b/Hmga2/Nampt/Prkcd	5
ALSup	GO:0140253	cell-cell fusion	5/586	67/29008	0.01143	0.0400427	0.0239136	Adamts15/Casp1/Cd53/Myof/Tnfsf14	5
ALSup	GO:0031330	negative regulation of cellular catabolic process	11/586	245/29008	0.0115794	0.0405364	0.0242084	Anxa2/Cnr1/Il10/Il10ra/Lrrk2/Myd88/Nampt/Ptpn22/Rbm46/Sdcbp/Tent5a	11
ALSup	GO:0015837	amine transport	7/586	121/29008	0.0116004	0.0405801	0.0242345	Aqp9/Cnr1/Entpd1/Npy2r/P2ry12/Ptgs1/Slc15a1	7
ALSup	GO:0016358	dendrite development	13/586	313/29008	0.0117819	0.0411307	0.0245633	Apoe/Cacna1f/Ctnnd2/Cyfip1/Dclk1/Lrrk2/Lst1/Matn2/Mef2c/Neurog3/Prkg1/Sdc2/Zdhhc15	13
ALSup	GO:0009268	response to pH	4/586	44/29008	0.0118179	0.0411307	0.0245633	Gja1/Lgmn/Pam/Pkd2l1	4
ALSup	GO:0033059	cellular pigmentation	4/586	44/29008	0.0118179	0.0411307	0.0245633	Cd63/Mlph/Rab27a/Rab29	4
ALSup	GO:0046006	regulation of activated T cell proliferation	4/586	44/29008	0.0118179	0.0411307	0.0245633	Btn2a2/Crtam/Il18/Il2ra	4
ALSup	GO:0050919	negative chemotaxis	4/586	44/29008	0.0118179	0.0411307	0.0245633	Itgb3/Nrp2/Sema3d/Wnt5a	4
ALSup	GO:0061098	positive regulation of protein tyrosine kinase activity	4/586	44/29008	0.0118179	0.0411307	0.0245633	Btc/Cass4/Csf1r/Egf	4
ALSup	GO:0097028	dendritic cell differentiation	4/586	44/29008	0.0118179	0.0411307	0.0245633	Ccr7/F2rl1/Tgfbr2/Tmem176a	4
ALSup	GO:0044770	cell cycle phase transition	18/586	492/29008	0.0119577	0.0415873	0.024836	Aif1/Anxa1/Btn2a2/Ccnd2/Cdk15/Cdkn2b/Cenpf/Dtl/Foxm1/Hmga2/Id4/Kcna5/Map3k20/Nabp1/Pdpn/Pkia/Rbbp8/Rcc1	18
ALSup	GO:0008209	androgen metabolic process	3/586	24/29008	0.0121074	0.0418485	0.024992	Dhrs9/Esr1/Hsd17b11	3
ALSup	GO:0010878	cholesterol storage	3/586	24/29008	0.0121074	0.0418485	0.024992	Lpl/Pparg/Soat1	3
ALSup	GO:0030002	cellular anion homeostasis	3/586	24/29008	0.0121074	0.0418485	0.024992	Kcne3/Kcnq1/Xpr1	3
ALSup	GO:0032331	negative regulation of chondrocyte differentiation	3/586	24/29008	0.0121074	0.0418485	0.024992	Efemp1/Snai2/Tgfbr1	3
ALSup	GO:0032352	positive regulation of hormone metabolic process	3/586	24/29008	0.0121074	0.0418485	0.024992	Dab2/Hif1a/Slco1c1	3
ALSup	GO:0045063	T-helper 1 cell differentiation	3/586	24/29008	0.0121074	0.0418485	0.024992	Anxa1/Ccr2/Ccr7	3
ALSup	GO:0140112	extracellular vesicle biogenesis	3/586	24/29008	0.0121074	0.0418485	0.024992	Rab27a/Sdcbp/Steap3	3
ALSup	GO:1903020	positive regulation of glycoprotein metabolic process	3/586	24/29008	0.0121074	0.0418485	0.024992	Ccr7/Il33/Soat1	3
ALSup	GO:0032720	negative regulation of tumor necrosis factor production	5/586	68/29008	0.0121377	0.0418485	0.024992	Acp5/Arrb2/Axl/Il10/Ptpn22	5
ALSup	GO:0043954	cellular component maintenance	5/586	68/29008	0.0121377	0.0418485	0.024992	Apoe/Cldn1/Csf1r/F2r/F2rl1	5
ALSup	GO:0050433	regulation of catecholamine secretion	5/586	68/29008	0.0121377	0.0418485	0.024992	Cnr1/Entpd1/Npy2r/P2ry12/Ptgs1	5
ALSup	GO:1904894	positive regulation of receptor signaling pathway via STAT	5/586	68/29008	0.0121377	0.0418485	0.024992	Cd300a/Cxcl5/Il10/Il10ra/Tslp	5
ALSup	GO:0009636	response to toxic substance	7/586	123/29008	0.0126131	0.0434561	0.0259521	Aldh1a1/Glyat/Gpx1/Hif1a/Inmt/Prdx6/Sod2	7
ALSup	GO:0045685	regulation of glial cell differentiation	6/586	95/29008	0.0126803	0.0436564	0.0260717	Cxcr4/Hmga2/Id4/Il33/Mdk/Pparg	6
ALSup	GO:0046621	negative regulation of organ growth	4/586	45/29008	0.0127685	0.0438652	0.0261964	Cited2/Gja1/Rbp4/Tgfbr2	4
ALSup	GO:0062208	positive regulation of pattern recognition receptor signaling pathway	4/586	45/29008	0.0127685	0.0438652	0.0261964	F2rl1/Ptpn22/Tlr3/Tlr5	4
ALSup	GO:2000273	positive regulation of signaling receptor activity	4/586	45/29008	0.0127685	0.0438652	0.0261964	Btc/Egf/Hif1a/Il10	4
ALSup	GO:0006879	cellular iron ion homeostasis	5/586	69/29008	0.0128746	0.0440089	0.0262822	Hif1a/Slc39a8/Slc40a1/Steap2/Steap3	5
ALSup	GO:0006949	syncytium formation	5/586	69/29008	0.0128746	0.0440089	0.0262822	Adamts15/Casp1/Cd53/Myof/Tnfsf14	5
ALSup	GO:0030104	water homeostasis	5/586	69/29008	0.0128746	0.0440089	0.0262822	Aqp1/Aqp4/Cldn1/Sfn/Ugcg	5
ALSup	GO:0032481	positive regulation of type I interferon production	5/586	69/29008	0.0128746	0.0440089	0.0262822	Myd88/Ptpn22/Rnf135/Syk/Tlr3	5
ALSup	GO:0042093	T-helper cell differentiation	5/586	69/29008	0.0128746	0.0440089	0.0262822	Anxa1/Ccr2/Ccr7/Il18/Loxl3	5
ALSup	GO:1902895	positive regulation of pri-miRNA transcription by RNA polymerase II	5/586	69/29008	0.0128746	0.0440089	0.0262822	Hif1a/Il10/Pparg/Tgfb2/Tgfbr1	5
ALSup	GO:1903556	negative regulation of tumor necrosis factor superfamily cytokine production	5/586	69/29008	0.0128746	0.0440089	0.0262822	Acp5/Arrb2/Axl/Il10/Ptpn22	5
ALSup	GO:0016331	morphogenesis of embryonic epithelium	9/586	185/29008	0.0132696	0.0453268	0.0270693	Aldh1a1/Cited2/Fzd2/Gdf7/Hif1a/Hs2st1/Lhx2/Tgfb2/Wnt5a	9
ALSup	GO:0031640	killing of cells of other organism	6/586	96/29008	0.0133019	0.0453724	0.0270965	Ccl22/Cxcl5/F2rl1/Myd88/Ppbp/Syk	6
ALSup	GO:0042632	cholesterol homeostasis	6/586	96/29008	0.0133019	0.0453724	0.0270965	Abcg1/Apoe/Il18/Lpl/Npc2/Soat1	6
ALSup	GO:0001829	trophectodermal cell differentiation	3/586	25/29008	0.0135555	0.0458457	0.0273791	Cited2/Hopx/Rbm46	3
ALSup	GO:0002719	negative regulation of cytokine production involved in immune response	3/586	25/29008	0.0135555	0.0458457	0.0273791	Angpt1/Il10/Tgfb2	3
ALSup	GO:0007263	nitric oxide mediated signal transduction	3/586	25/29008	0.0135555	0.0458457	0.0273791	Apoe/Gucy1a1/Npy2r	3
ALSup	GO:0010894	negative regulation of steroid biosynthetic process	3/586	25/29008	0.0135555	0.0458457	0.0273791	Apoe/Pde8b/Snai2	3
ALSup	GO:0018904	ether metabolic process	3/586	25/29008	0.0135555	0.0458457	0.0273791	Chpt1/Ephx3/Pla2g7	3
ALSup	GO:0044273	sulfur compound catabolic process	3/586	25/29008	0.0135555	0.0458457	0.0273791	Chac2/Ggt5/Gns	3
ALSup	GO:0070841	inclusion body assembly	3/586	25/29008	0.0135555	0.0458457	0.0273791	Apoe/Dnajb1/Psap	3
ALSup	GO:0071392	cellular response to estradiol stimulus	3/586	25/29008	0.0135555	0.0458457	0.0273791	Esr1/Glrx/Mmp2	3
ALSup	GO:0072207	metanephric epithelium development	3/586	25/29008	0.0135555	0.0458457	0.0273791	Aqp1/Cxcr2/Wwtr1	3
ALSup	GO:0090344	negative regulation of cell aging	3/586	25/29008	0.0135555	0.0458457	0.0273791	Foxm1/Hmga2/Nampt	3
ALSup	GO:1903306	negative regulation of regulated secretory pathway	3/586	25/29008	0.0135555	0.0458457	0.0273791	Ccr2/Cd300a/Nckap1l	3
ALSup	GO:1904996	positive regulation of leukocyte adhesion to vascular endothelial cell	3/586	25/29008	0.0135555	0.0458457	0.0273791	Ccr2/Fut7/Mdk	3
ALSup	GO:0002294	CD4-positive, alpha-beta T cell differentiation involved in immune response	5/586	70/29008	0.0136411	0.0460374	0.0274937	Anxa1/Ccr2/Ccr7/Il18/Loxl3	5
ALSup	GO:0071479	cellular response to ionizing radiation	5/586	70/29008	0.0136411	0.0460374	0.0274937	Ccnd2/Gadd45a/Hmga2/Map3k20/Snai2	5
ALSup	GO:0097194	execution phase of apoptosis	5/586	70/29008	0.0136411	0.0460374	0.0274937	Casp7/Cxcr3/Dnase2b/Fap/Plscr1	5
ALSup	GO:0051302	regulation of cell division	9/586	186/29008	0.0137038	0.0462001	0.0275908	Aspm/Brca2/Btc/Fgf2/Klhl13/Mdk/Pdgfc/Sfn/Tgfb2	9
ALSup	GO:0034101	erythrocyte homeostasis	8/586	155/29008	0.0137495	0.0462001	0.0275908	Axl/Cebpg/Cited2/Hif1a/Kcnq1/Mafb/Nckap1l/Ptbp3	8
ALSup	GO:0001990	regulation of systemic arterial blood pressure by hormone	4/586	46/29008	0.0137665	0.0462001	0.0275908	Ednrb/F2r/F2rl1/Sucnr1	4
ALSup	GO:0006040	amino sugar metabolic process	4/586	46/29008	0.0137665	0.0462001	0.0275908	Aldh1a1/Chit1/Csgalnact1/St6gal1	4
ALSup	GO:0030890	positive regulation of B cell proliferation	4/586	46/29008	0.0137665	0.0462001	0.0275908	Card11/Cd38/Mef2c/Nckap1l	4
ALSup	GO:0071709	membrane assembly	4/586	46/29008	0.0137665	0.0462001	0.0275908	Psap/Rftn1/S100a10/Ugcg	4
ALSup	GO:0072523	purine-containing compound catabolic process	4/586	46/29008	0.0137665	0.0462001	0.0275908	Entpd1/Nudt4/Samhd1/Uox	4
ALSup	GO:2001258	negative regulation of cation channel activity	4/586	46/29008	0.0137665	0.0462001	0.0275908	Cacna1f/Kcne3/Kcne4/Kcnq1	4
ALSup	GO:0051146	striated muscle cell differentiation	13/586	320/29008	0.0139349	0.0466342	0.0278501	Adamts15/Arrb2/Casp1/Cd53/Col14a1/Gpx1/Hopx/Mef2c/Myof/Neb/Nrap/Tmem119/Tnfsf14	13
ALSup	GO:0002028	regulation of sodium ion transport	6/586	97/29008	0.0139445	0.0466342	0.0278501	Ahcyl1/Fxyd5/Glrx/Kcnq1/Nkain4/Stom	6
ALSup	GO:0045445	myoblast differentiation	6/586	97/29008	0.0139445	0.0466342	0.0278501	Id3/Il18/Mef2c/Nmrk2/Ranbp3l/Tnfsf14	6
ALSup	GO:0046330	positive regulation of JNK cascade	6/586	97/29008	0.0139445	0.0466342	0.0278501	Dab2/F2rl1/Gadd45a/Myd88/Tlr3/Wnt5a	6
ALSup	GO:0055092	sterol homeostasis	6/586	97/29008	0.0139445	0.0466342	0.0278501	Abcg1/Apoe/Il18/Lpl/Npc2/Soat1	6
ALSup	GO:0048593	camera-type eye morphogenesis	8/586	156/29008	0.0142455	0.0475867	0.0284188	Aldh1a1/Aqp1/Cited2/Col8a2/Dio3/Hif1a/Rbp4/Rpgrip1	8
ALSup	GO:0052126	movement in host environment	7/586	126/29008	0.0142492	0.0475867	0.0284188	Axl/Ciita/Ctsb/Ctsl/Ifitm2/Itgb3/Trim38	7
ALSup	GO:0090092	regulation of transmembrane receptor protein serine/threonine kinase signaling pathway	11/586	253/29008	0.0144174	0.0480488	0.0286948	Cdkn2b/Cited2/Dab2/Emilin1/Gdf7/Lefty2/Pparg/Sdcbp/Tgfb2/Tgfbr1/Wnt5a	11
ALSup	GO:0002293	alpha-beta T cell differentiation involved in immune response	5/586	71/29008	0.0144377	0.0480488	0.0286948	Anxa1/Ccr2/Ccr7/Il18/Loxl3	5
ALSup	GO:0021536	diencephalon development	5/586	71/29008	0.0144377	0.0480488	0.0286948	Fgf2/Hmga2/Nrp2/Ptchd1/Wnt5a	5
ALSup	GO:0046579	positive regulation of Ras protein signal transduction	5/586	71/29008	0.0144377	0.0480488	0.0286948	F11r/F2r/F2rl1/Gpr17/Lpar2	5
ALSup	GO:0050432	catecholamine secretion	5/586	71/29008	0.0144377	0.0480488	0.0286948	Cnr1/Entpd1/Npy2r/P2ry12/Ptgs1	5
ALSup	GO:1901888	regulation of cell junction assembly	10/586	220/29008	0.014475	0.0481393	0.0287489	Amigo2/Arhgap6/Cldn1/F11r/Gja1/Lims1/Mef2c/S100a10/Snai2/Wnt5a	10
ALSup	GO:0030838	positive regulation of actin filament polymerization	6/586	98/29008	0.0146084	0.0485495	0.0289938	Coro1a/Cyfip1/Iqgap2/Nckap1l/Scin/Was	6
ALSup	GO:0001838	embryonic epithelial tube formation	8/586	157/29008	0.0147545	0.0489564	0.0292368	Cited2/Fzd2/Gdf7/Hif1a/Hs2st1/Lhx2/Tgfb2/Wnt5a	8
ALSup	GO:0030856	regulation of epithelial cell differentiation	8/586	157/29008	0.0147545	0.0489564	0.0292368	F11r/Fgf2/Mycl/S1pr3/Sfn/Tgfb2/Tgfbr1/Wwtr1	8
ALSup	GO:0006687	glycosphingolipid metabolic process	4/586	47/29008	0.0148126	0.0489564	0.0292368	Prkcd/Psap/St8sia4/Ugcg	4
ALSup	GO:0021772	olfactory bulb development	4/586	47/29008	0.0148126	0.0489564	0.0292368	Csf1r/Lhx2/Lrrk2/Wnt5a	4
ALSup	GO:0030574	collagen catabolic process	4/586	47/29008	0.0148126	0.0489564	0.0292368	Ctsb/Ctsl/Fap/Mmp2	4
ALSup	GO:0043616	keratinocyte proliferation	4/586	47/29008	0.0148126	0.0489564	0.0292368	Ctsl/Mdk/Sfn/Snai2	4
ALSup	GO:0060135	maternal process involved in female pregnancy	4/586	47/29008	0.0148126	0.0489564	0.0292368	Cited2/Ctsb/Ctsl/Esr1	4
ALSup	GO:0089718	amino acid import across plasma membrane	4/586	47/29008	0.0148126	0.0489564	0.0292368	Prkcd/Slc1a5/Slc7a2/Slc7a3	4
ALSup	GO:0046425	regulation of receptor signaling pathway via JAK-STAT	7/586	127/29008	0.0148267	0.0489691	0.0292444	Cd300a/Cxcl5/Egf/Gadd45a/Hmga2/Il10/Il10ra	7
ALSup	GO:0045732	positive regulation of protein catabolic process	10/586	221/29008	0.0148973	0.0491684	0.0293635	Apoe/Dab2/Dtl/Egf/Gja1/Il33/Lrrk2/Rnf144b/Rnft1/Wnt5a	10
ALSup	GO:0009746	response to hexose	9/586	189/29008	0.0150695	0.0494892	0.0295551	Abcg1/Aqp4/Gpx1/Hif1a/Pck2/Pde3b/Pde8b/Pfkfb2/Slc2a5	9
ALSup	GO:0006817	phosphate ion transport	3/586	26/29008	0.0150979	0.0494892	0.0295551	Slc25a30/Slc37a2/Xpr1	3
ALSup	GO:0010888	negative regulation of lipid storage	3/586	26/29008	0.0150979	0.0494892	0.0295551	Abcg1/Itgb3/Pparg	3
ALSup	GO:0030325	adrenal gland development	3/586	26/29008	0.0150979	0.0494892	0.0295551	Cited2/Hmga2/Mdk	3
ALSup	GO:0034390	smooth muscle cell apoptotic process	3/586	26/29008	0.0150979	0.0494892	0.0295551	Arrb2/Pparg/Sod2	3
ALSup	GO:0034391	regulation of smooth muscle cell apoptotic process	3/586	26/29008	0.0150979	0.0494892	0.0295551	Arrb2/Pparg/Sod2	3
ALSup	GO:0043171	peptide catabolic process	3/586	26/29008	0.0150979	0.0494892	0.0295551	Chac2/Ggt5/Lta4h	3
ALSup	GO:0045780	positive regulation of bone resorption	3/586	26/29008	0.0150979	0.0494892	0.0295551	Itgb3/Oscar/Syk	3
ALSup	GO:0045939	negative regulation of steroid metabolic process	3/586	26/29008	0.0150979	0.0494892	0.0295551	Apoe/Pde8b/Snai2	3
ALSup	GO:1903077	negative regulation of protein localization to plasma membrane	3/586	26/29008	0.0150979	0.0494892	0.0295551	Abi3/Dab2/Lypla1	3
ALSup	GO:0000271	polysaccharide biosynthetic process	5/586	72/29008	0.0152649	0.0499343	0.0298209	B3gnt8/Csgalnact1/Egf/Hs2st1/Ppp1cb	5
ALSup	GO:0002287	alpha-beta T cell activation involved in immune response	5/586	72/29008	0.0152649	0.0499343	0.0298209	Anxa1/Ccr2/Ccr7/Il18/Loxl3	5
ALSup	GO:0010507	negative regulation of autophagy	5/586	72/29008	0.0152649	0.0499343	0.0298209	Il10/Il10ra/Lrrk2/Nampt/Ptpn22	5
both down	GO:0007616	long-term memory	4/88	42/29008	8.10312e-06	0.014383	0.011225	Arc/Egr1/Ldlr/Npas4	4
both down	GO:0008202	steroid metabolic process	7/88	337/29008	7.61127e-05	0.0219771	0.0171516	Crh/Egr1/Fdft1/Ldlr/Shh/Sqle/Stard4	7
both down	GO:0072001	renal system development	7/88	342/29008	8.34332e-05	0.0219771	0.0171516	Cer1/Cited1/Egr1/Hes5/Lgr5/Npnt/Shh	7
both down	GO:0072073	kidney epithelium development	5/88	150/29008	9.59118e-05	0.0219771	0.0171516	Cer1/Cited1/Hes5/Npnt/Shh	5
both down	GO:0043950	positive regulation of cAMP-mediated signaling	3/88	30/29008	0.000103218	0.0219771	0.0171516	Adcyap1/Crh/Pomc	3
both down	GO:0072006	nephron development	5/88	155/29008	0.000111911	0.0219771	0.0171516	Cited1/Egr1/Hes5/Npnt/Shh	5
both down	GO:0045109	intermediate filament organization	3/88	31/29008	0.000114027	0.0219771	0.0171516	Bfsp1/Nefl/Shh	3
both down	GO:0072088	nephron epithelium morphogenesis	4/88	83/29008	0.000121011	0.0219771	0.0171516	Cited1/Hes5/Npnt/Shh	4
both down	GO:0007613	memory	5/88	158/29008	0.000122448	0.0219771	0.0171516	Arc/Egr1/Foxo6/Ldlr/Npas4	5
both down	GO:0072028	nephron morphogenesis	4/88	85/29008	0.000132723	0.0219771	0.0171516	Cited1/Hes5/Npnt/Shh	4
both down	GO:0061333	renal tubule morphogenesis	4/88	87/29008	0.000145234	0.0219771	0.0171516	Hes5/Lgr5/Npnt/Shh	4
both down	GO:0006694	steroid biosynthetic process	5/88	168/29008	0.000163147	0.0219771	0.0171516	Crh/Egr1/Fdft1/Sqle/Stard4	5
both down	GO:0001656	metanephros development	4/88	91/29008	0.000172784	0.0219771	0.0171516	Cited1/Egr1/Hes5/Shh	4
both down	GO:0001655	urogenital system development	7/88	385/29008	0.000173341	0.0219771	0.0171516	Cer1/Cited1/Egr1/Hes5/Lgr5/Npnt/Shh	7
both down	GO:0072210	metanephric nephron development	3/88	38/29008	0.000210742	0.0249378	0.0194622	Cited1/Egr1/Hes5	3
both down	GO:0043267	negative regulation of potassium ion transport	3/88	40/29008	0.000245736	0.0269321	0.0210186	Adcyap1/Fxyd2/Kel	3
both down	GO:0060993	kidney morphogenesis	4/88	101/29008	0.000257941	0.0269321	0.0210186	Cited1/Hes5/Npnt/Shh	4
both down	GO:0001503	ossification	7/88	417/29008	0.000281599	0.0277688	0.0216716	Bmp8a/Cer1/Cited1/Npnt/Prl/Shh/Sp7	7
both down	GO:0061326	renal tubule development	4/88	106/29008	0.000310243	0.0289833	0.0226194	Hes5/Lgr5/Npnt/Shh	4
both down	GO:0010876	lipid localization	7/88	437/29008	0.000373183	0.0321818	0.0251157	Crh/Ldlr/Pomc/Shh/Slc4a1/Sqle/Stard4	7
both down	GO:0072203	cell proliferation involved in metanephros development	2/88	10/29008	0.000403018	0.0321818	0.0251157	Egr1/Shh	2
both down	GO:0007611	learning or memory	6/88	317/29008	0.000415166	0.0321818	0.0251157	Arc/Crh/Egr1/Foxo6/Ldlr/Npas4	6
both down	GO:0072009	nephron epithelium development	4/88	115/29008	0.0004229	0.0321818	0.0251157	Cited1/Hes5/Npnt/Shh	4
both down	GO:0043949	regulation of cAMP-mediated signaling	3/88	49/29008	0.000449302	0.0321818	0.0251157	Adcyap1/Crh/Pomc	3
both down	GO:0001822	kidney development	6/88	327/29008	0.000489029	0.0321818	0.0251157	Cer1/Cited1/Egr1/Hes5/Npnt/Shh	6
both down	GO:0001649	osteoblast differentiation	5/88	220/29008	0.000563468	0.0321818	0.0251157	Bmp8a/Cited1/Npnt/Shh/Sp7	5
both down	GO:0014014	negative regulation of gliogenesis	3/88	53/29008	0.000566307	0.0321818	0.0251157	Adcyap1/Hes5/Ldlr	3
both down	GO:0045104	intermediate filament cytoskeleton organization	3/88	53/29008	0.000566307	0.0321818	0.0251157	Bfsp1/Nefl/Shh	3
both down	GO:0033089	positive regulation of T cell differentiation in thymus	2/88	12/29008	0.000588764	0.0321818	0.0251157	Egr3/Shh	2
both down	GO:0070444	oligodendrocyte progenitor proliferation	2/88	12/29008	0.000588764	0.0321818	0.0251157	Adcyap1/Shh	2
both down	GO:0070445	regulation of oligodendrocyte progenitor proliferation	2/88	12/29008	0.000588764	0.0321818	0.0251157	Adcyap1/Shh	2
both down	GO:2000849	regulation of glucocorticoid secretion	2/88	12/29008	0.000588764	0.0321818	0.0251157	Crh/Pomc	2
both down	GO:0045103	intermediate filament-based process	3/88	54/29008	0.00059831	0.0321818	0.0251157	Bfsp1/Nefl/Shh	3
both down	GO:0014013	regulation of gliogenesis	4/88	128/29008	0.000633354	0.0330648	0.0258048	Adcyap1/Hes5/Ldlr/Shh	4
both down	GO:0035376	sterol import	2/88	13/29008	0.000694439	0.0342397	0.0267217	Ldlr/Stard4	2
both down	GO:0070508	cholesterol import	2/88	13/29008	0.000694439	0.0342397	0.0267217	Ldlr/Stard4	2
both down	GO:0050890	cognition	6/88	354/29008	0.000740279	0.0355134	0.0277157	Arc/Crh/Egr1/Foxo6/Ldlr/Npas4	6
both down	GO:0032536	regulation of cell projection size	2/88	14/29008	0.000808582	0.0368008	0.0287205	Kel/Nefl	2
both down	GO:0035933	glucocorticoid secretion	2/88	14/29008	0.000808582	0.0368008	0.0287205	Crh/Pomc	2
both down	GO:0048167	regulation of synaptic plasticity	6/88	372/29008	0.000956624	0.0424502	0.0331294	Arc/Crh/Egr1/Npas4/Rasgrf2/Rims1	6
both down	GO:0060986	endocrine hormone secretion	3/88	65/29008	0.0010286	0.0437282	0.0341268	Crh/Pomc/Trpv6	3
both down	GO:0010469	regulation of signaling receptor activity	4/88	146/29008	0.00103469	0.0437282	0.0341268	Arc/Crh/Muc4/Rasgrf2	4
both down	GO:0019933	cAMP-mediated signaling	3/88	66/29008	0.00107523	0.0443846	0.0346391	Adcyap1/Crh/Pomc	3
both down	GO:0006869	lipid transport	6/88	387/29008	0.00117161	0.0461907	0.0360486	Crh/Ldlr/Pomc/Shh/Slc4a1/Stard4	6
both down	GO:0007178	transmembrane receptor protein serine/threonine kinase signaling pathway	6/88	387/29008	0.00117161	0.0461907	0.0360486	Bmp8a/Cer1/Cited1/Egr1/Hes5/Npnt	6
both down	GO:0048368	lateral mesoderm development	2/88	17/29008	0.0012013	0.0461907	0.0360486	Cer1/Shh	2
both down	GO:0099601	regulation of neurotransmitter receptor activity	3/88	69/29008	0.00122308	0.0461907	0.0360486	Arc/Crh/Rasgrf2	3
both down	GO:0048168	regulation of neuronal synaptic plasticity	3/88	70/29008	0.00127506	0.0471505	0.0367976	Arc/Egr1/Rims1	3
both down	GO:0034587	piRNA metabolic process	2/88	18/29008	0.0013488	0.0488596	0.0381315	Fkbp6/Mov10l1	2
both up	GO:0002274	myeloid leukocyte activation	44/301	261/29008	4.99485e-40	1.7452e-36	1.09887e-36	Adora3/Batf/C1qa/C5ar1/Cd300lb/Cd300lf/Cd33/Cd37/Cd48/Cd84/Ctsc/Dcstamp/Dock2/Fcer1g/Fgr/Grn/Havcr2/Hmox1/Ifngr2/Il15/Itgb2/Lat2/Lcp2/Lgals9/Lyn/Milr1/Myo1f/Nmi/Plcg2/Ptafr/Pycard/Rac2/Slc11a1/Spi1/Stx11/Tgfb1/Tlr1/Tlr2/Tlr4/Tlr6/Trem2/Tspan32/Tyrobp/Vamp8	44
both up	GO:0002683	negative regulation of immune system process	49/301	460/29008	1.02135e-34	1.7843e-31	1.12349e-31	A2m/Bst2/Btk/C1qc/Ccl2/Ccr1/Cd300lf/Cd37/Cd44/Cd68/Cd74/Cd84/Cd86/Fas/Fcer1g/Fcgr2b/Fgl1/Fgl2/Fgr/Gcsam/Gpnmb/Grn/Havcr2/Hmox1/Hspb1/Il7r/Laptm5/Lgals3/Lgals9/Lyn/Milr1/Nmi/Ptpn6/Ptprc/Runx3/Samsn1/Serping1/Slamf8/Spi1/Spn/Tgfb1/Tmem176b/Tnfaip8l2/Trem2/Trim21/Tspan32/Tyrobp/Vsig4/Zc3h12d	49
both up	GO:0001819	positive regulation of cytokine production	48/301	500/29008	6.48936e-32	7.55794e-29	4.75886e-29	B2m/Batf/C3/C3ar1/C5ar1/Camp/Casp8/Ccl2/Ccr5/Cd14/Cd74/Cd84/Clec5a/Clec7a/Clec9a/Cyba/Fcer1g/Fgr/Gpsm3/Havcr2/Hspb1/Il15/Irf5/Irf8/Laptm5/Lgals9/Lilra5/Lum/Plcg2/Ptafr/Ptprc/Pycard/Sash3/Scimp/Serpine1/Slc11a1/Spn/Tgfb1/Tlr1/Tlr2/Tlr4/Tlr6/Tlr7/Tlr8/Trem2/Trpv4/Tyrobp/Unc93b1	48
both up	GO:0002697	regulation of immune effector process	44/301	424/29008	1.03255e-30	9.01935e-28	5.67904e-28	A2m/Adora3/B2m/Bst2/C3/Ccl2/Cd37/Cd74/Cd84/Cd86/Fcer1g/Fcgr2b/Fgl2/Fgr/Grn/Havcr2/Hmox1/Il7r/Itgb2/Laptm5/Lgals3/Lgals9/Lyn/Ncf1/Plcg2/Ptafr/Ptpn6/Ptprc/Rac2/Ripk3/Sash3/Scimp/Serping1/Slamf8/Spi1/Spn/Tgfb1/Tlr2/Tlr4/Trem2/Tyrobp/Vamp8/Vav1/Vsig4	44
both up	GO:0002695	negative regulation of leukocyte activation	33/301	200/29008	7.45299e-30	5.20815e-27	3.27932e-27	Btk/Cd300lf/Cd37/Cd44/Cd74/Cd84/Cd86/Fas/Fcgr2b/Fgl1/Fgl2/Fgr/Gpnmb/Grn/Havcr2/Hmox1/Hspb1/Laptm5/Lgals3/Lgals9/Lyn/Milr1/Ptpn6/Runx3/Samsn1/Spi1/Spn/Tgfb1/Tnfaip8l2/Tspan32/Tyrobp/Vsig4/Zc3h12d	33
both up	GO:0050866	negative regulation of cell activation	34/301	223/29008	1.5607e-29	9.0885e-27	5.72258e-27	Btk/Cd300lf/Cd37/Cd44/Cd74/Cd84/Cd86/Fas/Fcgr2b/Fgl1/Fgl2/Fgr/Gpnmb/Grn/Havcr2/Hmox1/Hspb1/Laptm5/Lgals3/Lgals9/Lyn/Milr1/Ptpn6/Runx3/Samsn1/Spi1/Spn/Tgfb1/Tnfaip8l2/Trem2/Tspan32/Tyrobp/Vsig4/Zc3h12d	34
both up	GO:0002366	leukocyte activation involved in immune response	38/301	324/29008	1.42699e-28	7.12271e-26	4.48482e-26	Adora3/Batf/Cd180/Cd74/Cd84/Dock2/Fcer1g/Fgl2/Fgr/Gadd45g/Grn/Havcr2/Hmox1/Irf8/Itgb2/Lat2/Lcp1/Lgals3/Lgals9/Lyn/Milr1/Myo1f/Nmi/Plcg2/Ptafr/Ptprc/Pycard/Rac2/Slc11a1/Spi1/Spn/Stx11/Tgfb1/Tlr4/Trem2/Tyrobp/Ung/Vamp8	38
both up	GO:0002263	cell activation involved in immune response	38/301	328/29008	2.25847e-28	9.86389e-26	6.2108e-26	Adora3/Batf/Cd180/Cd74/Cd84/Dock2/Fcer1g/Fgl2/Fgr/Gadd45g/Grn/Havcr2/Hmox1/Irf8/Itgb2/Lat2/Lcp1/Lgals3/Lgals9/Lyn/Milr1/Myo1f/Nmi/Plcg2/Ptafr/Ptprc/Pycard/Rac2/Slc11a1/Spi1/Spn/Stx11/Tgfb1/Tlr4/Trem2/Tyrobp/Ung/Vamp8	38
both up	GO:0032103	positive regulation of response to external stimulus	41/301	427/29008	2.55941e-27	9.93621e-25	6.25635e-25	Adora3/C3/C3ar1/C5ar1/Ccl2/Ccr1/Ccr5/Cd180/Cd74/Ctsc/Ctss/Cxcl13/Cyba/Fcer1g/Gpsm3/Grn/Havcr2/Hspb1/Lgals9/Lilra5/Ly86/Nmi/Nupr1/Pik3cg/Plcg2/Pycard/Rac2/Scimp/Serpine1/Spi1/Tgfb1/Tlr2/Tlr4/Tlr6/Tlr8/Trem2/Trpv4/Tyrobp/Vamp8/Vav1/Zbp1	41
both up	GO:0002831	regulation of response to biotic stimulus	36/301	337/29008	1.11954e-25	3.91166e-23	2.46298e-23	A2m/Casp8/Ccr1/Cd180/Cd37/Cd74/Cd84/Cyba/Dtx3l/Fgl2/Fgr/Grn/Havcr2/Il15/Lgals9/Ly86/Myo1f/Ncf1/Nmi/Plcg2/Pycard/Scimp/Serping1/Slamf8/Spi1/Spn/Tlr2/Tlr4/Tlr8/Trem2/Trim21/Tspan32/Tyrobp/Vav1/Vsig4/Zbp1	36
both up	GO:0007159	leukocyte cell-cell adhesion	37/301	373/29008	3.21686e-25	9.36642e-23	5.89757e-23	Alox5/Ass1/B2m/Ccl2/Cd44/Cd74/Cd86/Dock8/Fermt3/Fgl1/Fgl2/Gpnmb/Havcr2/Hspb1/Ikzf1/Il15/Il2rg/Il7r/Itgb2/Laptm5/Lgals3/Lgals9/Olr1/Ptafr/Ptpn6/Ptprc/Pycard/Rac2/Runx3/Sash3/Spn/Tgfb1/Tnfaip8l2/Tnfsf13b/Vnn1/Vsig4/Zc3h12d	37
both up	GO:0050900	leukocyte migration	37/301	373/29008	3.21686e-25	9.36642e-23	5.89757e-23	Adora3/Alox5/Asb2/C3ar1/C5ar1/Ccl17/Ccl2/Ccr1/Cd74/Ch25h/Csf3r/Cxcl13/Cxcl16/Cxcr1/Dock8/Fcer1g/Gcsam/Gpsm3/Itgb2/Jaml/Lgals3/Lgals9/Lyn/Mmp14/Ptafr/Pycard/Rac2/Ripk3/Serpine1/Slamf8/Spi1/Spn/Tgfb1/Tlr2/Trem2/Trpv4/Vav1	37
both up	GO:0022407	regulation of cell-cell adhesion	40/301	457/29008	3.8772e-25	1.04207e-22	6.56142e-23	Alox5/Ass1/B2m/Ccl2/Ccr5/Cd44/Cd74/Cd86/Cxcl13/Dock8/Fermt3/Fgl1/Fgl2/Gpnmb/Havcr2/Hspb1/Ikzf1/Il15/Il2rg/Il7r/Itgb2/Laptm5/Lgals3/Lgals9/Lyn/Ptafr/Ptpn6/Ptprc/Pycard/Runx3/Sash3/Spi1/Spn/Tgfb1/Tnfaip8l2/Tnfsf13b/Trpv4/Vnn1/Vsig4/Zc3h12d	40
both up	GO:0046651	lymphocyte proliferation	35/301	330/29008	7.01516e-25	1.75078e-22	1.10238e-22	Btk/Cd180/Cd44/Cd74/Cd86/Dock2/Dock8/Ebi3/Elf4/Fcgr2b/Gpnmb/Havcr2/Il15/Il7r/Il9r/Itgad/Itgb2/Laptm5/Lgals3/Lgals9/Lyn/Ptpn6/Ptprc/Pycard/Rac2/Ripk3/Sash3/Slc11a1/Spn/Tgfb1/Tlr4/Tnfsf13b/Tyrobp/Vsig4/Zc3h12d	35
both up	GO:0070661	leukocyte proliferation	36/301	358/29008	9.18512e-25	2.13952e-22	1.34715e-22	Btk/Cd180/Cd44/Cd74/Cd86/Dock2/Dock8/Ebi3/Elf4/Fcgr2b/Gpnmb/Havcr2/Il15/Il7r/Il9r/Itgad/Itgb2/Laptm5/Lgals3/Lgals9/Lyn/Ptpn6/Ptprc/Pycard/Rac2/Ripk3/Sash3/Slc11a1/Spn/Tgfb1/Tlr4/Tnfsf13b/Trem2/Tyrobp/Vsig4/Zc3h12d	36
both up	GO:0032943	mononuclear cell proliferation	35/301	334/29008	1.05575e-24	2.3055e-22	1.45166e-22	Btk/Cd180/Cd44/Cd74/Cd86/Dock2/Dock8/Ebi3/Elf4/Fcgr2b/Gpnmb/Havcr2/Il15/Il7r/Il9r/Itgad/Itgb2/Laptm5/Lgals3/Lgals9/Lyn/Ptpn6/Ptprc/Pycard/Rac2/Ripk3/Sash3/Slc11a1/Spn/Tgfb1/Tlr4/Tnfsf13b/Tyrobp/Vsig4/Zc3h12d	35
both up	GO:1903037	regulation of leukocyte cell-cell adhesion	34/301	333/29008	1.19139e-23	2.44866e-21	1.5418e-21	Alox5/Ass1/B2m/Ccl2/Cd44/Cd74/Cd86/Dock8/Fgl1/Fgl2/Gpnmb/Havcr2/Hspb1/Ikzf1/Il15/Il2rg/Il7r/Itgb2/Laptm5/Lgals3/Lgals9/Ptafr/Ptpn6/Ptprc/Pycard/Runx3/Sash3/Spn/Tgfb1/Tnfaip8l2/Tnfsf13b/Vnn1/Vsig4/Zc3h12d	34
both up	GO:0050727	regulation of inflammatory response	34/301	342/29008	2.85133e-23	5.53476e-21	3.48496e-21	Adora3/Alox5/Aoah/C3/Ccr5/Cd44/Ctsc/Ctss/Fcer1g/Fcgr2b/Gpsm3/Grn/Lgals9/Lilra5/Lyn/Ncf1/Nmi/Nupr1/Pbk/Pik3ap1/Pik3cg/Plcg2/Pycard/Serpine1/Slamf8/Spn/Tlr2/Tlr4/Tlr6/Tnfaip8l2/Trem2/Trpv4/Vamp8/Zbp1	34
both up	GO:0002703	regulation of leukocyte mediated immunity	32/301	297/29008	4.90313e-23	9.01659e-21	5.6773e-21	Adora3/B2m/Bst2/C3/Ccl2/Cd84/Fcer1g/Fcgr2b/Fgr/Havcr2/Hmox1/Il7r/Itgb2/Lgals9/Lyn/Plcg2/Ptafr/Ptpn6/Ptprc/Rac2/Ripk3/Sash3/Scimp/Spi1/Spn/Tgfb1/Tlr2/Tlr4/Trem2/Tyrobp/Vamp8/Vav1	32
both up	GO:0002275	myeloid cell activation involved in immune response	23/301	118/29008	7.26465e-23	1.26914e-20	7.99112e-21	Adora3/Cd84/Dock2/Fcer1g/Fgr/Grn/Havcr2/Hmox1/Itgb2/Lat2/Lyn/Milr1/Myo1f/Nmi/Plcg2/Ptafr/Pycard/Rac2/Spi1/Stx11/Trem2/Tyrobp/Vamp8	23
both up	GO:1903131	mononuclear cell differentiation	38/301	489/29008	4.40835e-22	7.33465e-20	4.61827e-20	B2m/Batf/Btk/Cd44/Cd74/Dcstamp/Dock2/Fas/Fcer1g/Fgl2/Gadd45g/Hspb1/Ikzf1/Il15/Il2rg/Il7r/Il9r/Irf8/Laptm5/Lgals9/Lyn/Mmp14/Plcg2/Ptpn6/Ptprc/Ripk3/Runx3/Sash3/Slamf8/Spi1/Spn/Tgfb1/Tmem176b/Tnfsf13b/Tnfsf8/Trem2/Vav1/Vnn1	38
both up	GO:0031349	positive regulation of defense response	30/301	273/29008	6.59814e-22	1.0479e-19	6.59814e-20	Adora3/C3/Ccr5/Cd74/Ctsc/Ctss/Cyba/Fcer1g/Gpsm3/Grn/Havcr2/Lgals9/Lilra5/Nmi/Nupr1/Pik3cg/Plcg2/Pycard/Serpine1/Spi1/Tlr2/Tlr4/Tlr6/Tlr8/Trem2/Trpv4/Tyrobp/Vamp8/Vav1/Zbp1	30
both up	GO:0002237	response to molecule of bacterial origin	35/301	409/29008	9.11073e-22	1.38404e-19	8.71461e-20	Abca1/B2m/C5ar1/Ccl2/Cd14/Cd180/Cd300lb/Cd68/Cd84/Cd86/Cxcl13/Cxcl16/Fcgr2b/Gbp2/Havcr2/Irf5/Irf8/Lgals9/Ly86/Lyn/Ncf2/Plcg2/Ptafr/Pycard/Scimp/Serpine1/Slc11a1/Spi1/Tgfb1/Tlr1/Tlr2/Tlr4/Tlr6/Trem2/Vim	35
both up	GO:0051250	negative regulation of lymphocyte activation	25/301	168/29008	1.03372e-21	1.50492e-19	9.47576e-20	Btk/Cd44/Cd74/Cd86/Fas/Fcgr2b/Fgl1/Fgl2/Fgr/Gpnmb/Havcr2/Hspb1/Laptm5/Lgals3/Lgals9/Lyn/Ptpn6/Runx3/Samsn1/Spn/Tgfb1/Tnfaip8l2/Tyrobp/Vsig4/Zc3h12d	25
both up	GO:0050863	regulation of T cell activation	32/301	339/29008	2.87641e-21	4.02007e-19	2.53124e-19	B2m/Ccl2/Cd44/Cd74/Cd86/Dock8/Fgl1/Fgl2/Gpnmb/Havcr2/Hspb1/Ikzf1/Il15/Il2rg/Il7r/Laptm5/Lgals3/Lgals9/Ptpn6/Ptprc/Pycard/Rac2/Ripk3/Runx3/Sash3/Spn/Tgfb1/Tnfaip8l2/Tnfsf13b/Vnn1/Vsig4/Zc3h12d	32
both up	GO:0032680	regulation of tumor necrosis factor production	25/301	183/29008	8.9753e-21	1.20614e-18	7.59448e-19	Ccl2/Ccr5/Cd14/Cd33/Cd84/Cyba/Fcer1g/Gpnmb/Havcr2/Hspb1/Lgals9/Lilra5/Plcg2/Ptafr/Ptpn6/Ptprc/Pycard/Sash3/Spn/Tlr1/Tlr2/Tlr4/Tlr6/Trem2/Tyrobp	25
both up	GO:0006909	phagocytosis	33/301	383/29008	1.14908e-20	1.48699e-18	9.36286e-19	Abca1/C3/Ccl2/Cd300lf/Clec7a/Colec12/Cyba/Dock2/Fcer1g/Fcgr2b/Fgr/Hck/Il15/Il2rg/Irf8/Itgb2/Msr1/Ncf2/Ncf4/Plcg2/Pld4/Ptprc/Ptx3/Pycard/Rab20/Rac2/Slc11a1/Tgfb1/Tlr2/Tlr4/Trem2/Tyrobp/Vav1	33
both up	GO:1903555	regulation of tumor necrosis factor superfamily cytokine production	25/301	186/29008	1.34955e-20	1.67179e-18	1.05264e-18	Ccl2/Ccr5/Cd14/Cd33/Cd84/Cyba/Fcer1g/Gpnmb/Havcr2/Hspb1/Lgals9/Lilra5/Plcg2/Ptafr/Ptpn6/Ptprc/Pycard/Sash3/Spn/Tlr1/Tlr2/Tlr4/Tlr6/Trem2/Tyrobp	25
both up	GO:0032675	regulation of interleukin-6 production	24/301	166/29008	1.38758e-20	1.67179e-18	1.05264e-18	Ccr5/Cd74/Cd84/Cyba/Fcer1g/Havcr2/Laptm5/Lgals9/Lilra5/Plcg2/Ptafr/Ptpn6/Pycard/Scimp/Tlr1/Tlr2/Tlr4/Tlr6/Tlr7/Tlr8/Trem2/Trpv4/Tyrobp/Unc93b1	24
both up	GO:0032640	tumor necrosis factor production	25/301	188/29008	1.76388e-20	2.05434e-18	1.29352e-18	Ccl2/Ccr5/Cd14/Cd33/Cd84/Cyba/Fcer1g/Gpnmb/Havcr2/Hspb1/Lgals9/Lilra5/Plcg2/Ptafr/Ptpn6/Ptprc/Pycard/Sash3/Spn/Tlr1/Tlr2/Tlr4/Tlr6/Trem2/Tyrobp	25
both up	GO:0071706	tumor necrosis factor superfamily cytokine production	25/301	191/29008	2.61976e-20	2.95272e-18	1.85918e-18	Ccl2/Ccr5/Cd14/Cd33/Cd84/Cyba/Fcer1g/Gpnmb/Havcr2/Hspb1/Lgals9/Lilra5/Plcg2/Ptafr/Ptpn6/Ptprc/Pycard/Sash3/Spn/Tlr1/Tlr2/Tlr4/Tlr6/Trem2/Tyrobp	25
both up	GO:0032635	interleukin-6 production	24/301	174/29008	4.33867e-20	4.73728e-18	2.98283e-18	Ccr5/Cd74/Cd84/Cyba/Fcer1g/Havcr2/Laptm5/Lgals9/Lilra5/Plcg2/Ptafr/Ptpn6/Pycard/Scimp/Tlr1/Tlr2/Tlr4/Tlr6/Tlr7/Tlr8/Trem2/Trpv4/Tyrobp/Unc93b1	24
both up	GO:0042098	T cell proliferation	26/301	221/29008	6.98747e-20	7.39825e-18	4.65831e-18	Cd44/Cd86/Dock2/Dock8/Ebi3/Elf4/Gpnmb/Havcr2/Il15/Itgad/Itgb2/Laptm5/Lgals3/Lgals9/Ptpn6/Ptprc/Pycard/Rac2/Ripk3/Sash3/Slc11a1/Spn/Tgfb1/Tnfsf13b/Vsig4/Zc3h12d	26
both up	GO:0002685	regulation of leukocyte migration	26/301	223/29008	8.79532e-20	9.03848e-18	5.69109e-18	Adora3/C3ar1/C5ar1/Ccl2/Ccr1/Cd74/Cxcl13/Dock8/Gcsam/Gpsm3/Lgals3/Lgals9/Lyn/Mmp14/Ptafr/Pycard/Rac2/Ripk3/Serpine1/Slamf8/Spi1/Spn/Tgfb1/Tlr2/Trem2/Trpv4	26
both up	GO:0030098	lymphocyte differentiation	34/301	441/29008	9.74438e-20	9.72768e-18	6.12504e-18	B2m/Batf/Btk/Cd44/Cd74/Dock2/Fas/Fcer1g/Fgl2/Gadd45g/Hspb1/Ikzf1/Il15/Il2rg/Il7r/Il9r/Irf8/Laptm5/Lgals9/Mmp14/Plcg2/Ptpn6/Ptprc/Ripk3/Runx3/Sash3/Slamf8/Spi1/Spn/Tgfb1/Tnfsf13b/Tnfsf8/Vav1/Vnn1	34
both up	GO:0071674	mononuclear cell migration	24/301	181/29008	1.12104e-19	1.08803e-17	6.85078e-18	Alox5/Asb2/C3ar1/C5ar1/Ccl17/Ccl2/Ccr1/Ch25h/Cxcl13/Cxcl16/Dock8/Gcsam/Jaml/Lgals3/Lgals9/Lyn/Pycard/Ripk3/Serpine1/Slamf8/Spi1/Spn/Tgfb1/Trpv4	24
both up	GO:0002224	toll-like receptor signaling pathway	21/301	124/29008	1.2279e-19	1.15954e-17	7.30104e-18	Cd14/Cd180/Cd300lf/Cd86/Colec12/Cyba/Havcr2/Lgals9/Lyn/Nmi/Pik3ap1/Plcg2/Scimp/Tlr1/Tlr2/Tlr4/Tlr6/Tlr7/Tlr8/Trem2/Unc93b1	21
both up	GO:0032755	positive regulation of interleukin-6 production	20/301	109/29008	1.74018e-19	1.60005e-17	1.00747e-17	Ccr5/Cd74/Cyba/Fcer1g/Laptm5/Lgals9/Lilra5/Plcg2/Ptafr/Pycard/Scimp/Tlr1/Tlr2/Tlr4/Tlr6/Tlr7/Tlr8/Trpv4/Tyrobp/Unc93b1	20
both up	GO:0032760	positive regulation of tumor necrosis factor production	20/301	110/29008	2.10723e-19	1.88786e-17	1.18869e-17	Ccl2/Ccr5/Cd14/Cd84/Cyba/Fcer1g/Havcr2/Hspb1/Lgals9/Lilra5/Plcg2/Ptafr/Ptprc/Pycard/Sash3/Spn/Tlr1/Tlr2/Tlr4/Tyrobp	20
both up	GO:0071216	cellular response to biotic stimulus	30/301	337/29008	2.81709e-19	2.46073e-17	1.5494e-17	Abca1/B2m/Ccl2/Cd14/Cd180/Cd300lb/Cd68/Cd84/Cd86/Clec7a/Cxcl13/Cxcl16/Fcgr2b/Gbp2/Havcr2/Irf8/Ly86/Lyn/Plcg2/Pycard/Scimp/Serpine1/Spi1/Tgfb1/Tlr1/Tlr2/Tlr4/Tlr6/Trem2/Vim	30
both up	GO:1903557	positive regulation of tumor necrosis factor superfamily cytokine production	20/301	112/29008	3.07156e-19	2.61757e-17	1.64815e-17	Ccl2/Ccr5/Cd14/Cd84/Cyba/Fcer1g/Havcr2/Hspb1/Lgals9/Lilra5/Plcg2/Ptafr/Ptprc/Pycard/Sash3/Spn/Tlr1/Tlr2/Tlr4/Tyrobp	20
both up	GO:0071219	cellular response to molecule of bacterial origin	29/301	313/29008	3.81469e-19	3.17345e-17	1.99817e-17	Abca1/B2m/Ccl2/Cd14/Cd180/Cd300lb/Cd68/Cd84/Cd86/Cxcl13/Cxcl16/Fcgr2b/Gbp2/Havcr2/Irf8/Ly86/Lyn/Plcg2/Pycard/Scimp/Serpine1/Spi1/Tgfb1/Tlr1/Tlr2/Tlr4/Tlr6/Trem2/Vim	29
both up	GO:0050764	regulation of phagocytosis	20/301	115/29008	5.32855e-19	4.32976e-17	2.72624e-17	C3/Ccl2/Cd300lf/Clec7a/Cyba/Dock2/Fcer1g/Fcgr2b/Fgr/Hck/Il15/Il2rg/Plcg2/Ptprc/Ptx3/Pycard/Slc11a1/Tgfb1/Tlr2/Trem2	20
both up	GO:0045088	regulation of innate immune response	25/301	217/29008	6.14701e-19	4.88129e-17	3.07351e-17	A2m/Casp8/Ccr1/Cd74/Fgr/Grn/Havcr2/Lgals9/Myo1f/Ncf1/Nmi/Plcg2/Pycard/Serping1/Slamf8/Spi1/Tlr2/Tlr4/Tlr8/Trem2/Trim21/Tyrobp/Vav1/Vsig4/Zbp1	25
both up	GO:0002687	positive regulation of leukocyte migration	22/301	153/29008	6.48546e-19	4.99227e-17	3.14339e-17	Adora3/C3ar1/C5ar1/Ccl2/Ccr1/Cd74/Cxcl13/Dock8/Gpsm3/Lgals3/Lgals9/Mmp14/Ptafr/Pycard/Rac2/Serpine1/Spi1/Spn/Tgfb1/Tlr2/Trem2/Trpv4	22
both up	GO:0050729	positive regulation of inflammatory response	21/301	134/29008	6.57253e-19	4.99227e-17	3.14339e-17	Adora3/C3/Ccr5/Ctsc/Ctss/Fcer1g/Gpsm3/Grn/Lilra5/Nmi/Nupr1/Pik3cg/Plcg2/Serpine1/Tlr2/Tlr4/Tlr6/Trem2/Trpv4/Vamp8/Zbp1	21
both up	GO:0002699	positive regulation of immune effector process	28/301	296/29008	9.22647e-19	6.859e-17	4.31877e-17	Adora3/B2m/C3/Ccl2/Cd37/Cd74/Cd84/Cd86/Fcer1g/Fgr/Hmox1/Itgb2/Laptm5/Lyn/Plcg2/Ptafr/Ptprc/Rac2/Sash3/Scimp/Spi1/Tgfb1/Tlr2/Tlr4/Trem2/Tyrobp/Vamp8/Vav1	28
both up	GO:1903706	regulation of hemopoiesis	31/301	398/29008	3.30008e-18	2.40218e-16	1.51254e-16	B2m/C1qc/Casp8/Ccr1/Cd101/Cd44/Cd74/Csf3r/Dcstamp/Fas/Fgl2/Hcls1/Hspb1/Ikzf1/Il15/Il2rg/Il7r/Lgals9/Lyn/Mmp14/Ptpn6/Ptprc/Runx3/Sash3/Slamf8/Spi1/Tgfb1/Tmem176b/Trem2/Tyrobp/Vnn1	31
both up	GO:1902105	regulation of leukocyte differentiation	28/301	320/29008	7.26961e-18	5.18368e-16	3.26391e-16	C1qc/Casp8/Ccr1/Cd101/Cd44/Cd74/Dcstamp/Fas/Fgl2/Hcls1/Hspb1/Ikzf1/Il15/Il2rg/Il7r/Lgals9/Lyn/Mmp14/Ptpn6/Ptprc/Runx3/Sash3/Slamf8/Tgfb1/Tmem176b/Trem2/Tyrobp/Vnn1	28
both up	GO:0002221	pattern recognition receptor signaling pathway	22/301	171/29008	7.55133e-18	5.27687e-16	3.32258e-16	Cd14/Cd180/Cd300lf/Cd86/Colec12/Cyba/Havcr2/Lgals9/Lyn/Nmi/Pik3ap1/Plcg2/Scimp/Slc15a3/Tlr1/Tlr2/Tlr4/Tlr6/Tlr7/Tlr8/Trem2/Unc93b1	22
both up	GO:0050670	regulation of lymphocyte proliferation	25/301	241/29008	7.86682e-18	5.38955e-16	3.39353e-16	Btk/Cd44/Cd74/Cd86/Fcgr2b/Gpnmb/Havcr2/Il15/Laptm5/Lgals3/Lgals9/Lyn/Ptpn6/Ptprc/Pycard/Rac2/Ripk3/Sash3/Spn/Tgfb1/Tlr4/Tnfsf13b/Tyrobp/Vsig4/Zc3h12d	25
both up	GO:0002460	adaptive immune response based on somatic recombination of immune receptors built from immunoglobulin superfamily domains	33/301	480/29008	1.09545e-17	7.36059e-16	4.6346e-16	B2m/Batf/Btk/C1qa/C1qb/C1qc/C3/C3ar1/C4b/Cd74/Ctsc/Ctsh/Fas/Fcer1g/Fcgr2b/Fgl2/Gadd45g/Havcr2/Il7r/Il9r/Klhl6/Ptpn6/Ptprc/Ripk3/Sash3/Serping1/Slc11a1/Spn/Stx11/Tgfb1/Tnfsf13b/Trem2/Ung	33
both up	GO:0032944	regulation of mononuclear cell proliferation	25/301	245/29008	1.16936e-17	7.70898e-16	4.85396e-16	Btk/Cd44/Cd74/Cd86/Fcgr2b/Gpnmb/Havcr2/Il15/Laptm5/Lgals3/Lgals9/Lyn/Ptpn6/Ptprc/Pycard/Rac2/Ripk3/Sash3/Spn/Tgfb1/Tlr4/Tnfsf13b/Tyrobp/Vsig4/Zc3h12d	25
both up	GO:0030595	leukocyte chemotaxis	24/301	226/29008	2.12023e-17	1.37187e-15	8.63796e-16	Alox5/C3ar1/C5ar1/Ccl17/Ccl2/Ccr1/Cd74/Ch25h/Csf3r/Cxcl13/Cxcl16/Cxcr1/Fcer1g/Gpsm3/Itgb2/Jaml/Lgals3/Lyn/Rac2/Serpine1/Slamf8/Spi1/Trpv4/Vav1	24
both up	GO:0050777	negative regulation of immune response	23/301	206/29008	3.28069e-17	2.08413e-15	1.31227e-15	A2m/Ccr1/Cd84/Fcgr2b/Fgl2/Grn/Havcr2/Hmox1/Il7r/Lgals3/Lgals9/Nmi/Ptpn6/Ptprc/Samsn1/Serping1/Slamf8/Spi1/Spn/Tgfb1/Trem2/Trim21/Vsig4	23
both up	GO:0002696	positive regulation of leukocyte activation	33/301	500/29008	3.6764e-17	2.29381e-15	1.4443e-15	Adora3/B2m/Ccl2/Cd300lb/Cd74/Cd86/Clec7a/Ctsc/Dock8/Fcer1g/Fgr/Havcr2/Ikzf1/Il15/Il2rg/Il7r/Itgb2/Lgals9/Mmp14/Ptafr/Ptprc/Pycard/Runx3/Sash3/Spn/Tgfb1/Tlr4/Tlr6/Tnfsf13b/Trem2/Tyrobp/Vamp8/Vnn1	33
both up	GO:0060326	cell chemotaxis	27/301	312/29008	3.81745e-17	2.34003e-15	1.4734e-15	Alox5/C3ar1/C5ar1/Ccl17/Ccl2/Ccr1/Ccr5/Ccrl2/Cd74/Ch25h/Csf3r/Cxcl13/Cxcl16/Cxcr1/Fcer1g/Gpsm3/Hspb1/Itgb2/Jaml/Lgals3/Lyn/Rac2/Serpine1/Slamf8/Spi1/Trpv4/Vav1	27
both up	GO:0070663	regulation of leukocyte proliferation	25/301	261/29008	5.3149e-17	3.20177e-15	2.016e-15	Btk/Cd44/Cd74/Cd86/Fcgr2b/Gpnmb/Havcr2/Il15/Laptm5/Lgals3/Lgals9/Lyn/Ptpn6/Ptprc/Pycard/Rac2/Ripk3/Sash3/Spn/Tgfb1/Tlr4/Tnfsf13b/Tyrobp/Vsig4/Zc3h12d	25
both up	GO:0042742	defense response to bacterium	32/301	473/29008	5.58669e-17	3.30846e-15	2.08317e-15	Ang/B2m/C5ar1/Camp/Colec12/Cxcl13/Cyba/Fcer1g/Fgr/Gbp2/Gbp3/Grn/Gsdma/Havcr2/Hck/Il7r/Irf8/Lgals9/Mpeg1/Myo1f/Ncf1/Plac8/Pycard/Rnase6/Serpine1/Slamf8/Slc11a1/Spn/Tlr2/Tlr4/Tnfsf8/Trem2	32
both up	GO:0002444	myeloid leukocyte mediated immunity	19/301	130/29008	1.22213e-16	7.00021e-15	4.40769e-15	Adora3/C3/Cd300lb/Cd84/Fcer1g/Fgr/Hmox1/Itgb2/Lat2/Lyn/Milr1/Myo1f/Ncf1/Ptafr/Rac2/Spi1/Stx11/Tyrobp/Vamp8	19
both up	GO:0002698	negative regulation of immune effector process	19/301	130/29008	1.22213e-16	7.00021e-15	4.40769e-15	A2m/Bst2/Cd84/Fcgr2b/Fgl2/Grn/Havcr2/Hmox1/Il7r/Lgals3/Lgals9/Ptpn6/Ptprc/Serping1/Slamf8/Spi1/Spn/Tgfb1/Vsig4	19
both up	GO:0032496	response to lipopolysaccharide	29/301	388/29008	1.26778e-16	7.14453e-15	4.49856e-15	Abca1/B2m/Ccl2/Cd14/Cd180/Cd300lb/Cd68/Cd84/Cd86/Cxcl13/Cxcl16/Gbp2/Havcr2/Irf8/Lgals9/Ly86/Lyn/Ncf2/Plcg2/Ptafr/Pycard/Scimp/Serpine1/Slc11a1/Spi1/Tgfb1/Tlr4/Trem2/Vim	29
both up	GO:0071675	regulation of mononuclear cell migration	18/301	118/29008	3.60325e-16	1.99837e-14	1.25828e-14	C3ar1/C5ar1/Ccl2/Ccr1/Cxcl13/Dock8/Gcsam/Lgals3/Lgals9/Lyn/Pycard/Ripk3/Serpine1/Slamf8/Spi1/Spn/Tgfb1/Trpv4	18
both up	GO:0050766	positive regulation of phagocytosis	16/301	84/29008	4.10387e-16	2.24046e-14	1.41071e-14	C3/Ccl2/Cd300lf/Clec7a/Cyba/Dock2/Fcer1g/Fcgr2b/Il15/Il2rg/Plcg2/Ptprc/Ptx3/Pycard/Slc11a1/Trem2	16
both up	GO:0002253	activation of immune response	30/301	439/29008	4.22842e-16	2.27294e-14	1.43116e-14	A2m/Btk/C1qa/C1qb/C1qc/C3/C3ar1/C4a/C4b/C5ar1/Cfd/Fcer1g/Gcsam/Klhl6/Laptm5/Lat2/Lcp2/Lgals3/Lyn/Plcg2/Ptpn6/Ptprc/Pycard/Serping1/Tlr2/Tlr4/Trem2/Tyrobp/Vsig4/Zbp1	30
both up	GO:0042116	macrophage activation	17/301	101/29008	4.35206e-16	2.30395e-14	1.45069e-14	C1qa/C5ar1/Cd84/Ctsc/Grn/Havcr2/Ifngr2/Lgals9/Nmi/Plcg2/Slc11a1/Tlr1/Tlr2/Tlr4/Tlr6/Trem2/Tyrobp	17
both up	GO:0002449	lymphocyte mediated immunity	31/301	477/29008	5.37432e-16	2.79604e-14	1.76053e-14	B2m/Batf/Btk/C1qa/C1qb/C1qc/C3/C4b/Cd74/Ctsc/Ctsh/Fas/Fcer1g/Fcgr2b/Fgl2/Havcr2/Il7r/Il9r/Lgals9/Ptpn6/Ptprc/Ripk3/Sash3/Serping1/Slc11a1/Spn/Stx11/Tgfb1/Trem2/Ung/Vav1	31
both up	GO:0022409	positive regulation of cell-cell adhesion	25/301	288/29008	5.44164e-16	2.79604e-14	1.76053e-14	Alox5/B2m/Ccl2/Ccr5/Cd44/Cd74/Cd86/Cxcl13/Dock8/Havcr2/Ikzf1/Il15/Il2rg/Il7r/Itgb2/Lgals9/Ptafr/Ptprc/Pycard/Runx3/Sash3/Spn/Tgfb1/Tnfsf13b/Vnn1	25
both up	GO:1903039	positive regulation of leukocyte cell-cell adhesion	23/301	240/29008	9.68718e-16	4.90537e-14	3.08867e-14	Alox5/B2m/Ccl2/Cd44/Cd74/Cd86/Dock8/Havcr2/Ikzf1/Il15/Il2rg/Il7r/Itgb2/Lgals9/Ptafr/Ptprc/Pycard/Runx3/Sash3/Spn/Tgfb1/Tnfsf13b/Vnn1	23
both up	GO:1903038	negative regulation of leukocyte cell-cell adhesion	19/301	145/29008	9.83246e-16	4.9078e-14	3.0902e-14	Ass1/Cd44/Cd74/Cd86/Fgl1/Fgl2/Gpnmb/Havcr2/Hspb1/Laptm5/Lgals3/Lgals9/Ptpn6/Runx3/Spn/Tgfb1/Tnfaip8l2/Vsig4/Zc3h12d	19
both up	GO:0030217	T cell differentiation	25/301	299/29008	1.30668e-15	6.43035e-14	4.04887e-14	B2m/Batf/Cd44/Cd74/Dock2/Fas/Fcer1g/Fgl2/Gadd45g/Hspb1/Ikzf1/Il15/Il2rg/Il7r/Lgals9/Ptprc/Ripk3/Runx3/Sash3/Spi1/Spn/Tgfb1/Tnfsf8/Vav1/Vnn1	25
both up	GO:0071222	cellular response to lipopolysaccharide	25/301	303/29008	1.78025e-15	8.63915e-14	5.43965e-14	Abca1/B2m/Ccl2/Cd14/Cd180/Cd300lb/Cd68/Cd84/Cd86/Cxcl13/Cxcl16/Gbp2/Havcr2/Irf8/Ly86/Lyn/Plcg2/Pycard/Scimp/Serpine1/Spi1/Tgfb1/Tlr4/Trem2/Vim	25
both up	GO:0050868	negative regulation of T cell activation	18/301	131/29008	2.41531e-15	1.15604e-13	7.27901e-14	Cd44/Cd74/Cd86/Fgl1/Fgl2/Gpnmb/Havcr2/Hspb1/Laptm5/Lgals3/Lgals9/Ptpn6/Runx3/Spn/Tgfb1/Tnfaip8l2/Vsig4/Zc3h12d	18
both up	GO:0002532	production of molecular mediator involved in inflammatory response	16/301	94/29008	2.687e-15	1.2687e-13	7.98838e-14	Adora3/Alox5/Clec7a/Fcer1g/Gpsm3/Grn/Lyn/Ncf1/Pld4/Pycard/Serpine1/Slamf8/Tlr4/Tlr6/Trem2/Vamp8	16
both up	GO:0097529	myeloid leukocyte migration	22/301	226/29008	2.98714e-15	1.39033e-13	8.75425e-14	C3ar1/C5ar1/Ccl17/Ccl2/Ccr1/Cd74/Csf3r/Cxcl13/Cxcr1/Fcer1g/Itgb2/Jaml/Lgals3/Lyn/Mmp14/Rac2/Serpine1/Slamf8/Spi1/Trem2/Trpv4/Vav1	22
[truncated: 2,158 more rows]
